# Supplementary material for: Providing Equitable Care for Patients With Non-English Language Preference in Telemedicine: Training on Working With Interpreters in Telehealth
Source: MedEdPORTAL. 2023 Dec 14;19:11367. doi: 10.15766/mep_2374-8265.11367 (PMC10719426; doi:10.15766/mep_2374-8265.11367)
Supplement: Supplementary file 1 — Module Instructions.docxEquitable Care in Telemedicine folderFacilitator Guide for Alternative Teaching Options.docxInterpreter Room for Improvement Example.mp4Interpreter Better Example.mp4Working With Interpreters in Telehealth.pptxTips for Best Practices With Interpreters Handout.docxPostsurvey.docx [file mep_2374-8265.11367-s001.zip]

Archive with 80 entries (72 files):
- _Educational Summary Report_11367.pdf
- A. Module Instructions.docx
- B. Equitable Care in Telemedicine/
- B. Equitable Care in Telemedicine/content/
- B. Equitable Care in Telemedicine/content/assets/
- B. Equitable Care in Telemedicine/content/assets/3c0YOV4vnSlGOiFV_eNQh042oDyaW--D2.jpg
- B. Equitable Care in Telemedicine/content/assets/3I1Jps4T6gl_229P_-Itmdsl3ADVwTamB.jpg
- B. Equitable Care in Telemedicine/content/assets/3qcHvjNv6NrAZUVK_BBSGMEUnCdHHuqEL.jpg
- B. Equitable Care in Telemedicine/content/assets/3Tx1er2Hzi8DI5H-_small_1412405266.png
- B. Equitable Care in Telemedicine/content/assets/4eFZAwIxmdKNoEGj_e9-UZAxAA51GK6gW.png
- B. Equitable Care in Telemedicine/content/assets/B1zBQLz8Ycg4GzMd_field.jpg
- B. Equitable Care in Telemedicine/content/assets/c0JzDB6UAKeUoPgj_8nBajZi3xNJcVJbS.jpg
- B. Equitable Care in Telemedicine/content/assets/Dnkz8J9YJNxKK3e7_transcoded-zyTWTFGNkU0rczjk-telehealth-good-example.mp4
- B. Equitable Care in Telemedicine/content/assets/g_eg9lOfaut5Opam_example-header-image.jpg
- B. Equitable Care in Telemedicine/content/assets/g_KPMweq4dSXDK1m_IQTMYWVfC7eDT0Bk.jpg
- B. Equitable Care in Telemedicine/content/assets/Gp_Ut1gvCcmaFZAN_transcoded-zyTWTFGNkU0rczjk-telehealth-good-example-00001.png
- B. Equitable Care in Telemedicine/content/assets/HLunfN5o8go-flD8_VNEQywRCFURmnFWI.jpg
- B. Equitable Care in Telemedicine/content/assets/IslcN9PpmgZXVjG2_hhVwCEC2w4T5mRPb.jpg
- B. Equitable Care in Telemedicine/content/assets/IVa4QPr4UOCpkt_I_6a5Blr9Yg6WqOHi5.jpg
- B. Equitable Care in Telemedicine/content/assets/k4_RhGltDrs-91sC_transcoded-a8N_G685GP5KJXqI-telehealth-bad-example-1.mp4
- B. Equitable Care in Telemedicine/content/assets/ldmgypWpz8SqEZP6_AssJk6i7KLIVN-5b.jpg
- B. Equitable Care in Telemedicine/content/assets/Mdw6kTPuOcwGj8c2_Krw06Qlp5qSqK5LM.jpg
- B. Equitable Care in Telemedicine/content/assets/n_Mo0AAaGHGrW_9j_qMJYNeXzQAPZDvZZ.jpg
- B. Equitable Care in Telemedicine/content/assets/TQjd-2ntFL_THoVQ_13_hospitality.jpg
- B. Equitable Care in Telemedicine/content/assets/UnUniXfLs_JvTZ2N_kQ4lw3RXak4vU0qu.jpg
- B. Equitable Care in Telemedicine/content/assets/WeEFd8T2Y_Ew_cJ1_small_1672683536.png
- B. Equitable Care in Telemedicine/content/assets/WPuUa6fnKpyEDM1__mountains.jpg
- B. Equitable Care in Telemedicine/content/assets/WUQ_edMEfYgURp0B_WdQRLRlBtiDF1Pbe.jpg
- B. Equitable Care in Telemedicine/content/assets/XWAy8ihJRx0q9Wgh_transcoded-a8N_G685GP5KJXqI-telehealth-bad-example-1-00001.png
- B. Equitable Care in Telemedicine/content/goodbye.html
- B. Equitable Care in Telemedicine/content/index.html
- B. Equitable Care in Telemedicine/content/lib/
- B. Equitable Care in Telemedicine/content/lib/fonts/
- B. Equitable Care in Telemedicine/content/lib/fonts/icomoon.ttf
- B. Equitable Care in Telemedicine/content/lib/fonts/icomoon.woff
- B. Equitable Care in Telemedicine/content/lib/fonts/Lato-Black.woff
- B. Equitable Care in Telemedicine/content/lib/fonts/Lato-Bold.woff
- B. Equitable Care in Telemedicine/content/lib/fonts/Lato-Italic.woff
- B. Equitable Care in Telemedicine/content/lib/fonts/Lato-Light.woff
- B. Equitable Care in Telemedicine/content/lib/fonts/Lato-Regular.woff
- B. Equitable Care in Telemedicine/content/lib/fonts/Merriweather-Black.woff
- B. Equitable Care in Telemedicine/content/lib/fonts/Merriweather-Bold.woff
- B. Equitable Care in Telemedicine/content/lib/fonts/Merriweather-Italic.woff
- B. Equitable Care in Telemedicine/content/lib/fonts/Merriweather-Light.woff
- B. Equitable Care in Telemedicine/content/lib/fonts/Merriweather-Regular.woff
- B. Equitable Care in Telemedicine/content/lib/icomoon.css
- B. Equitable Care in Telemedicine/content/lib/lzwcompress.js
- B. Equitable Care in Telemedicine/content/lib/mondrian/
- B. Equitable Care in Telemedicine/content/lib/mondrian/2d2b02a0.js
- B. Equitable Care in Telemedicine/content/lib/mondrian/331b35c0.js
- B. Equitable Care in Telemedicine/content/lib/mondrian/3a27456b.js
- B. Equitable Care in Telemedicine/content/lib/mondrian/42b5616c.js
- B. Equitable Care in Telemedicine/content/lib/mondrian/daef1d75.js
- B. Equitable Care in Telemedicine/content/lib/mondrian/dbcf15f7.js
- B. Equitable Care in Telemedicine/content/lib/mondrian/dd43309a.js
- B. Equitable Care in Telemedicine/content/lib/mondrian/entry.js
- B. Equitable Care in Telemedicine/content/lib/mondrian/fa4a2a91.js
- B. Equitable Care in Telemedicine/content/lib/player-0.0.11.min.js
- B. Equitable Care in Telemedicine/content/lib/rise/
- B. Equitable Care in Telemedicine/content/lib/rise/11732e6a.css
- B. Equitable Care in Telemedicine/content/lib/rise/20be7de8.js
- B. Equitable Care in Telemedicine/content/lib/rise/811677fb.js
- B. Equitable Care in Telemedicine/content/lib/rise/99a33a94.js
- B. Equitable Care in Telemedicine/content/lib/rise/a8d5b75c.js
- B. Equitable Care in Telemedicine/content/lib/rise/d2fb04ad.css
- B. Equitable Care in Telemedicine/content/lib/rise/eb9bd09f.js
- B. Equitable Care in Telemedicine/content/lib/wb/
- B. Equitable Care in Telemedicine/content/lib/wb/467c7226.css
- B. Equitable Care in Telemedicine/content/lib/wb/ae9f88e9.js
- B. Equitable Care in Telemedicine/content/lib/wb/b92601c5.js
- B. Equitable Care in Telemedicine/content/lib/wb/d4168b22.js
- B. Equitable Care in Telemedicine/content/lib/wb/d445416d.js
- B. Equitable Care in Telemedicine/content/lib/wb/entry.js
- B. Equitable Care in Telemedicine/content/lib/wb/fadc459f.js
- C. Facilitator Guide for Alternative Teaching Options.docx
- D. Interpreter Room for Improvement Example.mp4
- E. Interpreter Better Example.mp4
- F. Working With Interpreters in Telehealth.pptx
- G. Tips for Best Practices With Interpreters Handout.docx
- H. Postsurvey.docx
