# Supplementary material for: Providing Equitable Care for Patients With Non-English Language Preference in Telemedicine: Training on Working With Interpreters in Telehealth
Source: MedEdPORTAL. 2023 Dec 14;19:11367. doi: 10.15766/mep_2374-8265.11367 (PMC10719426; doi:10.15766/mep_2374-8265.11367)
Supplement: Supplementary file 1 — Module Instructions.docxEquitable Care in Telemedicine folderFacilitator Guide for Alternative Teaching Options.docxInterpreter Room for Improvement Example.mp4Interpreter Better Example.mp4Working With Interpreters in Telehealth.pptxTips for Best Practices With Interpreters Handout.docxPostsurvey.docx [file mep_2374-8265.11367-s001.zip › B. Equitable Care in Telemedicine/content/lib/mondrian/331b35c0.js]

"use strict";(self.webpackChunk_articulate_mondrian_bundles=self.webpackChunk_articulate_mondrian_bundles||[]).push([[356,587,965],{2965:(e,t,n)=>{n.r(t),n.d(t,{SvelteComponent:()=>o.SvelteComponentDev,SvelteComponentTyped:()=>o.SvelteComponentTyped,afterUpdate:()=>o.afterUpdate,beforeUpdate:()=>o.beforeUpdate,createEventDispatcher:()=>o.createEventDispatcher,getAllContexts:()=>o.getAllContexts,getContext:()=>o.getContext,hasContext:()=>o.hasContext,onDestroy:()=>o.onDestroy,onMount:()=>o.onMount,setContext:()=>o.setContext,tick:()=>o.tick});var o=n(9098)},5587:(e,t,n)=>{n.d(t,{I:()=>a,q:()=>o});const o="4.2.0",a="4"}}]);
//# sourceMappingURL=331b35c0.js.map
