# Supplementary material for: Providing Equitable Care for Patients With Non-English Language Preference in Telemedicine: Training on Working With Interpreters in Telehealth
Source: MedEdPORTAL. 2023 Dec 14;19:11367. doi: 10.15766/mep_2374-8265.11367 (PMC10719426; doi:10.15766/mep_2374-8265.11367)
Supplement: Supplementary file 1 — Module Instructions.docxEquitable Care in Telemedicine folderFacilitator Guide for Alternative Teaching Options.docxInterpreter Room for Improvement Example.mp4Interpreter Better Example.mp4Working With Interpreters in Telehealth.pptxTips for Best Practices With Interpreters Handout.docxPostsurvey.docx [file mep_2374-8265.11367-s001.zip › B. Equitable Care in Telemedicine/content/lib/mondrian/42b5616c.js]

"use strict";(self.webpackChunk_articulate_mondrian_bundles=self.webpackChunk_articulate_mondrian_bundles||[]).push([[230],{8230:(t,e,n)=>{n.r(e),n.d(e,{default:()=>je});var o=n(8746);function i(t){(0,o.append_styles)(t,"svelte-bbp0xy",".mondrian__clipped-KfJDq2{border-radius:inherit;display:flex;height:100%;inset:0;position:absolute;width:100%;z-index:-1}")}function r(t){let e,n;const i=t[3].default,r=(0,o.create_slot)(i,t,t[2],null);return{c(){e=(0,o.element)("div"),r&&r.c(),(0,o.attr)(e,"class","mondrian__clipped-KfJDq2"),(0,o.set_style)(e,"clip-path",t[0])},m(t,i){(0,o.insert)(t,e,i),r&&r.m(e,null),n=!0},p(t,[e]){r&&r.p&&(!n||4&e)&&(0,o.update_slot_base)(r,i,t,t[2],n?(0,o.get_slot_changes)(i,t[2],e,null):(0,o.get_all_dirty_from_scope)(t[2]),null)},i(t){n||((0,o.transition_in)(r,t),n=!0)},o(t){(0,o.transition_out)(r,t),n=!1},d(t){t&&(0,o.detach)(e),r&&r.d(t)}}}function s(t,e,n){let{$$slots:o={},$$scope:i}=e,{item:r}=e;const s="ellipse"===r.clipPath?"ellipse(50% 50%)":void 0;return t.$$set=t=>{"item"in t&&n(1,r=t.item),"$$scope"in t&&n(2,i=t.$$scope)},[s,r,i,o]}n(6919);class a extends o.SvelteComponent{constructor(t){super(),(0,o.init)(this,t,s,r,o.safe_not_equal,{item:1},i)}}const l=a;var c=n(195);class u{constructor(t){this.zod=t}parse(t){return this.zod.parse(t)}is(t){return this.zod.safeParse(t).success}assert(t){this.parse(t)}}const d=new u(c.ZP.object({name:c.ZP.enum(["fadeInUp"]),delay:c.ZP.number().min(0),duration:c.ZP.number().positive(),easing:c.ZP.enum(["ease","ease-in","ease-out","ease-in-out","linear","step-start","step-end"])})),p=new u(c.ZP.object({id:c.ZP.string(),path:c.ZP.string(),width:c.ZP.number().optional(),height:c.ZP.number().optional()})),m=new u(c.ZP.object({unit:c.ZP.enum(["px","%","auto","fr"]),value:c.ZP.number()})),_=c.ZP.object({width:m.zod.default({value:100,unit:"%"}),aspectRatioLocked:c.ZP.boolean().default(!1),height:m.zod.default({value:100,unit:"%"}),maxWidth:m.zod.optional(),position:c.ZP.enum(["absolute","static"]).default("static"),clipPath:c.ZP.literal("ellipse").optional(),visible:c.ZP.boolean({required_error:"visible is required",invalid_type_error:"visible must be a boolean"}).default(!0),entranceAnimation:d.zod.nullable().optional()}),f=new u(_.extend({id:c.ZP.string(),tagName:c.ZP.enum(["div","figure","figcaption","blockquote"]).default("div"),parentId:c.ZP.string(),blockumentId:c.ZP.string(),name:c.ZP.string().max(128),assets:c.ZP.record(p.zod).default({}).optional(),overrides:c.ZP.record(c.ZP.string(),_.partial()).optional()})),$=new u(c.ZP.object({id:c.ZP.string(),title:c.ZP.string().optional(),maxWidth:c.ZP.number().positive()})),y=new u(c.ZP.object({id:c.ZP.string()})),g=(new u(c.ZP.object({id:c.ZP.string(),title:c.ZP.string().max(255),children:c.ZP.array(y.zod).max(1),breakpoints:c.ZP.array($.zod).optional()})),new u(c.ZP.object({borderRadius:c.ZP.object({topLeft:m.zod.default({value:0,unit:"px"}),topRight:m.zod.optional(),bottomRight:m.zod.optional(),bottomLeft:m.zod.optional()})}))),h=new u(f.zod.extend({type:c.ZP.literal("dropzone")})),b=new u(c.ZP.object({assetId:c.ZP.string().optional(),color:c.ZP.string().optional(),opacity:c.ZP.number().min(0).max(1).default(1)})),v=new u(b.zod.extend({type:c.ZP.literal("color"),color:b.zod.shape.color.unwrap().default("#e4e4e4")})),x=new u(b.zod.extend({type:c.ZP.literal("image"),assetId:b.zod.shape.assetId.unwrap()})),w=new u(b.zod.extend({type:c.ZP.literal("none")})),z=new u(c.ZP.discriminatedUnion("type",[v.zod,x.zod,w.zod])),P=new u(c.ZP.discriminatedUnion("type",[v.zod,w.zod])),Z=new u(c.ZP.object({fill:z.zod,overlay:P.zod})),k=new u(c.ZP.object({direction:c.ZP.enum(["horizontal","vertical"]).default("vertical"),type:c.ZP.literal("flexbox"),alignItems:c.ZP.enum(["start","center","end"]).default("start"),justifyContent:c.ZP.enum(["start","center","end"]).default("start"),columnGap:m.zod.default({value:10,unit:"px"}),rowGap:m.zod.default({value:10,unit:"px"}),wrap:c.ZP.enum(["wrap","nowrap"]).default("nowrap")})),I=new u(c.ZP.object({layout:k.zod,children:c.ZP.array(y.zod).default([])})),C=new u(c.ZP.object({top:m.zod.default({value:0,unit:"px"}),left:m.zod.default({value:0,unit:"px"}),bottom:m.zod.nullish(),right:m.zod.nullish()})),j=c.ZP.object({padding:C.zod}),S=new u(j.extend({overrides:c.ZP.record(c.ZP.string(),j.partial()).optional()})),q=new u(f.zod.merge(I.zod).merge(Z.zod).merge(S.zod).merge(g.zod).extend({type:c.ZP.literal("group"),overrides:f.zod.shape.overrides.and(S.zod.shape.overrides)})),L=new u(f.zod.merge(Z.zod).merge(g.zod).extend({type:c.ZP.literal("image"),alt:c.ZP.string(),fill:x.zod})),N=new u(f.zod.merge(Z.zod).merge(g.zod).extend({type:c.ZP.literal("shape"),width:m.zod.default({unit:"px",value:100}),height:m.zod.default({unit:"px",value:100})})),M=new u(f.zod.extend({type:c.ZP.literal("spacer"),width:m.zod.default({unit:"%",value:100}),height:m.zod.default({unit:"px",value:50})})),E=new u(c.ZP.object({id:c.ZP.string(),type:c.ZP.literal("writers-block")})),G=new u(f.zod.merge(S.zod).extend({type:c.ZP.literal("text"),text:E.zod,overrides:f.zod.shape.overrides.and(S.zod.shape.overrides)})),A=new u(c.ZP.discriminatedUnion("type",[q.zod,h.zod,L.zod,N.zod,M.zod,G.zod]));var W;!function(t){t.Blockuments="blockuments",t.Items="items"}(W||(W={})),W.Blockuments,W.Items;var B=n(2317);const O=()=>(0,B.getContext)("bundle"),R=()=>(0,B.getContext)("isLearn"),D="mondrian-breakpoints";function J(t){(0,B.setContext)(D,t)}const U=({value:t,unit:e})=>{switch(e){case"auto":return"auto";case"px":return t/10+"rem";default:return(({value:t,unit:e})=>`${t}${e}`)({value:t,unit:e})}};function K(t,e){const n="fr"===t.unit?null:U(t),o="fr"===t.unit?t.value:"none";return[n,"fr"===e.unit?100*e.value+"%":U(e),o]}function Q(t,e){const n=Math.floor(100/parseInt(t));return`calc(${t} - (${e} * ${n-1} / ${n}))`}const T=matchMedia("(prefers-reduced-motion)"),F={fadeInUp:[{opacity:0,transform:"translate3d(0, 25px, 0)"},{opacity:1,transform:"translateZ(0)"}]},Y=new WeakMap,V=new IntersectionObserver((t=>{for(const e of t){if(!e.isIntersecting)continue;const t=Y.get(e.target);null!=t&&"paused"===t.playState&&t.play()}}),{threshold:.3}),H=(t,e)=>{if(null==e?.animation||!e?.enabled||T.matches)return;const n=F[e.animation.name],o=t.animate(n,{delay:e.animation.delay,duration:e.animation.duration,easing:e.animation.easing});return o.pause(),Y.set(t,o),V.observe(t),{destroy(){o.cancel(),Y.delete(t),V.unobserve(t)}}};function X(t,e){const n=structuredClone(t);delete n.overrides;for(const o of e){const e=t.overrides?.[o];if(null!=e)for(const[t,o]of Object.entries(e))n[t]=o}return n}function tt(t){(0,o.append_styles)(t,"svelte-1cx7a5",".mondrian__fill-QARoMt{background-position:center;background-size:cover;inset:0;position:absolute;border-radius:inherit}")}function et(t){let e;return{c(){e=(0,o.element)("div"),(0,o.attr)(e,"class","mondrian__fill-QARoMt"),(0,o.set_style)(e,"background-color",t[1]),(0,o.set_style)(e,"background-image",t[2]),(0,o.set_style)(e,"opacity",t[0].opacity)},m(t,n){(0,o.insert)(t,e,n)},p(t,n){2&n&&(0,o.set_style)(e,"background-color",t[1]),4&n&&(0,o.set_style)(e,"background-image",t[2]),1&n&&(0,o.set_style)(e,"opacity",t[0].opacity)},d(t){t&&(0,o.detach)(e)}}}function nt(t){let e,n=(null!=t[1]||null!=t[2])&&et(t);return{c(){n&&n.c(),e=(0,o.empty)()},m(t,i){n&&n.m(t,i),(0,o.insert)(t,e,i)},p(t,[o]){null!=t[1]||null!=t[2]?n?n.p(t,o):(n=et(t),n.c(),n.m(e.parentNode,e)):n&&(n.d(1),n=null)},i:o.noop,o:o.noop,d(t){t&&(0,o.detach)(e),n&&n.d(t)}}}function ot(t,e,n){let{assets:o}=e,{fill:i}=e,r=null,s=null;return t.$$set=t=>{"assets"in t&&n(3,o=t.assets),"fill"in t&&n(0,i=t.fill)},t.$$.update=()=>{if(9&t.$$.dirty)switch(i?.type){case"color":n(1,r=i.color),n(2,s=null);break;case"image":{n(1,r=null);const t=o?.[i.assetId];n(2,s=null==t?null:`url("${function(t){return`assets/${t.path}`}(t)}")`);break}default:n(1,r=n(2,s=null))}},[i,r,s,o]}class it extends o.SvelteComponent{constructor(t){super(),(0,o.init)(this,t,ot,nt,o.safe_not_equal,{assets:3,fill:0},tt)}}const rt=it;function st(t){(0,o.append_styles)(t,"svelte-1db74vy",".mondrian__dimension-2DOqK3{display:flex;position:relative;margin:0;align-items:inherit;justify-content:inherit;flex-direction:inherit;z-index:1}.mondrian__dimension-2DOqK3.mondrian__--hidden-1G55QS{display:none}")}function at(t){let e,n;return e=new rt({props:{assets:t[0].assets,fill:t[6]}}),{c(){(0,o.create_component)(e.$$.fragment)},m(t,i){(0,o.mount_component)(e,t,i),n=!0},p(t,n){const o={};1&n&&(o.assets=t[0].assets),64&n&&(o.fill=t[6]),e.$set(o)},i(t){n||((0,o.transition_in)(e.$$.fragment,t),n=!0)},o(t){(0,o.transition_out)(e.$$.fragment,t),n=!1},d(t){(0,o.destroy_component)(e,t)}}}function lt(t){let e,n;return e=new rt({props:{assets:t[0].assets,fill:t[5]}}),{c(){(0,o.create_component)(e.$$.fragment)},m(t,i){(0,o.mount_component)(e,t,i),n=!0},p(t,n){const o={};1&n&&(o.assets=t[0].assets),32&n&&(o.fill=t[5]),e.$set(o)},i(t){n||((0,o.transition_in)(e.$$.fragment,t),n=!0)},o(t){(0,o.transition_out)(e.$$.fragment,t),n=!1},d(t){(0,o.destroy_component)(e,t)}}}function ct(t){let e,n,i,r=null!=t[6]&&at(t),s=null!=t[5]&&lt(t);return{c(){r&&r.c(),e=(0,o.space)(),s&&s.c(),n=(0,o.empty)()},m(t,a){r&&r.m(t,a),(0,o.insert)(t,e,a),s&&s.m(t,a),(0,o.insert)(t,n,a),i=!0},p(t,i){null!=t[6]?r?(r.p(t,i),64&i&&(0,o.transition_in)(r,1)):(r=at(t),r.c(),(0,o.transition_in)(r,1),r.m(e.parentNode,e)):r&&((0,o.group_outros)(),(0,o.transition_out)(r,1,1,(()=>{r=null})),(0,o.check_outros)()),null!=t[5]?s?(s.p(t,i),32&i&&(0,o.transition_in)(s,1)):(s=lt(t),s.c(),(0,o.transition_in)(s,1),s.m(n.parentNode,n)):s&&((0,o.group_outros)(),(0,o.transition_out)(s,1,1,(()=>{s=null})),(0,o.check_outros)())},i(t){i||((0,o.transition_in)(r),(0,o.transition_in)(s),i=!0)},o(t){(0,o.transition_out)(r),(0,o.transition_out)(s),i=!1},d(t){t&&((0,o.detach)(e),(0,o.detach)(n)),r&&r.d(t),s&&s.d(t)}}}function ut(t){let e,n,i,r,s,a,c;n=new l({props:{item:t[0],$$slots:{default:[ct]},$$scope:{ctx:t}}});const u=t[9].default,d=(0,o.create_slot)(u,t,t[10],null);return{c(){e=(0,o.element)(t[1]),(0,o.create_component)(n.$$.fragment),i=(0,o.space)(),d&&d.c(),(0,o.set_dynamic_element_data)(t[1])(e,{class:"mondrian__dimension-2DOqK3"}),(0,o.toggle_class)(e,"mondrian__--hidden-1G55QS",!t[0].visible),(0,o.set_style)(e,"aspect-ratio",t[4]),(0,o.set_style)(e,"width",t[7].width),(0,o.set_style)(e,"height",t[7].height),(0,o.set_style)(e,"flex",t[7].flex),(0,o.set_style)(e,"border-radius",t[3]),(0,o.set_style)(e,"max-width",t[2])},m(l,u){(0,o.insert)(l,e,u),(0,o.mount_component)(n,e,null),(0,o.append)(e,i),d&&d.m(e,null),s=!0,a||(c=(0,o.action_destroyer)(r=H.call(null,e,{animation:t[0].entranceAnimation,enabled:R()})),a=!0)},p(t,i){const a={};1&i&&(a.item=t[0]),1121&i&&(a.$$scope={dirty:i,ctx:t}),n.$set(a),d&&d.p&&(!s||1024&i)&&(0,o.update_slot_base)(d,u,t,t[10],s?(0,o.get_slot_changes)(u,t[10],i,null):(0,o.get_all_dirty_from_scope)(t[10]),null),r&&(0,o.is_function)(r.update)&&1&i&&r.update.call(null,{animation:t[0].entranceAnimation,enabled:R()}),(!s||1&i)&&(0,o.toggle_class)(e,"mondrian__--hidden-1G55QS",!t[0].visible),16&i&&(0,o.set_style)(e,"aspect-ratio",t[4]),128&i&&(0,o.set_style)(e,"width",t[7].width),128&i&&(0,o.set_style)(e,"height",t[7].height),128&i&&(0,o.set_style)(e,"flex",t[7].flex),8&i&&(0,o.set_style)(e,"border-radius",t[3]),4&i&&(0,o.set_style)(e,"max-width",t[2])},i(t){s||((0,o.transition_in)(n.$$.fragment,t),(0,o.transition_in)(d,t),s=!0)},o(t){(0,o.transition_out)(n.$$.fragment,t),(0,o.transition_out)(d,t),s=!1},d(t){t&&(0,o.detach)(e),(0,o.destroy_component)(n),d&&d.d(t),a=!1,c()}}}function dt(t){let e,n,i=t[1],r=t[1]&&ut(t);return{c(){r&&r.c(),e=(0,o.empty)()},m(t,i){r&&r.m(t,i),(0,o.insert)(t,e,i),n=!0},p(t,[n]){t[1]?i?(0,o.safe_not_equal)(i,t[1])?(r.d(1),r=ut(t),i=t[1],r.c(),r.m(e.parentNode,e)):r.p(t,n):(r=ut(t),i=t[1],r.c(),r.m(e.parentNode,e)):i&&(r.d(1),r=null,i=t[1])},i(t){n||((0,o.transition_in)(r,t),n=!0)},o(t){(0,o.transition_out)(r,t),n=!1},d(t){t&&(0,o.detach)(e),r&&r.d(t)}}}function pt(t,e,n){let o,i,r,s,a,l,c,{$$slots:u={},$$scope:d}=e,{item:p}=e,{parent:m}=e;return t.$$set=t=>{"item"in t&&n(0,p=t.item),"parent"in t&&n(8,m=t.parent),"$$scope"in t&&n(10,d=t.$$scope)},t.$$.update=()=>{257&t.$$.dirty&&n(7,o=((t,e)=>{let n,o,i;q.is(e)&&"horizontal"===e?.layout?.direction?[n,o,i]=K(t.width,t.height):[o,n,i]=K(t.height,t.width);const r=n?.endsWith("%")?Q(n,"var(--flexbox-column-gap, 0px)"):n;return{height:o?.endsWith("%")?Q(o,"var(--flexbox-row-gap, 0px)"):o,width:r,flex:i}})(p,m)),1&t.$$.dirty&&n(6,i=Z.is(p)?p.fill:void 0),1&t.$$.dirty&&n(5,r=Z.is(p)?p.overlay:void 0),1&t.$$.dirty&&n(4,s=(t=>{if(L.is(t)){const e=t.assets?.[t.fill.assetId];return e?.width&&e?.height?`${e.width} / ${e.height}`:null}return null})(p)),1&t.$$.dirty&&n(3,a=g.is(p)?U(p.borderRadius.topLeft):void 0),1&t.$$.dirty&&n(2,l=null==p.maxWidth?void 0:U(p.maxWidth)),1&t.$$.dirty&&n(1,c=p.tagName??"div")},[p,c,l,a,s,r,i,o,m,u,d]}class mt extends o.SvelteComponent{constructor(t){super(),(0,o.init)(this,t,pt,dt,o.safe_not_equal,{item:0,parent:8},st)}}const _t=mt;function ft(t){(0,o.append_styles)(t,"svelte-1lz0gl3",".mondrian__img-3t4kCh{height:100%;width:100%}")}function $t(t){let e,n;return{c(){e=(0,o.element)("div"),(0,o.attr)(e,"aria-label",n=t[0].alt),(0,o.attr)(e,"class","mondrian__img-3t4kCh"),(0,o.attr)(e,"role","img")},m(t,n){(0,o.insert)(t,e,n)},p(t,[i]){1&i&&n!==(n=t[0].alt)&&(0,o.attr)(e,"aria-label",n)},i:o.noop,o:o.noop,d(t){t&&(0,o.detach)(e)}}}function yt(t,e,n){let{item:o}=e;return t.$$set=t=>{"item"in t&&n(0,o=t.item)},[o]}class gt extends o.SvelteComponent{constructor(t){super(),(0,o.init)(this,t,yt,$t,o.safe_not_equal,{item:0},ft)}}const ht=gt;function bt(t){(0,o.append_styles)(t,"svelte-spjr6j",".mondrian__item-twlGYI{display:flex;flex:1;height:100%;width:100%}")}function vt(t){let e,n,i;var r=t[2];function s(t,e){return{props:{item:t[0]}}}return r&&(n=(0,o.construct_svelte_component)(r,s(t))),{c(){e=(0,o.element)("div"),n&&(0,o.create_component)(n.$$.fragment),(0,o.attr)(e,"class","mondrian__item-twlGYI"),(0,o.set_style)(e,"padding",t[1])},m(t,r){(0,o.insert)(t,e,r),n&&(0,o.mount_component)(n,e,null),i=!0},p(t,i){if(4&i&&r!==(r=t[2])){if(n){(0,o.group_outros)();const t=n;(0,o.transition_out)(t.$$.fragment,1,0,(()=>{(0,o.destroy_component)(t,1)})),(0,o.check_outros)()}r?(n=(0,o.construct_svelte_component)(r,s(t)),(0,o.create_component)(n.$$.fragment),(0,o.transition_in)(n.$$.fragment,1),(0,o.mount_component)(n,e,null)):n=null}else if(r){const e={};1&i&&(e.item=t[0]),n.$set(e)}2&i&&(0,o.set_style)(e,"padding",t[1])},i(t){i||(n&&(0,o.transition_in)(n.$$.fragment,t),i=!0)},o(t){n&&(0,o.transition_out)(n.$$.fragment,t),i=!1},d(t){t&&(0,o.detach)(e),n&&(0,o.destroy_component)(n)}}}function xt(t){let e,n,i=A.is(t[0]),r=i&&vt(t);return{c(){r&&r.c(),e=(0,o.empty)()},m(t,i){r&&r.m(t,i),(0,o.insert)(t,e,i),n=!0},p(t,[n]){1&n&&(i=A.is(t[0])),i?r?(r.p(t,n),1&n&&(0,o.transition_in)(r,1)):(r=vt(t),r.c(),(0,o.transition_in)(r,1),r.m(e.parentNode,e)):r&&((0,o.group_outros)(),(0,o.transition_out)(r,1,1,(()=>{r=null})),(0,o.check_outros)())},i(t){n||((0,o.transition_in)(r),n=!0)},o(t){(0,o.transition_out)(r),n=!1},d(t){t&&(0,o.detach)(e),r&&r.d(t)}}}function wt(t,e,n){let o,i,{item:r}=e;const{Dropzone:s,TextItem:a,Flexbox:l}=O(),c={image:ht,text:a,group:l,dropzone:s};return t.$$set=t=>{"item"in t&&n(0,r=t.item)},t.$$.update=()=>{1&t.$$.dirty&&n(2,o=c[r.type]),1&t.$$.dirty&&n(1,i=S.is(r)?(({padding:t})=>{const e=U(t.top),n=U(t.left),o=U(t.bottom??t.top);return`${e} ${U(t.right??t.left)} ${o} ${n}`})(r):null)},[r,i,o]}class zt extends o.SvelteComponent{constructor(t){super(),(0,o.init)(this,t,wt,xt,o.safe_not_equal,{item:0},bt)}}const Pt=zt,Zt=[["white",16777215],["grey-200",16316664],["grey-300",15658734],["grey-400",15000804],["grey-500",13421772],["grey-600",9408399],["grey-700",7368816],["grey-800",2631720],["black",0],["primary-100",15593471],["primary-300",10200317],["primary-500",4874236],["primary-700",2569145],["primary-900",527710]],kt=Zt.map((([t,e])=>[t,[e>>16&255,e>>8&255,255&e]])),It=new Array;for(const[t,e]of Zt)It.push(`--mon-color-${t}: #${e.toString(16).padStart(6,"0")}`);for(const[t,e]of kt)It.push(`--mon-color-${t}-rgb: ${e.join(", ")}`);function Ct(t){(0,o.append_styles)(t,"svelte-1q4ao5l",".mondrian__flexbox-1euBmB{display:flex;flex:1;position:relative;column-gap:var(--flexbox-column-gap);row-gap:var(--flexbox-row-gap)}.flexbox:has(.flexbox) > .dropzone{--mon-flexbox-item-dropzone-overlap:0px}")}(new CSSStyleSheet).insertRule(`:root { ${It.join("; ")} }`);const jt=t=>({}),St=t=>({});function qt(t,e,n){const o=t.slice();return o[7]=e[n],o[9]=n,o}function Lt(t){let e;const n=t[5].empty,i=(0,o.create_slot)(n,t,t[4],St);return{c(){i&&i.c()},m(t,n){i&&i.m(t,n),e=!0},p(t,r){i&&i.p&&(!e||16&r)&&(0,o.update_slot_base)(i,n,t,t[4],e?(0,o.get_slot_changes)(n,t[4],r,jt):(0,o.get_all_dirty_from_scope)(t[4]),St)},i(t){e||((0,o.transition_in)(i,t),e=!0)},o(t){(0,o.transition_out)(i,t),e=!1},d(t){i&&i.d(t)}}}function Nt(t){let e,n,i=[],r=new Map,s=(0,o.ensure_array_like)(t[0].children);const a=t=>t[7].id;for(let e=0;e<s.length;e+=1){let n=qt(t,s,e),o=a(n);r.set(o,i[e]=Mt(o,n))}return{c(){for(let t=0;t<i.length;t+=1)i[t].c();e=(0,o.empty)()},m(t,r){for(let e=0;e<i.length;e+=1)i[e]&&i[e].m(t,r);(0,o.insert)(t,e,r),n=!0},p(t,n){9&n&&(s=(0,o.ensure_array_like)(t[0].children),(0,o.group_outros)(),i=(0,o.update_keyed_each)(i,n,a,1,t,s,r,e.parentNode,o.outro_and_destroy_block,Mt,e,qt),(0,o.check_outros)())},i(t){if(!n){for(let t=0;t<s.length;t+=1)(0,o.transition_in)(i[t]);n=!0}},o(t){for(let t=0;t<i.length;t+=1)(0,o.transition_out)(i[t]);n=!1},d(t){t&&(0,o.detach)(e);for(let e=0;e<i.length;e+=1)i[e].d(t)}}}function Mt(t,e){let n,i,r,s;var a=e[3];function l(t,e){return{props:{itemId:t[7].id,parent:t[0]}}}return a&&(i=(0,o.construct_svelte_component)(a,l(e))),{key:t,first:null,c(){n=(0,o.empty)(),i&&(0,o.create_component)(i.$$.fragment),r=(0,o.empty)(),this.first=n},m(t,e){(0,o.insert)(t,n,e),i&&(0,o.mount_component)(i,t,e),(0,o.insert)(t,r,e),s=!0},p(t,n){if(a!==(a=(e=t)[3])){if(i){(0,o.group_outros)();const t=i;(0,o.transition_out)(t.$$.fragment,1,0,(()=>{(0,o.destroy_component)(t,1)})),(0,o.check_outros)()}a?(i=(0,o.construct_svelte_component)(a,l(e)),(0,o.create_component)(i.$$.fragment),(0,o.transition_in)(i.$$.fragment,1),(0,o.mount_component)(i,r.parentNode,r)):i=null}else if(a){const t={};1&n&&(t.itemId=e[7].id),1&n&&(t.parent=e[0]),i.$set(t)}},i(t){s||(i&&(0,o.transition_in)(i.$$.fragment,t),s=!0)},o(t){i&&(0,o.transition_out)(i.$$.fragment,t),s=!1},d(t){t&&((0,o.detach)(n),(0,o.detach)(r)),i&&(0,o.destroy_component)(i,t)}}}function Et(t){let e,n,i,r,s,a;const l=[Nt,Lt],c=[];function u(t,e){return t[1]?1:0}return n=u(t),i=c[n]=l[n](t),{c(){e=(0,o.element)("div"),i.c(),(0,o.attr)(e,"class","mondrian__flexbox-1euBmB"),(0,o.set_style)(e,"display","flex"),(0,o.set_style)(e,"align-items",t[2]?t[0].layout.alignItems:t[0].layout.justifyContent),(0,o.set_style)(e,"justify-content",t[2]?t[0].layout.justifyContent:t[0].layout.alignItems),(0,o.set_style)(e,"flex-direction",t[2]?"row":"column"),(0,o.set_style)(e,"flex-wrap",t[0].layout.wrap),(0,o.set_style)(e,"--flexbox-column-gap",U(t[0].layout.columnGap)),(0,o.set_style)(e,"--flexbox-row-gap",U(t[0].layout.rowGap))},m(i,l){(0,o.insert)(i,e,l),c[n].m(e,null),r=!0,s||(a=(0,o.listen)(e,"dragover",(0,o.prevent_default)(t[6])),s=!0)},p(t,[r]){let s=n;n=u(t),n===s?c[n].p(t,r):((0,o.group_outros)(),(0,o.transition_out)(c[s],1,1,(()=>{c[s]=null})),(0,o.check_outros)(),i=c[n],i?i.p(t,r):(i=c[n]=l[n](t),i.c()),(0,o.transition_in)(i,1),i.m(e,null)),5&r&&(0,o.set_style)(e,"align-items",t[2]?t[0].layout.alignItems:t[0].layout.justifyContent),5&r&&(0,o.set_style)(e,"justify-content",t[2]?t[0].layout.justifyContent:t[0].layout.alignItems),4&r&&(0,o.set_style)(e,"flex-direction",t[2]?"row":"column"),1&r&&(0,o.set_style)(e,"flex-wrap",t[0].layout.wrap),1&r&&(0,o.set_style)(e,"--flexbox-column-gap",U(t[0].layout.columnGap)),1&r&&(0,o.set_style)(e,"--flexbox-row-gap",U(t[0].layout.rowGap))},i(t){r||((0,o.transition_in)(i),r=!0)},o(t){(0,o.transition_out)(i),r=!1},d(t){t&&(0,o.detach)(e),c[n].d(),s=!1,a()}}}function Gt(t,e,n){let i,r,{$$slots:s={},$$scope:a}=e,{item:l}=e;const{FlexItem:c}=O();return t.$$set=t=>{"item"in t&&n(0,l=t.item),"$$scope"in t&&n(4,a=t.$$scope)},t.$$.update=()=>{1&t.$$.dirty&&n(2,i="horizontal"===l.layout.direction),1&t.$$.dirty&&n(1,r=0===l.children.length)},[l,r,i,c,a,s,function(e){o.bubble.call(this,t,e)}]}class At extends o.SvelteComponent{constructor(t){super(),(0,o.init)(this,t,Gt,Et,o.safe_not_equal,{item:0},Ct)}}const Wt=At;n(9209);var Bt=n(7686);const Ot={down:!1,x:0,y:0},Rt=((0,Bt.readable)(Ot,(t=>{return window.addEventListener("mousedown",e),window.addEventListener("mousemove",o),window.addEventListener("mouseup",n),function(){window.removeEventListener("mousedown",e),window.removeEventListener("mousemove",o),window.removeEventListener("mouseup",n)};function e(){Ot.down=!0,i()}function n(){Ot.down=!1,i()}function o(t){Ot.x=t.x,Ot.y=t.y,i()}function i(){t(Ot)}})),"mondrian-suspense");function Dt(t){(0,o.append_styles)(t,"svelte-1ooljvd",".mondrian__suspense-3tgPBN.mondrian__--loading-3irTkJ{visibility:hidden}")}function Jt(t){let e,n;const i=t[2].default,r=(0,o.create_slot)(i,t,t[1],null);return{c(){e=(0,o.element)("div"),r&&r.c(),(0,o.attr)(e,"class","mondrian__suspense-3tgPBN"),(0,o.toggle_class)(e,"mondrian__--loading-3irTkJ",t[0])},m(t,i){(0,o.insert)(t,e,i),r&&r.m(e,null),n=!0},p(t,[s]){r&&r.p&&(!n||2&s)&&(0,o.update_slot_base)(r,i,t,t[1],n?(0,o.get_slot_changes)(i,t[1],s,null):(0,o.get_all_dirty_from_scope)(t[1]),null),(!n||1&s)&&(0,o.toggle_class)(e,"mondrian__--loading-3irTkJ",t[0])},i(t){n||((0,o.transition_in)(r,t),n=!0)},o(t){(0,o.transition_out)(r,t),n=!1},d(t){t&&(0,o.detach)(e),r&&r.d(t)}}}function Ut(t,e,n){let{$$slots:o={},$$scope:i}=e;const r=function(){const t=new Set;return(0,B.setContext)(Rt,t),t}();let s=!0;return(0,B.onMount)((()=>{Promise.all(r).then((()=>{n(0,s=!1)}))})),t.$$set=t=>{"$$scope"in t&&n(1,i=t.$$scope)},[s,i,o]}n(3967);class Kt extends o.SvelteComponent{constructor(t){super(),(0,o.init)(this,t,Ut,Jt,o.safe_not_equal,{},Dt)}}const Qt=Kt;function Tt(t){(0,o.append_styles)(t,"svelte-sbs1g9",".mondrian__learn-dropzone-3JMGUL{height:100%;width:100%}")}function Ft(t){let e;return{c(){e=(0,o.element)("div"),(0,o.attr)(e,"class","mondrian__learn-dropzone-3JMGUL")},m(t,n){(0,o.insert)(t,e,n)},p:o.noop,i:o.noop,o:o.noop,d(t){t&&(0,o.detach)(e)}}}class Yt extends o.SvelteComponent{constructor(t){super(),(0,o.init)(this,t,null,Ft,o.safe_not_equal,{},Tt)}}const Vt=Yt;var Ht=n(4708),Xt=n.n(Ht),te=n(1867),ee=n(4856),ne=n.n(ee);const oe=function(){const t=(0,Bt.writable)({blockuments:{},items:{},"writers-block":{}}),{subscribe:e,set:n,update:o}=t,i=new Map;return{subscribe:e,set:n,update:o,addManifest:(t,e)=>{i.set(t,e),r()},removeManifest:t=>{i.delete(t),r()}};function r(){n(function(...t){const e={};for(const n of t)for(const[t,o]of Object.entries(n))e[t]=Object.assign({},e[t],o);return e}(...i.values()))}}();function ie(t){let e,n;return e=new _t({props:{item:t[0],parent:t[1],$$slots:{default:[re]},$$scope:{ctx:t}}}),{c(){(0,o.create_component)(e.$$.fragment)},m(t,i){(0,o.mount_component)(e,t,i),n=!0},p(t,n){const o={};1&n&&(o.item=t[0]),2&n&&(o.parent=t[1]),129&n&&(o.$$scope={dirty:n,ctx:t}),e.$set(o)},i(t){n||((0,o.transition_in)(e.$$.fragment,t),n=!0)},o(t){(0,o.transition_out)(e.$$.fragment,t),n=!1},d(t){(0,o.destroy_component)(e,t)}}}function re(t){let e,n;return e=new Pt({props:{item:t[0]}}),{c(){(0,o.create_component)(e.$$.fragment)},m(t,i){(0,o.mount_component)(e,t,i),n=!0},p(t,n){const o={};1&n&&(o.item=t[0]),e.$set(o)},i(t){n||((0,o.transition_in)(e.$$.fragment,t),n=!0)},o(t){(0,o.transition_out)(e.$$.fragment,t),n=!1},d(t){(0,o.destroy_component)(e,t)}}}function se(t){let e,n,i=A.is(t[0]),r=i&&ie(t);return{c(){r&&r.c(),e=(0,o.empty)()},m(t,i){r&&r.m(t,i),(0,o.insert)(t,e,i),n=!0},p(t,[n]){1&n&&(i=A.is(t[0])),i?r?(r.p(t,n),1&n&&(0,o.transition_in)(r,1)):(r=ie(t),r.c(),(0,o.transition_in)(r,1),r.m(e.parentNode,e)):r&&((0,o.group_outros)(),(0,o.transition_out)(r,1,1,(()=>{r=null})),(0,o.check_outros)())},i(t){n||((0,o.transition_in)(r),n=!0)},o(t){(0,o.transition_out)(r),n=!1},d(t){t&&(0,o.detach)(e),r&&r.d(t)}}}function ae(t,e,n){let i,r,s,a,l;(0,o.component_subscribe)(t,oe,(t=>n(6,l=t)));let{itemId:c}=e;const u=(0,B.getContext)(D);return(0,o.component_subscribe)(t,u,(t=>n(5,a=t))),t.$$set=t=>{"itemId"in t&&n(3,c=t.itemId)},t.$$.update=()=>{64&t.$$.dirty&&n(4,i=void 0!==l.items?l.items:{}),56&t.$$.dirty&&n(0,r=X(i[c],a)),17&t.$$.dirty&&n(1,s=i[r.parentId])},[r,s,u,c,i,a,l]}class le extends o.SvelteComponent{constructor(t){super(),(0,o.init)(this,t,ae,se,o.safe_not_equal,{itemId:3})}}const ce=le;var ue=n(1765),de=n(3802);function pe(t){(0,o.append_styles)(t,"svelte-198bztq",".mondrian__text-item-scygvn .writers-block{font-family:var(--mon-theme-font-body)}.mondrian__text-item-scygvn .writers-block :is(h1, h2){font-family:var(--mon-theme-font-heading)}.mondrian__text-item-scygvn .writers-block :is(p, h1, h2){margin:0}")}function me(t){let e,n,i;return n=new de.WritersBlockView({props:{doc:t[0]}}),n.$on("load",t[1]),{c(){e=(0,o.element)("div"),(0,o.create_component)(n.$$.fragment),(0,o.attr)(e,"class","mondrian__text-item-scygvn")},m(t,r){(0,o.insert)(t,e,r),(0,o.mount_component)(n,e,null),i=!0},p(t,e){const o={};1&e&&(o.doc=t[0]),n.$set(o)},i(t){i||((0,o.transition_in)(n.$$.fragment,t),i=!0)},o(t){(0,o.transition_out)(n.$$.fragment,t),i=!1},d(t){t&&(0,o.detach)(e),(0,o.destroy_component)(n)}}}function _e(t){let e,n,i=void 0!==t[0]&&me(t);return{c(){i&&i.c(),e=(0,o.empty)()},m(t,r){i&&i.m(t,r),(0,o.insert)(t,e,r),n=!0},p(t,[n]){void 0!==t[0]?i?(i.p(t,n),1&n&&(0,o.transition_in)(i,1)):(i=me(t),i.c(),(0,o.transition_in)(i,1),i.m(e.parentNode,e)):i&&((0,o.group_outros)(),(0,o.transition_out)(i,1,1,(()=>{i=null})),(0,o.check_outros)())},i(t){n||((0,o.transition_in)(i),n=!0)},o(t){(0,o.transition_out)(i),n=!1},d(t){t&&(0,o.detach)(e),i&&i.d(t)}}}function fe(t,e,n){let i,r,s;(0,o.component_subscribe)(t,oe,(t=>n(4,s=t)));let{item:a}=e;const l=(0,ue.Z)();return function(t){if((0,B.hasContext)(Rt)){const e=(0,B.getContext)(Rt);e.add(t),t.finally((()=>e.delete(t)))}}(l.promise),t.$$set=t=>{"item"in t&&n(2,a=t.item)},t.$$.update=()=>{4&t.$$.dirty&&n(3,i=a.text.id),24&t.$$.dirty&&n(0,r=void 0!==s["writers-block"]?s["writers-block"][i]:void 0)},[r,function(){l.resolve()},a,i,s]}class $e extends o.SvelteComponent{constructor(t){super(),(0,o.init)(this,t,fe,_e,o.safe_not_equal,{item:2},pe)}}const ye={Dropzone:Vt,Flexbox:Wt,FlexItem:ce,TextItem:$e};function ge(t){(0,o.append_styles)(t,"svelte-1inw3vq",".mondrian__preview-24mP5P{display:flex}")}function he(t){let e,n;return e=new Qt({props:{$$slots:{default:[xe]},$$scope:{ctx:t}}}),{c(){(0,o.create_component)(e.$$.fragment)},m(t,i){(0,o.mount_component)(e,t,i),n=!0},p(t,n){const o={};2055&n&&(o.$$scope={dirty:n,ctx:t}),e.$set(o)},i(t){n||((0,o.transition_in)(e.$$.fragment,t),n=!0)},o(t){(0,o.transition_out)(e.$$.fragment,t),n=!1},d(t){(0,o.destroy_component)(e,t)}}}function be(t){let e;return{c(){e=(0,o.element)("div"),e.textContent="Block could not be loaded"},m(t,n){(0,o.insert)(t,e,n)},p:o.noop,i:o.noop,o:o.noop,d(t){t&&(0,o.detach)(e)}}}function ve(t){let e,n;return e=new Pt({props:{item:t[10]}}),{c(){(0,o.create_component)(e.$$.fragment)},m(t,i){(0,o.mount_component)(e,t,i),n=!0},p(t,n){const o={};7&n&&(o.item=t[10]),e.$set(o)},i(t){n||((0,o.transition_in)(e.$$.fragment,t),n=!0)},o(t){(0,o.transition_out)(e.$$.fragment,t),n=!1},d(t){(0,o.destroy_component)(e,t)}}}function xe(t){let e,n,i;return n=new _t({props:{item:t[10],$$slots:{default:[ve]},$$scope:{ctx:t}}}),{c(){e=(0,o.element)("div"),(0,o.create_component)(n.$$.fragment),(0,o.attr)(e,"class","mondrian__preview-24mP5P")},m(t,r){(0,o.insert)(t,e,r),(0,o.mount_component)(n,e,null),i=!0},p(t,e){const o={};7&e&&(o.item=t[10]),2055&e&&(o.$$scope={dirty:e,ctx:t}),n.$set(o)},i(t){i||((0,o.transition_in)(n.$$.fragment,t),i=!0)},o(t){(0,o.transition_out)(n.$$.fragment,t),i=!1},d(t){t&&(0,o.detach)(e),(0,o.destroy_component)(n)}}}function we(t){let e,n,i,r;const s=[be,he],a=[];function l(t,e){return void 0===t[3]||void 0===t[0]?0:1}function c(t,e){return 1===e?function(t){const e=t.slice(),n=X(e[1][e[0]],e[2]);return e[10]=n,e}(t):t}return e=l(t),n=a[e]=s[e](c(t,e)),{c(){n.c(),i=(0,o.empty)()},m(t,n){a[e].m(t,n),(0,o.insert)(t,i,n),r=!0},p(t,[r]){let u=e;e=l(t),e===u?a[e].p(c(t,e),r):((0,o.group_outros)(),(0,o.transition_out)(a[u],1,1,(()=>{a[u]=null})),(0,o.check_outros)(),n=a[e],n?n.p(c(t,e),r):(n=a[e]=s[e](c(t,e)),n.c()),(0,o.transition_in)(n,1),n.m(i.parentNode,i))},i(t){r||((0,o.transition_in)(n),r=!0)},o(t){(0,o.transition_out)(n),r=!1},d(t){t&&(0,o.detach)(i),a[e].d(t)}}}function ze(t,e,n){let i,r,s,a,l,{manifest:c}=e,{blockumentId:u}=e;const d=Symbol("LearnComponent");(0,B.onDestroy)((()=>{oe.removeManifest(d)})),(0,B.setContext)("isLearn",!0),(0,B.setContext)("bundle",ye);const p=(0,Bt.writable)();(0,o.component_subscribe)(t,p,(t=>n(8,a=t)));const m=function(t){return(0,Bt.readable)([],(e=>{t.subscribe((t=>{const n=t?.breakpoints;if(null==n)return void e([]);const o=n.concat().sort(((t,e)=>e.maxWidth-t.maxWidth)),i=o.reduce(((t,{id:e,maxWidth:n})=>{const o=window.matchMedia(`(max-width: ${n/16}rem)`);return o.addEventListener("change",r),t[e]=o,t}),{});return r(),function(){for(const t of Object.values(i))t.removeEventListener("change",r)};function r(){const t=new Array;for(const{id:e}of o)i[e].matches&&t.push(e);e(t)}}))}))}(p);return(0,o.component_subscribe)(t,m,(t=>n(2,l=t))),J(m),t.$$set=t=>{"manifest"in t&&n(5,c=t.manifest),"blockumentId"in t&&n(6,u=t.blockumentId)},t.$$.update=()=>{32&t.$$.dirty&&n(7,i=function(t){const e=Xt()(t,["writers-block"]);if(null!=t["writers-block"]){e["writers-block"]={};for(const[n,o]of Object.entries(t["writers-block"])){const t=o instanceof te.Node?o:te.Node.fromJSON(ne(),o);e["writers-block"][n]=t}}return e}(c)),128&t.$$.dirty&&oe.addManifest(d,i),192&t.$$.dirty&&(0,o.set_store_value)(p,a=i.blockuments?.[u],a),128&t.$$.dirty&&n(1,r=i.items??{}),256&t.$$.dirty&&n(0,s=a?.children[0]?.id)},[s,r,l,p,m,c,u,i,a]}class Pe extends o.SvelteComponent{constructor(t){super(),(0,o.init)(this,t,ze,we,o.safe_not_equal,{manifest:5,blockumentId:6},ge)}}const Ze=Pe;var ke=n(7428),Ie=n.n(ke);const Ce=((t,e={},n="div")=>o=>{const i=(0,ke.useRef)(null),r=(0,ke.useRef)(null),[s,a]=(0,ke.useState)(!1);return(0,ke.useEffect)((()=>{const e=/on([A-Z]{1,}[a-zA-Z]*)/,n=/watch([A-Z]{1,}[a-zA-Z]*)/;r.current=new t({target:i.current,props:o});const s=[];for(const t in o){const i=t.match(e),a=t.match(n);null!=i&&"function"==typeof o[t]&&r.current.$on(`${i[1][0].toLowerCase()}${i[1].slice(1)}`,o[t]),null!=a&&"function"==typeof o[t]&&s.push([`${a[1][0].toLowerCase()}${a[1].slice(1)}`,o[t]])}if(s.length>0){const t=r.current.$$.update;r.current.$$.update=function(){s.forEach((([t,e])=>{if(null!==r.current){const n=r.current.$$.props[t];e(r.current.$$.ctx[n])}})),t.apply(null)}}return()=>{null!==r.current&&r.current.$destroy()}}),[o]),(0,ke.useEffect)((()=>{s?null!==r.current&&r.current.$set(o):a(!0)}),[o,s]),Ie().createElement(n,{ref:i,style:e})})(Ze),je=t=>Ie().createElement(Ce,{...t})}}]);
//# sourceMappingURL=42b5616c.js.map
