# Supplementary material for: Providing Equitable Care for Patients With Non-English Language Preference in Telemedicine: Training on Working With Interpreters in Telehealth
Source: MedEdPORTAL. 2023 Dec 14;19:11367. doi: 10.15766/mep_2374-8265.11367 (PMC10719426; doi:10.15766/mep_2374-8265.11367)
Supplement: Supplementary file 1 — Module Instructions.docxEquitable Care in Telemedicine folderFacilitator Guide for Alternative Teaching Options.docxInterpreter Room for Improvement Example.mp4Interpreter Better Example.mp4Working With Interpreters in Telehealth.pptxTips for Best Practices With Interpreters Handout.docxPostsurvey.docx [file mep_2374-8265.11367-s001.zip › B. Equitable Care in Telemedicine/content/lib/mondrian/daef1d75.js]

(self.webpackChunk_articulate_mondrian_bundles=self.webpackChunk_articulate_mondrian_bundles||[]).push([[812,587],{6056:(e,t,r)=>{var n=r(2221)(r(9649),"DataView");e.exports=n},1102:(e,t,r)=>{var n=r(1637),a=r(6380),s=r(7408),i=r(3997),o=r(4642);function c(e){var t=-1,r=null==e?0:e.length;for(this.clear();++t<r;){var n=e[t];this.set(n[0],n[1])}}c.prototype.clear=n,c.prototype.delete=a,c.prototype.get=s,c.prototype.has=i,c.prototype.set=o,e.exports=c},6491:(e,t,r)=>{var n=r(6073),a=r(3390),s=r(2461),i=r(8190),o=r(5670);function c(e){var t=-1,r=null==e?0:e.length;for(this.clear();++t<r;){var n=e[t];this.set(n[0],n[1])}}c.prototype.clear=n,c.prototype.delete=a,c.prototype.get=s,c.prototype.has=i,c.prototype.set=o,e.exports=c},5651:(e,t,r)=>{var n=r(2221)(r(9649),"Map");e.exports=n},2290:(e,t,r)=>{var n=r(6881),a=r(5089),s=r(7548),i=r(2151),o=r(1476);function c(e){var t=-1,r=null==e?0:e.length;for(this.clear();++t<r;){var n=e[t];this.set(n[0],n[1])}}c.prototype.clear=n,c.prototype.delete=a,c.prototype.get=s,c.prototype.has=i,c.prototype.set=o,e.exports=c},6561:(e,t,r)=>{var n=r(2221)(r(9649),"Promise");e.exports=n},9018:(e,t,r)=>{var n=r(2221)(r(9649),"Set");e.exports=n},7649:(e,t,r)=>{var n=r(6491),a=r(8023),s=r(9611),i=r(6138),o=r(6961),c=r(2631);function u(e){var t=this.__data__=new n(e);this.size=t.size}u.prototype.clear=a,u.prototype.delete=s,u.prototype.get=i,u.prototype.has=o,u.prototype.set=c,e.exports=u},997:(e,t,r)=>{var n=r(9649).Symbol;e.exports=n},7830:(e,t,r)=>{var n=r(9649).Uint8Array;e.exports=n},3895:(e,t,r)=>{var n=r(2221)(r(9649),"WeakMap");e.exports=n},4175:e=>{e.exports=function(e,t,r){switch(r.length){case 0:return e.call(t);case 1:return e.call(t,r[0]);case 2:return e.call(t,r[0],r[1]);case 3:return e.call(t,r[0],r[1],r[2])}return e.apply(t,r)}},8769:e=>{e.exports=function(e,t){for(var r=-1,n=null==e?0:e.length;++r<n&&!1!==t(e[r],r,e););return e}},1155:e=>{e.exports=function(e,t){for(var r=-1,n=null==e?0:e.length,a=0,s=[];++r<n;){var i=e[r];t(i,r,e)&&(s[a++]=i)}return s}},7296:(e,t,r)=>{var n=r(4830),a=r(7987),s=r(9546),i=r(758),o=r(5824),c=r(5739),u=Object.prototype.hasOwnProperty;e.exports=function(e,t){var r=s(e),d=!r&&a(e),l=!r&&!d&&i(e),p=!r&&!d&&!l&&c(e),h=r||d||l||p,f=h?n(e.length,String):[],m=f.length;for(var v in e)!t&&!u.call(e,v)||h&&("length"==v||l&&("offset"==v||"parent"==v)||p&&("buffer"==v||"byteLength"==v||"byteOffset"==v)||o(v,m))||f.push(v);return f}},1078:e=>{e.exports=function(e,t){for(var r=-1,n=null==e?0:e.length,a=Array(n);++r<n;)a[r]=t(e[r],r,e);return a}},5276:e=>{e.exports=function(e,t){for(var r=-1,n=t.length,a=e.length;++r<n;)e[a+r]=t[r];return e}},8902:(e,t,r)=>{var n=r(2618),a=r(7689),s=Object.prototype.hasOwnProperty;e.exports=function(e,t,r){var i=e[t];s.call(e,t)&&a(i,r)&&(void 0!==r||t in e)||n(e,t,r)}},8627:(e,t,r)=>{var n=r(7689);e.exports=function(e,t){for(var r=e.length;r--;)if(n(e[r][0],t))return r;return-1}},6136:(e,t,r)=>{var n=r(322),a=r(5961);e.exports=function(e,t){return e&&n(t,a(t),e)}},1461:(e,t,r)=>{var n=r(322),a=r(4399);e.exports=function(e,t){return e&&n(t,a(t),e)}},2618:(e,t,r)=>{var n=r(26);e.exports=function(e,t,r){"__proto__"==t&&n?n(e,t,{configurable:!0,enumerable:!0,value:r,writable:!0}):e[t]=r}},8876:(e,t,r)=>{var n=r(7649),a=r(8769),s=r(8902),i=r(6136),o=r(1461),c=r(4751),u=r(8571),d=r(8156),l=r(164),p=r(8616),h=r(478),f=r(1970),m=r(9200),v=r(7045),y=r(1685),_=r(9546),g=r(758),x=r(1880),b=r(2289),w=r(5603),k=r(5961),j=r(4399),O="[object Arguments]",Z="[object Function]",T="[object Object]",S={};S[O]=S["[object Array]"]=S["[object ArrayBuffer]"]=S["[object DataView]"]=S["[object Boolean]"]=S["[object Date]"]=S["[object Float32Array]"]=S["[object Float64Array]"]=S["[object Int8Array]"]=S["[object Int16Array]"]=S["[object Int32Array]"]=S["[object Map]"]=S["[object Number]"]=S[T]=S["[object RegExp]"]=S["[object Set]"]=S["[object String]"]=S["[object Symbol]"]=S["[object Uint8Array]"]=S["[object Uint8ClampedArray]"]=S["[object Uint16Array]"]=S["[object Uint32Array]"]=!0,S["[object Error]"]=S[Z]=S["[object WeakMap]"]=!1,e.exports=function e(t,r,A,C,N,E){var I,P=1&r,R=2&r,M=4&r;if(A&&(I=N?A(t,C,N,E):A(t)),void 0!==I)return I;if(!b(t))return t;var $=_(t);if($){if(I=m(t),!P)return u(t,I)}else{var z=f(t),L=z==Z||"[object GeneratorFunction]"==z;if(g(t))return c(t,P);if(z==T||z==O||L&&!N){if(I=R||L?{}:y(t),!P)return R?l(t,o(I,t)):d(t,i(I,t))}else{if(!S[z])return N?t:{};I=v(t,z,P)}}E||(E=new n);var D=E.get(t);if(D)return D;E.set(t,I),w(t)?t.forEach((function(n){I.add(e(n,r,A,n,t,E))})):x(t)&&t.forEach((function(n,a){I.set(a,e(n,r,A,a,t,E))}));var U=$?void 0:(M?R?h:p:R?j:k)(t);return a(U||t,(function(n,a){U&&(n=t[a=n]),s(I,a,e(n,r,A,a,t,E))})),I}},9395:(e,t,r)=>{var n=r(2289),a=Object.create,s=function(){function e(){}return function(t){if(!n(t))return{};if(a)return a(t);e.prototype=t;var r=new e;return e.prototype=void 0,r}}();e.exports=s},3169:(e,t,r)=>{var n=r(5276),a=r(4788);e.exports=function e(t,r,s,i,o){var c=-1,u=t.length;for(s||(s=a),o||(o=[]);++c<u;){var d=t[c];r>0&&s(d)?r>1?e(d,r-1,s,i,o):n(o,d):i||(o[o.length]=d)}return o}},8829:(e,t,r)=>{var n=r(6927),a=r(9558);e.exports=function(e,t){for(var r=0,s=(t=n(t,e)).length;null!=e&&r<s;)e=e[a(t[r++])];return r&&r==s?e:void 0}},2506:(e,t,r)=>{var n=r(5276),a=r(9546);e.exports=function(e,t,r){var s=t(e);return a(e)?s:n(s,r(e))}},8247:(e,t,r)=>{var n=r(997),a=r(7386),s=r(4591),i=n?n.toStringTag:void 0;e.exports=function(e){return null==e?void 0===e?"[object Undefined]":"[object Null]":i&&i in Object(e)?a(e):s(e)}},621:(e,t,r)=>{var n=r(8247),a=r(7734);e.exports=function(e){return a(e)&&"[object Arguments]"==n(e)}},4605:(e,t,r)=>{var n=r(1970),a=r(7734);e.exports=function(e){return a(e)&&"[object Map]"==n(e)}},291:(e,t,r)=>{var n=r(3331),a=r(7114),s=r(2289),i=r(7606),o=/^\[object .+?Constructor\]$/,c=Function.prototype,u=Object.prototype,d=c.toString,l=u.hasOwnProperty,p=RegExp("^"+d.call(l).replace(/[\\^$.*+?()[\]{}|]/g,"\\$&").replace(/hasOwnProperty|(function).*?(?=\\\()| for .+?(?=\\\])/g,"$1.*?")+"$");e.exports=function(e){return!(!s(e)||a(e))&&(n(e)?p:o).test(i(e))}},5608:(e,t,r)=>{var n=r(1970),a=r(7734);e.exports=function(e){return a(e)&&"[object Set]"==n(e)}},9278:(e,t,r)=>{var n=r(8247),a=r(459),s=r(7734),i={};i["[object Float32Array]"]=i["[object Float64Array]"]=i["[object Int8Array]"]=i["[object Int16Array]"]=i["[object Int32Array]"]=i["[object Uint8Array]"]=i["[object Uint8ClampedArray]"]=i["[object Uint16Array]"]=i["[object Uint32Array]"]=!0,i["[object Arguments]"]=i["[object Array]"]=i["[object ArrayBuffer]"]=i["[object Boolean]"]=i["[object DataView]"]=i["[object Date]"]=i["[object Error]"]=i["[object Function]"]=i["[object Map]"]=i["[object Number]"]=i["[object Object]"]=i["[object RegExp]"]=i["[object Set]"]=i["[object String]"]=i["[object WeakMap]"]=!1,e.exports=function(e){return s(e)&&a(e.length)&&!!i[n(e)]}},9011:(e,t,r)=>{var n=r(6358),a=r(5513),s=Object.prototype.hasOwnProperty;e.exports=function(e){if(!n(e))return a(e);var t=[];for(var r in Object(e))s.call(e,r)&&"constructor"!=r&&t.push(r);return t}},6827:(e,t,r)=>{var n=r(2289),a=r(6358),s=r(4040),i=Object.prototype.hasOwnProperty;e.exports=function(e){if(!n(e))return s(e);var t=a(e),r=[];for(var o in e)("constructor"!=o||!t&&i.call(e,o))&&r.push(o);return r}},2956:(e,t,r)=>{var n=r(1914),a=r(26),s=r(9568),i=a?function(e,t){return a(e,"toString",{configurable:!0,enumerable:!1,value:n(t),writable:!0})}:s;e.exports=i},1795:e=>{e.exports=function(e,t,r){var n=-1,a=e.length;t<0&&(t=-t>a?0:a+t),(r=r>a?a:r)<0&&(r+=a),a=t>r?0:r-t>>>0,t>>>=0;for(var s=Array(a);++n<a;)s[n]=e[n+t];return s}},4830:e=>{e.exports=function(e,t){for(var r=-1,n=Array(e);++r<e;)n[r]=t(r);return n}},7874:(e,t,r)=>{var n=r(997),a=r(1078),s=r(9546),i=r(2008),o=n?n.prototype:void 0,c=o?o.toString:void 0;e.exports=function e(t){if("string"==typeof t)return t;if(s(t))return a(t,e)+"";if(i(t))return c?c.call(t):"";var r=t+"";return"0"==r&&1/t==-1/0?"-0":r}},9199:e=>{e.exports=function(e){return function(t){return e(t)}}},5309:(e,t,r)=>{var n=r(6927),a=r(6292),s=r(3033),i=r(9558);e.exports=function(e,t){return t=n(t,e),null==(e=s(e,t))||delete e[i(a(t))]}},6927:(e,t,r)=>{var n=r(9546),a=r(5677),s=r(1503),i=r(9244);e.exports=function(e,t){return n(e)?e:a(e,t)?[e]:s(i(e))}},6477:(e,t,r)=>{var n=r(7830);e.exports=function(e){var t=new e.constructor(e.byteLength);return new n(t).set(new n(e)),t}},4751:(e,t,r)=>{e=r.nmd(e);var n=r(9649),a=t&&!t.nodeType&&t,s=a&&e&&!e.nodeType&&e,i=s&&s.exports===a?n.Buffer:void 0,o=i?i.allocUnsafe:void 0;e.exports=function(e,t){if(t)return e.slice();var r=e.length,n=o?o(r):new e.constructor(r);return e.copy(n),n}},2502:(e,t,r)=>{var n=r(6477);e.exports=function(e,t){var r=t?n(e.buffer):e.buffer;return new e.constructor(r,e.byteOffset,e.byteLength)}},4759:e=>{var t=/\w*$/;e.exports=function(e){var r=new e.constructor(e.source,t.exec(e));return r.lastIndex=e.lastIndex,r}},6431:(e,t,r)=>{var n=r(997),a=n?n.prototype:void 0,s=a?a.valueOf:void 0;e.exports=function(e){return s?Object(s.call(e)):{}}},9687:(e,t,r)=>{var n=r(6477);e.exports=function(e,t){var r=t?n(e.buffer):e.buffer;return new e.constructor(r,e.byteOffset,e.length)}},8571:e=>{e.exports=function(e,t){var r=-1,n=e.length;for(t||(t=Array(n));++r<n;)t[r]=e[r];return t}},322:(e,t,r)=>{var n=r(8902),a=r(2618);e.exports=function(e,t,r,s){var i=!r;r||(r={});for(var o=-1,c=t.length;++o<c;){var u=t[o],d=s?s(r[u],e[u],u,r,e):void 0;void 0===d&&(d=e[u]),i?a(r,u,d):n(r,u,d)}return r}},8156:(e,t,r)=>{var n=r(322),a=r(4918);e.exports=function(e,t){return n(e,a(e),t)}},164:(e,t,r)=>{var n=r(322),a=r(2659);e.exports=function(e,t){return n(e,a(e),t)}},8976:(e,t,r)=>{var n=r(9649)["__core-js_shared__"];e.exports=n},4692:(e,t,r)=>{var n=r(5128);e.exports=function(e){return n(e)?void 0:e}},26:(e,t,r)=>{var n=r(2221),a=function(){try{var e=n(Object,"defineProperty");return e({},"",{}),e}catch(e){}}();e.exports=a},2722:(e,t,r)=>{var n=r(567),a=r(8296),s=r(6660);e.exports=function(e){return s(a(e,void 0,n),e+"")}},6954:(e,t,r)=>{var n="object"==typeof r.g&&r.g&&r.g.Object===Object&&r.g;e.exports=n},8616:(e,t,r)=>{var n=r(2506),a=r(4918),s=r(5961);e.exports=function(e){return n(e,s,a)}},478:(e,t,r)=>{var n=r(2506),a=r(2659),s=r(4399);e.exports=function(e){return n(e,s,a)}},5502:(e,t,r)=>{var n=r(9983);e.exports=function(e,t){var r=e.__data__;return n(t)?r["string"==typeof t?"string":"hash"]:r.map}},2221:(e,t,r)=>{var n=r(291),a=r(5779);e.exports=function(e,t){var r=a(e,t);return n(r)?r:void 0}},5506:(e,t,r)=>{var n=r(8892)(Object.getPrototypeOf,Object);e.exports=n},7386:(e,t,r)=>{var n=r(997),a=Object.prototype,s=a.hasOwnProperty,i=a.toString,o=n?n.toStringTag:void 0;e.exports=function(e){var t=s.call(e,o),r=e[o];try{e[o]=void 0;var n=!0}catch(e){}var a=i.call(e);return n&&(t?e[o]=r:delete e[o]),a}},4918:(e,t,r)=>{var n=r(1155),a=r(1258),s=Object.prototype.propertyIsEnumerable,i=Object.getOwnPropertySymbols,o=i?function(e){return null==e?[]:(e=Object(e),n(i(e),(function(t){return s.call(e,t)})))}:a;e.exports=o},2659:(e,t,r)=>{var n=r(5276),a=r(5506),s=r(4918),i=r(1258),o=Object.getOwnPropertySymbols?function(e){for(var t=[];e;)n(t,s(e)),e=a(e);return t}:i;e.exports=o},1970:(e,t,r)=>{var n=r(6056),a=r(5651),s=r(6561),i=r(9018),o=r(3895),c=r(8247),u=r(7606),d="[object Map]",l="[object Promise]",p="[object Set]",h="[object WeakMap]",f="[object DataView]",m=u(n),v=u(a),y=u(s),_=u(i),g=u(o),x=c;(n&&x(new n(new ArrayBuffer(1)))!=f||a&&x(new a)!=d||s&&x(s.resolve())!=l||i&&x(new i)!=p||o&&x(new o)!=h)&&(x=function(e){var t=c(e),r="[object Object]"==t?e.constructor:void 0,n=r?u(r):"";if(n)switch(n){case m:return f;case v:return d;case y:return l;case _:return p;case g:return h}return t}),e.exports=x},5779:e=>{e.exports=function(e,t){return null==e?void 0:e[t]}},1637:(e,t,r)=>{var n=r(5586);e.exports=function(){this.__data__=n?n(null):{},this.size=0}},6380:e=>{e.exports=function(e){var t=this.has(e)&&delete this.__data__[e];return this.size-=t?1:0,t}},7408:(e,t,r)=>{var n=r(5586),a=Object.prototype.hasOwnProperty;e.exports=function(e){var t=this.__data__;if(n){var r=t[e];return"__lodash_hash_undefined__"===r?void 0:r}return a.call(t,e)?t[e]:void 0}},3997:(e,t,r)=>{var n=r(5586),a=Object.prototype.hasOwnProperty;e.exports=function(e){var t=this.__data__;return n?void 0!==t[e]:a.call(t,e)}},4642:(e,t,r)=>{var n=r(5586);e.exports=function(e,t){var r=this.__data__;return this.size+=this.has(e)?0:1,r[e]=n&&void 0===t?"__lodash_hash_undefined__":t,this}},9200:e=>{var t=Object.prototype.hasOwnProperty;e.exports=function(e){var r=e.length,n=new e.constructor(r);return r&&"string"==typeof e[0]&&t.call(e,"index")&&(n.index=e.index,n.input=e.input),n}},7045:(e,t,r)=>{var n=r(6477),a=r(2502),s=r(4759),i=r(6431),o=r(9687);e.exports=function(e,t,r){var c=e.constructor;switch(t){case"[object ArrayBuffer]":return n(e);case"[object Boolean]":case"[object Date]":return new c(+e);case"[object DataView]":return a(e,r);case"[object Float32Array]":case"[object Float64Array]":case"[object Int8Array]":case"[object Int16Array]":case"[object Int32Array]":case"[object Uint8Array]":case"[object Uint8ClampedArray]":case"[object Uint16Array]":case"[object Uint32Array]":return o(e,r);case"[object Map]":case"[object Set]":return new c;case"[object Number]":case"[object String]":return new c(e);case"[object RegExp]":return s(e);case"[object Symbol]":return i(e)}}},1685:(e,t,r)=>{var n=r(9395),a=r(5506),s=r(6358);e.exports=function(e){return"function"!=typeof e.constructor||s(e)?{}:n(a(e))}},4788:(e,t,r)=>{var n=r(997),a=r(7987),s=r(9546),i=n?n.isConcatSpreadable:void 0;e.exports=function(e){return s(e)||a(e)||!!(i&&e&&e[i])}},5824:e=>{var t=/^(?:0|[1-9]\d*)$/;e.exports=function(e,r){var n=typeof e;return!!(r=null==r?9007199254740991:r)&&("number"==n||"symbol"!=n&&t.test(e))&&e>-1&&e%1==0&&e<r}},5677:(e,t,r)=>{var n=r(9546),a=r(2008),s=/\.|\[(?:[^[\]]*|(["'])(?:(?!\1)[^\\]|\\.)*?\1)\]/,i=/^\w*$/;e.exports=function(e,t){if(n(e))return!1;var r=typeof e;return!("number"!=r&&"symbol"!=r&&"boolean"!=r&&null!=e&&!a(e))||i.test(e)||!s.test(e)||null!=t&&e in Object(t)}},9983:e=>{e.exports=function(e){var t=typeof e;return"string"==t||"number"==t||"symbol"==t||"boolean"==t?"__proto__"!==e:null===e}},7114:(e,t,r)=>{var n,a=r(8976),s=(n=/[^.]+$/.exec(a&&a.keys&&a.keys.IE_PROTO||""))?"Symbol(src)_1."+n:"";e.exports=function(e){return!!s&&s in e}},6358:e=>{var t=Object.prototype;e.exports=function(e){var r=e&&e.constructor;return e===("function"==typeof r&&r.prototype||t)}},6073:e=>{e.exports=function(){this.__data__=[],this.size=0}},3390:(e,t,r)=>{var n=r(8627),a=Array.prototype.splice;e.exports=function(e){var t=this.__data__,r=n(t,e);return!(r<0||(r==t.length-1?t.pop():a.call(t,r,1),--this.size,0))}},2461:(e,t,r)=>{var n=r(8627);e.exports=function(e){var t=this.__data__,r=n(t,e);return r<0?void 0:t[r][1]}},8190:(e,t,r)=>{var n=r(8627);e.exports=function(e){return n(this.__data__,e)>-1}},5670:(e,t,r)=>{var n=r(8627);e.exports=function(e,t){var r=this.__data__,a=n(r,e);return a<0?(++this.size,r.push([e,t])):r[a][1]=t,this}},6881:(e,t,r)=>{var n=r(1102),a=r(6491),s=r(5651);e.exports=function(){this.size=0,this.__data__={hash:new n,map:new(s||a),string:new n}}},5089:(e,t,r)=>{var n=r(5502);e.exports=function(e){var t=n(this,e).delete(e);return this.size-=t?1:0,t}},7548:(e,t,r)=>{var n=r(5502);e.exports=function(e){return n(this,e).get(e)}},2151:(e,t,r)=>{var n=r(5502);e.exports=function(e){return n(this,e).has(e)}},1476:(e,t,r)=>{var n=r(5502);e.exports=function(e,t){var r=n(this,e),a=r.size;return r.set(e,t),this.size+=r.size==a?0:1,this}},2984:(e,t,r)=>{var n=r(2520);e.exports=function(e){var t=n(e,(function(e){return 500===r.size&&r.clear(),e})),r=t.cache;return t}},5586:(e,t,r)=>{var n=r(2221)(Object,"create");e.exports=n},5513:(e,t,r)=>{var n=r(8892)(Object.keys,Object);e.exports=n},4040:e=>{e.exports=function(e){var t=[];if(null!=e)for(var r in Object(e))t.push(r);return t}},9214:(e,t,r)=>{e=r.nmd(e);var n=r(6954),a=t&&!t.nodeType&&t,s=a&&e&&!e.nodeType&&e,i=s&&s.exports===a&&n.process,o=function(){try{return s&&s.require&&s.require("util").types||i&&i.binding&&i.binding("util")}catch(e){}}();e.exports=o},4591:e=>{var t=Object.prototype.toString;e.exports=function(e){return t.call(e)}},8892:e=>{e.exports=function(e,t){return function(r){return e(t(r))}}},8296:(e,t,r)=>{var n=r(4175),a=Math.max;e.exports=function(e,t,r){return t=a(void 0===t?e.length-1:t,0),function(){for(var s=arguments,i=-1,o=a(s.length-t,0),c=Array(o);++i<o;)c[i]=s[t+i];i=-1;for(var u=Array(t+1);++i<t;)u[i]=s[i];return u[t]=r(c),n(e,this,u)}}},3033:(e,t,r)=>{var n=r(8829),a=r(1795);e.exports=function(e,t){return t.length<2?e:n(e,a(t,0,-1))}},9649:(e,t,r)=>{var n=r(6954),a="object"==typeof self&&self&&self.Object===Object&&self,s=n||a||Function("return this")();e.exports=s},6660:(e,t,r)=>{var n=r(2956),a=r(2249)(n);e.exports=a},2249:e=>{var t=Date.now;e.exports=function(e){var r=0,n=0;return function(){var a=t(),s=16-(a-n);if(n=a,s>0){if(++r>=800)return arguments[0]}else r=0;return e.apply(void 0,arguments)}}},8023:(e,t,r)=>{var n=r(6491);e.exports=function(){this.__data__=new n,this.size=0}},9611:e=>{e.exports=function(e){var t=this.__data__,r=t.delete(e);return this.size=t.size,r}},6138:e=>{e.exports=function(e){return this.__data__.get(e)}},6961:e=>{e.exports=function(e){return this.__data__.has(e)}},2631:(e,t,r)=>{var n=r(6491),a=r(5651),s=r(2290);e.exports=function(e,t){var r=this.__data__;if(r instanceof n){var i=r.__data__;if(!a||i.length<199)return i.push([e,t]),this.size=++r.size,this;r=this.__data__=new s(i)}return r.set(e,t),this.size=r.size,this}},1503:(e,t,r)=>{var n=r(2984),a=/[^.[\]]+|\[(?:(-?\d+(?:\.\d+)?)|(["'])((?:(?!\2)[^\\]|\\.)*?)\2)\]|(?=(?:\.|\[\])(?:\.|\[\]|$))/g,s=/\\(\\)?/g,i=n((function(e){var t=[];return 46===e.charCodeAt(0)&&t.push(""),e.replace(a,(function(e,r,n,a){t.push(n?a.replace(s,"$1"):r||e)})),t}));e.exports=i},9558:(e,t,r)=>{var n=r(2008);e.exports=function(e){if("string"==typeof e||n(e))return e;var t=e+"";return"0"==t&&1/e==-1/0?"-0":t}},7606:e=>{var t=Function.prototype.toString;e.exports=function(e){if(null!=e){try{return t.call(e)}catch(e){}try{return e+""}catch(e){}}return""}},1914:e=>{e.exports=function(e){return function(){return e}}},7689:e=>{e.exports=function(e,t){return e===t||e!=e&&t!=t}},567:(e,t,r)=>{var n=r(3169);e.exports=function(e){return null!=e&&e.length?n(e,1):[]}},9568:e=>{e.exports=function(e){return e}},7987:(e,t,r)=>{var n=r(621),a=r(7734),s=Object.prototype,i=s.hasOwnProperty,o=s.propertyIsEnumerable,c=n(function(){return arguments}())?n:function(e){return a(e)&&i.call(e,"callee")&&!o.call(e,"callee")};e.exports=c},9546:e=>{var t=Array.isArray;e.exports=t},6387:(e,t,r)=>{var n=r(3331),a=r(459);e.exports=function(e){return null!=e&&a(e.length)&&!n(e)}},758:(e,t,r)=>{e=r.nmd(e);var n=r(9649),a=r(8854),s=t&&!t.nodeType&&t,i=s&&e&&!e.nodeType&&e,o=i&&i.exports===s?n.Buffer:void 0,c=(o?o.isBuffer:void 0)||a;e.exports=c},3331:(e,t,r)=>{var n=r(8247),a=r(2289);e.exports=function(e){if(!a(e))return!1;var t=n(e);return"[object Function]"==t||"[object GeneratorFunction]"==t||"[object AsyncFunction]"==t||"[object Proxy]"==t}},459:e=>{e.exports=function(e){return"number"==typeof e&&e>-1&&e%1==0&&e<=9007199254740991}},1880:(e,t,r)=>{var n=r(4605),a=r(9199),s=r(9214),i=s&&s.isMap,o=i?a(i):n;e.exports=o},2289:e=>{e.exports=function(e){var t=typeof e;return null!=e&&("object"==t||"function"==t)}},7734:e=>{e.exports=function(e){return null!=e&&"object"==typeof e}},5128:(e,t,r)=>{var n=r(8247),a=r(5506),s=r(7734),i=Function.prototype,o=Object.prototype,c=i.toString,u=o.hasOwnProperty,d=c.call(Object);e.exports=function(e){if(!s(e)||"[object Object]"!=n(e))return!1;var t=a(e);if(null===t)return!0;var r=u.call(t,"constructor")&&t.constructor;return"function"==typeof r&&r instanceof r&&c.call(r)==d}},5603:(e,t,r)=>{var n=r(5608),a=r(9199),s=r(9214),i=s&&s.isSet,o=i?a(i):n;e.exports=o},2008:(e,t,r)=>{var n=r(8247),a=r(7734);e.exports=function(e){return"symbol"==typeof e||a(e)&&"[object Symbol]"==n(e)}},5739:(e,t,r)=>{var n=r(9278),a=r(9199),s=r(9214),i=s&&s.isTypedArray,o=i?a(i):n;e.exports=o},5961:(e,t,r)=>{var n=r(7296),a=r(9011),s=r(6387);e.exports=function(e){return s(e)?n(e):a(e)}},4399:(e,t,r)=>{var n=r(7296),a=r(6827),s=r(6387);e.exports=function(e){return s(e)?n(e,!0):a(e)}},6292:e=>{e.exports=function(e){var t=null==e?0:e.length;return t?e[t-1]:void 0}},2520:(e,t,r)=>{var n=r(2290);function a(e,t){if("function"!=typeof e||null!=t&&"function"!=typeof t)throw new TypeError("Expected a function");var r=function(){var n=arguments,a=t?t.apply(this,n):n[0],s=r.cache;if(s.has(a))return s.get(a);var i=e.apply(this,n);return r.cache=s.set(a,i)||s,i};return r.cache=new(a.Cache||n),r}a.Cache=n,e.exports=a},4708:(e,t,r)=>{var n=r(1078),a=r(8876),s=r(5309),i=r(6927),o=r(322),c=r(4692),u=r(2722),d=r(478),l=u((function(e,t){var r={};if(null==e)return r;var u=!1;t=n(t,(function(t){return t=i(t,e),u||(u=t.length>1),t})),o(e,d(e),r),u&&(r=a(r,7,c));for(var l=t.length;l--;)s(r,t[l]);return r}));e.exports=l},1258:e=>{e.exports=function(){return[]}},8854:e=>{e.exports=function(){return!1}},9244:(e,t,r)=>{var n=r(7874);e.exports=function(e){return null==e?"":n(e)}},3967:(e,t,r)=>{var n=r(9244),a=0;e.exports=function(e){var t=++a;return n(e)+t}},1765:(e,t,r)=>{"use strict";function n(){const e={};return e.promise=new Promise(((t,r)=>{e.resolve=t,e.reject=r})),e}r.d(t,{Z:()=>n})},9209:(e,t,r)=>{"use strict";var n=r(8746),a=(r(6919),r(2317),r(7686));const s=(0,a.writable)({ArrowLeft:0,ArrowUp:0,ArrowRight:0,ArrowDown:0}),{window:i}=((0,a.derived)(s,(e=>({...e,ArrowV:e.ArrowUp+e.ArrowDown,ArrowH:e.ArrowLeft+e.ArrowRight,ArrowVH:e.ArrowUp+e.ArrowDown+e.ArrowLeft+e.ArrowRight}))),n.globals),{window:o}=n.globals,{window:c}=n.globals;n.SvelteComponent,n.SvelteComponent,n.SvelteComponent,n.SvelteComponent,n.SvelteComponent},6919:(e,t,r)=>{"use strict";var n=r(5587);"undefined"!=typeof window&&(window.__svelte||(window.__svelte={v:new Set})).v.add(n.I)},5587:(e,t,r)=>{"use strict";r.d(t,{I:()=>a,q:()=>n});const n="4.2.0",a="4"},195:(e,t,r)=>{"use strict";var n,a;r.d(t,{ZP:()=>ot}),function(e){e.assertEqual=e=>e,e.assertIs=function(e){},e.assertNever=function(e){throw new Error},e.arrayToEnum=e=>{const t={};for(const r of e)t[r]=r;return t},e.getValidEnumValues=t=>{const r=e.objectKeys(t).filter((e=>"number"!=typeof t[t[e]])),n={};for(const e of r)n[e]=t[e];return e.objectValues(n)},e.objectValues=t=>e.objectKeys(t).map((function(e){return t[e]})),e.objectKeys="function"==typeof Object.keys?e=>Object.keys(e):e=>{const t=[];for(const r in e)Object.prototype.hasOwnProperty.call(e,r)&&t.push(r);return t},e.find=(e,t)=>{for(const r of e)if(t(r))return r},e.isInteger="function"==typeof Number.isInteger?e=>Number.isInteger(e):e=>"number"==typeof e&&isFinite(e)&&Math.floor(e)===e,e.joinValues=function(e,t=" | "){return e.map((e=>"string"==typeof e?`'${e}'`:e)).join(t)},e.jsonStringifyReplacer=(e,t)=>"bigint"==typeof t?t.toString():t}(n||(n={})),function(e){e.mergeShapes=(e,t)=>({...e,...t})}(a||(a={}));const s=n.arrayToEnum(["string","nan","number","integer","float","boolean","date","bigint","symbol","function","undefined","null","array","object","unknown","promise","void","never","map","set"]),i=e=>{switch(typeof e){case"undefined":return s.undefined;case"string":return s.string;case"number":return isNaN(e)?s.nan:s.number;case"boolean":return s.boolean;case"function":return s.function;case"bigint":return s.bigint;case"symbol":return s.symbol;case"object":return Array.isArray(e)?s.array:null===e?s.null:e.then&&"function"==typeof e.then&&e.catch&&"function"==typeof e.catch?s.promise:"undefined"!=typeof Map&&e instanceof Map?s.map:"undefined"!=typeof Set&&e instanceof Set?s.set:"undefined"!=typeof Date&&e instanceof Date?s.date:s.object;default:return s.unknown}},o=n.arrayToEnum(["invalid_type","invalid_literal","custom","invalid_union","invalid_union_discriminator","invalid_enum_value","unrecognized_keys","invalid_arguments","invalid_return_type","invalid_date","invalid_string","too_small","too_big","invalid_intersection_types","not_multiple_of","not_finite"]);class c extends Error{constructor(e){super(),this.issues=[],this.addIssue=e=>{this.issues=[...this.issues,e]},this.addIssues=(e=[])=>{this.issues=[...this.issues,...e]};const t=new.target.prototype;Object.setPrototypeOf?Object.setPrototypeOf(this,t):this.__proto__=t,this.name="ZodError",this.issues=e}get errors(){return this.issues}format(e){const t=e||function(e){return e.message},r={_errors:[]},n=e=>{for(const a of e.issues)if("invalid_union"===a.code)a.unionErrors.map(n);else if("invalid_return_type"===a.code)n(a.returnTypeError);else if("invalid_arguments"===a.code)n(a.argumentsError);else if(0===a.path.length)r._errors.push(t(a));else{let e=r,n=0;for(;n<a.path.length;){const r=a.path[n];n===a.path.length-1?(e[r]=e[r]||{_errors:[]},e[r]._errors.push(t(a))):e[r]=e[r]||{_errors:[]},e=e[r],n++}}};return n(this),r}toString(){return this.message}get message(){return JSON.stringify(this.issues,n.jsonStringifyReplacer,2)}get isEmpty(){return 0===this.issues.length}flatten(e=(e=>e.message)){const t={},r=[];for(const n of this.issues)n.path.length>0?(t[n.path[0]]=t[n.path[0]]||[],t[n.path[0]].push(e(n))):r.push(e(n));return{formErrors:r,fieldErrors:t}}get formErrors(){return this.flatten()}}c.create=e=>new c(e);const u=(e,t)=>{let r;switch(e.code){case o.invalid_type:r=e.received===s.undefined?"Required":`Expected ${e.expected}, received ${e.received}`;break;case o.invalid_literal:r=`Invalid literal value, expected ${JSON.stringify(e.expected,n.jsonStringifyReplacer)}`;break;case o.unrecognized_keys:r=`Unrecognized key(s) in object: ${n.joinValues(e.keys,", ")}`;break;case o.invalid_union:r="Invalid input";break;case o.invalid_union_discriminator:r=`Invalid discriminator value. Expected ${n.joinValues(e.options)}`;break;case o.invalid_enum_value:r=`Invalid enum value. Expected ${n.joinValues(e.options)}, received '${e.received}'`;break;case o.invalid_arguments:r="Invalid function arguments";break;case o.invalid_return_type:r="Invalid function return type";break;case o.invalid_date:r="Invalid date";break;case o.invalid_string:"object"==typeof e.validation?"includes"in e.validation?(r=`Invalid input: must include "${e.validation.includes}"`,"number"==typeof e.validation.position&&(r=`${r} at one or more positions greater than or equal to ${e.validation.position}`)):"startsWith"in e.validation?r=`Invalid input: must start with "${e.validation.startsWith}"`:"endsWith"in e.validation?r=`Invalid input: must end with "${e.validation.endsWith}"`:n.assertNever(e.validation):r="regex"!==e.validation?`Invalid ${e.validation}`:"Invalid";break;case o.too_small:r="array"===e.type?`Array must contain ${e.exact?"exactly":e.inclusive?"at least":"more than"} ${e.minimum} element(s)`:"string"===e.type?`String must contain ${e.exact?"exactly":e.inclusive?"at least":"over"} ${e.minimum} character(s)`:"number"===e.type?`Number must be ${e.exact?"exactly equal to ":e.inclusive?"greater than or equal to ":"greater than "}${e.minimum}`:"date"===e.type?`Date must be ${e.exact?"exactly equal to ":e.inclusive?"greater than or equal to ":"greater than "}${new Date(Number(e.minimum))}`:"Invalid input";break;case o.too_big:r="array"===e.type?`Array must contain ${e.exact?"exactly":e.inclusive?"at most":"less than"} ${e.maximum} element(s)`:"string"===e.type?`String must contain ${e.exact?"exactly":e.inclusive?"at most":"under"} ${e.maximum} character(s)`:"number"===e.type?`Number must be ${e.exact?"exactly":e.inclusive?"less than or equal to":"less than"} ${e.maximum}`:"bigint"===e.type?`BigInt must be ${e.exact?"exactly":e.inclusive?"less than or equal to":"less than"} ${e.maximum}`:"date"===e.type?`Date must be ${e.exact?"exactly":e.inclusive?"smaller than or equal to":"smaller than"} ${new Date(Number(e.maximum))}`:"Invalid input";break;case o.custom:r="Invalid input";break;case o.invalid_intersection_types:r="Intersection results could not be merged";break;case o.not_multiple_of:r=`Number must be a multiple of ${e.multipleOf}`;break;case o.not_finite:r="Number must be finite";break;default:r=t.defaultError,n.assertNever(e)}return{message:r}};let d=u;function l(){return d}const p=e=>{const{data:t,path:r,errorMaps:n,issueData:a}=e,s=[...r,...a.path||[]],i={...a,path:s};let o="";const c=n.filter((e=>!!e)).slice().reverse();for(const e of c)o=e(i,{data:t,defaultError:o}).message;return{...a,path:s,message:a.message||o}};function h(e,t){const r=p({issueData:t,data:e.data,path:e.path,errorMaps:[e.common.contextualErrorMap,e.schemaErrorMap,l(),u].filter((e=>!!e))});e.common.issues.push(r)}class f{constructor(){this.value="valid"}dirty(){"valid"===this.value&&(this.value="dirty")}abort(){"aborted"!==this.value&&(this.value="aborted")}static mergeArray(e,t){const r=[];for(const n of t){if("aborted"===n.status)return m;"dirty"===n.status&&e.dirty(),r.push(n.value)}return{status:e.value,value:r}}static async mergeObjectAsync(e,t){const r=[];for(const e of t)r.push({key:await e.key,value:await e.value});return f.mergeObjectSync(e,r)}static mergeObjectSync(e,t){const r={};for(const n of t){const{key:t,value:a}=n;if("aborted"===t.status)return m;if("aborted"===a.status)return m;"dirty"===t.status&&e.dirty(),"dirty"===a.status&&e.dirty(),(void 0!==a.value||n.alwaysSet)&&(r[t.value]=a.value)}return{status:e.value,value:r}}}const m=Object.freeze({status:"aborted"}),v=e=>({status:"dirty",value:e}),y=e=>({status:"valid",value:e}),_=e=>"aborted"===e.status,g=e=>"dirty"===e.status,x=e=>"valid"===e.status,b=e=>"undefined"!=typeof Promise&&e instanceof Promise;var w;!function(e){e.errToObj=e=>"string"==typeof e?{message:e}:e||{},e.toString=e=>"string"==typeof e?e:null==e?void 0:e.message}(w||(w={}));class k{constructor(e,t,r,n){this._cachedPath=[],this.parent=e,this.data=t,this._path=r,this._key=n}get path(){return this._cachedPath.length||(this._key instanceof Array?this._cachedPath.push(...this._path,...this._key):this._cachedPath.push(...this._path,this._key)),this._cachedPath}}const j=(e,t)=>{if(x(t))return{success:!0,data:t.value};if(!e.common.issues.length)throw new Error("Validation failed but no issues detected.");return{success:!1,get error(){if(this._error)return this._error;const t=new c(e.common.issues);return this._error=t,this._error}}};function O(e){if(!e)return{};const{errorMap:t,invalid_type_error:r,required_error:n,description:a}=e;if(t&&(r||n))throw new Error('Can\'t use "invalid_type_error" or "required_error" in conjunction with custom error map.');return t?{errorMap:t,description:a}:{errorMap:(e,t)=>"invalid_type"!==e.code?{message:t.defaultError}:void 0===t.data?{message:null!=n?n:t.defaultError}:{message:null!=r?r:t.defaultError},description:a}}class Z{constructor(e){this.spa=this.safeParseAsync,this._def=e,this.parse=this.parse.bind(this),this.safeParse=this.safeParse.bind(this),this.parseAsync=this.parseAsync.bind(this),this.safeParseAsync=this.safeParseAsync.bind(this),this.spa=this.spa.bind(this),this.refine=this.refine.bind(this),this.refinement=this.refinement.bind(this),this.superRefine=this.superRefine.bind(this),this.optional=this.optional.bind(this),this.nullable=this.nullable.bind(this),this.nullish=this.nullish.bind(this),this.array=this.array.bind(this),this.promise=this.promise.bind(this),this.or=this.or.bind(this),this.and=this.and.bind(this),this.transform=this.transform.bind(this),this.brand=this.brand.bind(this),this.default=this.default.bind(this),this.catch=this.catch.bind(this),this.describe=this.describe.bind(this),this.pipe=this.pipe.bind(this),this.isNullable=this.isNullable.bind(this),this.isOptional=this.isOptional.bind(this)}get description(){return this._def.description}_getType(e){return i(e.data)}_getOrReturnCtx(e,t){return t||{common:e.parent.common,data:e.data,parsedType:i(e.data),schemaErrorMap:this._def.errorMap,path:e.path,parent:e.parent}}_processInputParams(e){return{status:new f,ctx:{common:e.parent.common,data:e.data,parsedType:i(e.data),schemaErrorMap:this._def.errorMap,path:e.path,parent:e.parent}}}_parseSync(e){const t=this._parse(e);if(b(t))throw new Error("Synchronous parse encountered promise.");return t}_parseAsync(e){const t=this._parse(e);return Promise.resolve(t)}parse(e,t){const r=this.safeParse(e,t);if(r.success)return r.data;throw r.error}safeParse(e,t){var r;const n={common:{issues:[],async:null!==(r=null==t?void 0:t.async)&&void 0!==r&&r,contextualErrorMap:null==t?void 0:t.errorMap},path:(null==t?void 0:t.path)||[],schemaErrorMap:this._def.errorMap,parent:null,data:e,parsedType:i(e)},a=this._parseSync({data:e,path:n.path,parent:n});return j(n,a)}async parseAsync(e,t){const r=await this.safeParseAsync(e,t);if(r.success)return r.data;throw r.error}async safeParseAsync(e,t){const r={common:{issues:[],contextualErrorMap:null==t?void 0:t.errorMap,async:!0},path:(null==t?void 0:t.path)||[],schemaErrorMap:this._def.errorMap,parent:null,data:e,parsedType:i(e)},n=this._parse({data:e,path:r.path,parent:r}),a=await(b(n)?n:Promise.resolve(n));return j(r,a)}refine(e,t){const r=e=>"string"==typeof t||void 0===t?{message:t}:"function"==typeof t?t(e):t;return this._refinement(((t,n)=>{const a=e(t),s=()=>n.addIssue({code:o.custom,...r(t)});return"undefined"!=typeof Promise&&a instanceof Promise?a.then((e=>!!e||(s(),!1))):!!a||(s(),!1)}))}refinement(e,t){return this._refinement(((r,n)=>!!e(r)||(n.addIssue("function"==typeof t?t(r,n):t),!1)))}_refinement(e){return new he({schema:this,typeName:je.ZodEffects,effect:{type:"refinement",refinement:e}})}superRefine(e){return this._refinement(e)}optional(){return fe.create(this,this._def)}nullable(){return me.create(this,this._def)}nullish(){return this.nullable().optional()}array(){return J.create(this,this._def)}promise(){return pe.create(this,this._def)}or(e){return Y.create([this,e],this._def)}and(e){return te.create(this,e,this._def)}transform(e){return new he({...O(this._def),schema:this,typeName:je.ZodEffects,effect:{type:"transform",transform:e}})}default(e){const t="function"==typeof e?e:()=>e;return new ve({...O(this._def),innerType:this,defaultValue:t,typeName:je.ZodDefault})}brand(){return new xe({typeName:je.ZodBranded,type:this,...O(this._def)})}catch(e){const t="function"==typeof e?e:()=>e;return new ye({...O(this._def),innerType:this,catchValue:t,typeName:je.ZodCatch})}describe(e){return new(0,this.constructor)({...this._def,description:e})}pipe(e){return be.create(this,e)}isOptional(){return this.safeParse(void 0).success}isNullable(){return this.safeParse(null).success}}const T=/^c[^\s-]{8,}$/i,S=/^[a-z][a-z0-9]*$/,A=/[0-9A-HJKMNP-TV-Z]{26}/,C=/^([a-f0-9]{8}-[a-f0-9]{4}-[1-5][a-f0-9]{3}-[a-f0-9]{4}-[a-f0-9]{12}|00000000-0000-0000-0000-000000000000)$/i,N=/^(([^<>()[\]\\.,;:\s@\"]+(\.[^<>()[\]\\.,;:\s@\"]+)*)|(\".+\"))@((\[(((25[0-5])|(2[0-4][0-9])|(1[0-9]{2})|([0-9]{1,2}))\.){3}((25[0-5])|(2[0-4][0-9])|(1[0-9]{2})|([0-9]{1,2}))\])|(\[IPv6:(([a-f0-9]{1,4}:){7}|::([a-f0-9]{1,4}:){0,6}|([a-f0-9]{1,4}:){1}:([a-f0-9]{1,4}:){0,5}|([a-f0-9]{1,4}:){2}:([a-f0-9]{1,4}:){0,4}|([a-f0-9]{1,4}:){3}:([a-f0-9]{1,4}:){0,3}|([a-f0-9]{1,4}:){4}:([a-f0-9]{1,4}:){0,2}|([a-f0-9]{1,4}:){5}:([a-f0-9]{1,4}:){0,1})([a-f0-9]{1,4}|(((25[0-5])|(2[0-4][0-9])|(1[0-9]{2})|([0-9]{1,2}))\.){3}((25[0-5])|(2[0-4][0-9])|(1[0-9]{2})|([0-9]{1,2})))\])|([A-Za-z0-9]([A-Za-z0-9-]*[A-Za-z0-9])*(\.[A-Za-z]{2,})+))$/,E=/^(\p{Extended_Pictographic}|\p{Emoji_Component})+$/u,I=/^(((25[0-5])|(2[0-4][0-9])|(1[0-9]{2})|([0-9]{1,2}))\.){3}((25[0-5])|(2[0-4][0-9])|(1[0-9]{2})|([0-9]{1,2}))$/,P=/^(([a-f0-9]{1,4}:){7}|::([a-f0-9]{1,4}:){0,6}|([a-f0-9]{1,4}:){1}:([a-f0-9]{1,4}:){0,5}|([a-f0-9]{1,4}:){2}:([a-f0-9]{1,4}:){0,4}|([a-f0-9]{1,4}:){3}:([a-f0-9]{1,4}:){0,3}|([a-f0-9]{1,4}:){4}:([a-f0-9]{1,4}:){0,2}|([a-f0-9]{1,4}:){5}:([a-f0-9]{1,4}:){0,1})([a-f0-9]{1,4}|(((25[0-5])|(2[0-4][0-9])|(1[0-9]{2})|([0-9]{1,2}))\.){3}((25[0-5])|(2[0-4][0-9])|(1[0-9]{2})|([0-9]{1,2})))$/;class R extends Z{constructor(){super(...arguments),this._regex=(e,t,r)=>this.refinement((t=>e.test(t)),{validation:t,code:o.invalid_string,...w.errToObj(r)}),this.nonempty=e=>this.min(1,w.errToObj(e)),this.trim=()=>new R({...this._def,checks:[...this._def.checks,{kind:"trim"}]}),this.toLowerCase=()=>new R({...this._def,checks:[...this._def.checks,{kind:"toLowerCase"}]}),this.toUpperCase=()=>new R({...this._def,checks:[...this._def.checks,{kind:"toUpperCase"}]})}_parse(e){if(this._def.coerce&&(e.data=String(e.data)),this._getType(e)!==s.string){const t=this._getOrReturnCtx(e);return h(t,{code:o.invalid_type,expected:s.string,received:t.parsedType}),m}const t=new f;let r;for(const s of this._def.checks)if("min"===s.kind)e.data.length<s.value&&(r=this._getOrReturnCtx(e,r),h(r,{code:o.too_small,minimum:s.value,type:"string",inclusive:!0,exact:!1,message:s.message}),t.dirty());else if("max"===s.kind)e.data.length>s.value&&(r=this._getOrReturnCtx(e,r),h(r,{code:o.too_big,maximum:s.value,type:"string",inclusive:!0,exact:!1,message:s.message}),t.dirty());else if("length"===s.kind){const n=e.data.length>s.value,a=e.data.length<s.value;(n||a)&&(r=this._getOrReturnCtx(e,r),n?h(r,{code:o.too_big,maximum:s.value,type:"string",inclusive:!0,exact:!0,message:s.message}):a&&h(r,{code:o.too_small,minimum:s.value,type:"string",inclusive:!0,exact:!0,message:s.message}),t.dirty())}else if("email"===s.kind)N.test(e.data)||(r=this._getOrReturnCtx(e,r),h(r,{validation:"email",code:o.invalid_string,message:s.message}),t.dirty());else if("emoji"===s.kind)E.test(e.data)||(r=this._getOrReturnCtx(e,r),h(r,{validation:"emoji",code:o.invalid_string,message:s.message}),t.dirty());else if("uuid"===s.kind)C.test(e.data)||(r=this._getOrReturnCtx(e,r),h(r,{validation:"uuid",code:o.invalid_string,message:s.message}),t.dirty());else if("cuid"===s.kind)T.test(e.data)||(r=this._getOrReturnCtx(e,r),h(r,{validation:"cuid",code:o.invalid_string,message:s.message}),t.dirty());else if("cuid2"===s.kind)S.test(e.data)||(r=this._getOrReturnCtx(e,r),h(r,{validation:"cuid2",code:o.invalid_string,message:s.message}),t.dirty());else if("ulid"===s.kind)A.test(e.data)||(r=this._getOrReturnCtx(e,r),h(r,{validation:"ulid",code:o.invalid_string,message:s.message}),t.dirty());else if("url"===s.kind)try{new URL(e.data)}catch(n){r=this._getOrReturnCtx(e,r),h(r,{validation:"url",code:o.invalid_string,message:s.message}),t.dirty()}else"regex"===s.kind?(s.regex.lastIndex=0,s.regex.test(e.data)||(r=this._getOrReturnCtx(e,r),h(r,{validation:"regex",code:o.invalid_string,message:s.message}),t.dirty())):"trim"===s.kind?e.data=e.data.trim():"includes"===s.kind?e.data.includes(s.value,s.position)||(r=this._getOrReturnCtx(e,r),h(r,{code:o.invalid_string,validation:{includes:s.value,position:s.position},message:s.message}),t.dirty()):"toLowerCase"===s.kind?e.data=e.data.toLowerCase():"toUpperCase"===s.kind?e.data=e.data.toUpperCase():"startsWith"===s.kind?e.data.startsWith(s.value)||(r=this._getOrReturnCtx(e,r),h(r,{code:o.invalid_string,validation:{startsWith:s.value},message:s.message}),t.dirty()):"endsWith"===s.kind?e.data.endsWith(s.value)||(r=this._getOrReturnCtx(e,r),h(r,{code:o.invalid_string,validation:{endsWith:s.value},message:s.message}),t.dirty()):"datetime"===s.kind?((c=s).precision?c.offset?new RegExp(`^\\d{4}-\\d{2}-\\d{2}T\\d{2}:\\d{2}:\\d{2}\\.\\d{${c.precision}}(([+-]\\d{2}(:?\\d{2})?)|Z)$`):new RegExp(`^\\d{4}-\\d{2}-\\d{2}T\\d{2}:\\d{2}:\\d{2}\\.\\d{${c.precision}}Z$`):0===c.precision?c.offset?new RegExp("^\\d{4}-\\d{2}-\\d{2}T\\d{2}:\\d{2}:\\d{2}(([+-]\\d{2}(:?\\d{2})?)|Z)$"):new RegExp("^\\d{4}-\\d{2}-\\d{2}T\\d{2}:\\d{2}:\\d{2}Z$"):c.offset?new RegExp("^\\d{4}-\\d{2}-\\d{2}T\\d{2}:\\d{2}:\\d{2}(\\.\\d+)?(([+-]\\d{2}(:?\\d{2})?)|Z)$"):new RegExp("^\\d{4}-\\d{2}-\\d{2}T\\d{2}:\\d{2}:\\d{2}(\\.\\d+)?Z$")).test(e.data)||(r=this._getOrReturnCtx(e,r),h(r,{code:o.invalid_string,validation:"datetime",message:s.message}),t.dirty()):"ip"===s.kind?(a=e.data,("v4"!==(i=s.version)&&i||!I.test(a))&&("v6"!==i&&i||!P.test(a))&&(r=this._getOrReturnCtx(e,r),h(r,{validation:"ip",code:o.invalid_string,message:s.message}),t.dirty())):n.assertNever(s);var a,i,c;return{status:t.value,value:e.data}}_addCheck(e){return new R({...this._def,checks:[...this._def.checks,e]})}email(e){return this._addCheck({kind:"email",...w.errToObj(e)})}url(e){return this._addCheck({kind:"url",...w.errToObj(e)})}emoji(e){return this._addCheck({kind:"emoji",...w.errToObj(e)})}uuid(e){return this._addCheck({kind:"uuid",...w.errToObj(e)})}cuid(e){return this._addCheck({kind:"cuid",...w.errToObj(e)})}cuid2(e){return this._addCheck({kind:"cuid2",...w.errToObj(e)})}ulid(e){return this._addCheck({kind:"ulid",...w.errToObj(e)})}ip(e){return this._addCheck({kind:"ip",...w.errToObj(e)})}datetime(e){var t;return"string"==typeof e?this._addCheck({kind:"datetime",precision:null,offset:!1,message:e}):this._addCheck({kind:"datetime",precision:void 0===(null==e?void 0:e.precision)?null:null==e?void 0:e.precision,offset:null!==(t=null==e?void 0:e.offset)&&void 0!==t&&t,...w.errToObj(null==e?void 0:e.message)})}regex(e,t){return this._addCheck({kind:"regex",regex:e,...w.errToObj(t)})}includes(e,t){return this._addCheck({kind:"includes",value:e,position:null==t?void 0:t.position,...w.errToObj(null==t?void 0:t.message)})}startsWith(e,t){return this._addCheck({kind:"startsWith",value:e,...w.errToObj(t)})}endsWith(e,t){return this._addCheck({kind:"endsWith",value:e,...w.errToObj(t)})}min(e,t){return this._addCheck({kind:"min",value:e,...w.errToObj(t)})}max(e,t){return this._addCheck({kind:"max",value:e,...w.errToObj(t)})}length(e,t){return this._addCheck({kind:"length",value:e,...w.errToObj(t)})}get isDatetime(){return!!this._def.checks.find((e=>"datetime"===e.kind))}get isEmail(){return!!this._def.checks.find((e=>"email"===e.kind))}get isURL(){return!!this._def.checks.find((e=>"url"===e.kind))}get isEmoji(){return!!this._def.checks.find((e=>"emoji"===e.kind))}get isUUID(){return!!this._def.checks.find((e=>"uuid"===e.kind))}get isCUID(){return!!this._def.checks.find((e=>"cuid"===e.kind))}get isCUID2(){return!!this._def.checks.find((e=>"cuid2"===e.kind))}get isULID(){return!!this._def.checks.find((e=>"ulid"===e.kind))}get isIP(){return!!this._def.checks.find((e=>"ip"===e.kind))}get minLength(){let e=null;for(const t of this._def.checks)"min"===t.kind&&(null===e||t.value>e)&&(e=t.value);return e}get maxLength(){let e=null;for(const t of this._def.checks)"max"===t.kind&&(null===e||t.value<e)&&(e=t.value);return e}}function M(e,t){const r=(e.toString().split(".")[1]||"").length,n=(t.toString().split(".")[1]||"").length,a=r>n?r:n;return parseInt(e.toFixed(a).replace(".",""))%parseInt(t.toFixed(a).replace(".",""))/Math.pow(10,a)}R.create=e=>{var t;return new R({checks:[],typeName:je.ZodString,coerce:null!==(t=null==e?void 0:e.coerce)&&void 0!==t&&t,...O(e)})};class $ extends Z{constructor(){super(...arguments),this.min=this.gte,this.max=this.lte,this.step=this.multipleOf}_parse(e){if(this._def.coerce&&(e.data=Number(e.data)),this._getType(e)!==s.number){const t=this._getOrReturnCtx(e);return h(t,{code:o.invalid_type,expected:s.number,received:t.parsedType}),m}let t;const r=new f;for(const a of this._def.checks)"int"===a.kind?n.isInteger(e.data)||(t=this._getOrReturnCtx(e,t),h(t,{code:o.invalid_type,expected:"integer",received:"float",message:a.message}),r.dirty()):"min"===a.kind?(a.inclusive?e.data<a.value:e.data<=a.value)&&(t=this._getOrReturnCtx(e,t),h(t,{code:o.too_small,minimum:a.value,type:"number",inclusive:a.inclusive,exact:!1,message:a.message}),r.dirty()):"max"===a.kind?(a.inclusive?e.data>a.value:e.data>=a.value)&&(t=this._getOrReturnCtx(e,t),h(t,{code:o.too_big,maximum:a.value,type:"number",inclusive:a.inclusive,exact:!1,message:a.message}),r.dirty()):"multipleOf"===a.kind?0!==M(e.data,a.value)&&(t=this._getOrReturnCtx(e,t),h(t,{code:o.not_multiple_of,multipleOf:a.value,message:a.message}),r.dirty()):"finite"===a.kind?Number.isFinite(e.data)||(t=this._getOrReturnCtx(e,t),h(t,{code:o.not_finite,message:a.message}),r.dirty()):n.assertNever(a);return{status:r.value,value:e.data}}gte(e,t){return this.setLimit("min",e,!0,w.toString(t))}gt(e,t){return this.setLimit("min",e,!1,w.toString(t))}lte(e,t){return this.setLimit("max",e,!0,w.toString(t))}lt(e,t){return this.setLimit("max",e,!1,w.toString(t))}setLimit(e,t,r,n){return new $({...this._def,checks:[...this._def.checks,{kind:e,value:t,inclusive:r,message:w.toString(n)}]})}_addCheck(e){return new $({...this._def,checks:[...this._def.checks,e]})}int(e){return this._addCheck({kind:"int",message:w.toString(e)})}positive(e){return this._addCheck({kind:"min",value:0,inclusive:!1,message:w.toString(e)})}negative(e){return this._addCheck({kind:"max",value:0,inclusive:!1,message:w.toString(e)})}nonpositive(e){return this._addCheck({kind:"max",value:0,inclusive:!0,message:w.toString(e)})}nonnegative(e){return this._addCheck({kind:"min",value:0,inclusive:!0,message:w.toString(e)})}multipleOf(e,t){return this._addCheck({kind:"multipleOf",value:e,message:w.toString(t)})}finite(e){return this._addCheck({kind:"finite",message:w.toString(e)})}safe(e){return this._addCheck({kind:"min",inclusive:!0,value:Number.MIN_SAFE_INTEGER,message:w.toString(e)})._addCheck({kind:"max",inclusive:!0,value:Number.MAX_SAFE_INTEGER,message:w.toString(e)})}get minValue(){let e=null;for(const t of this._def.checks)"min"===t.kind&&(null===e||t.value>e)&&(e=t.value);return e}get maxValue(){let e=null;for(const t of this._def.checks)"max"===t.kind&&(null===e||t.value<e)&&(e=t.value);return e}get isInt(){return!!this._def.checks.find((e=>"int"===e.kind||"multipleOf"===e.kind&&n.isInteger(e.value)))}get isFinite(){let e=null,t=null;for(const r of this._def.checks){if("finite"===r.kind||"int"===r.kind||"multipleOf"===r.kind)return!0;"min"===r.kind?(null===t||r.value>t)&&(t=r.value):"max"===r.kind&&(null===e||r.value<e)&&(e=r.value)}return Number.isFinite(t)&&Number.isFinite(e)}}$.create=e=>new $({checks:[],typeName:je.ZodNumber,coerce:(null==e?void 0:e.coerce)||!1,...O(e)});class z extends Z{constructor(){super(...arguments),this.min=this.gte,this.max=this.lte}_parse(e){if(this._def.coerce&&(e.data=BigInt(e.data)),this._getType(e)!==s.bigint){const t=this._getOrReturnCtx(e);return h(t,{code:o.invalid_type,expected:s.bigint,received:t.parsedType}),m}let t;const r=new f;for(const a of this._def.checks)"min"===a.kind?(a.inclusive?e.data<a.value:e.data<=a.value)&&(t=this._getOrReturnCtx(e,t),h(t,{code:o.too_small,type:"bigint",minimum:a.value,inclusive:a.inclusive,message:a.message}),r.dirty()):"max"===a.kind?(a.inclusive?e.data>a.value:e.data>=a.value)&&(t=this._getOrReturnCtx(e,t),h(t,{code:o.too_big,type:"bigint",maximum:a.value,inclusive:a.inclusive,message:a.message}),r.dirty()):"multipleOf"===a.kind?e.data%a.value!==BigInt(0)&&(t=this._getOrReturnCtx(e,t),h(t,{code:o.not_multiple_of,multipleOf:a.value,message:a.message}),r.dirty()):n.assertNever(a);return{status:r.value,value:e.data}}gte(e,t){return this.setLimit("min",e,!0,w.toString(t))}gt(e,t){return this.setLimit("min",e,!1,w.toString(t))}lte(e,t){return this.setLimit("max",e,!0,w.toString(t))}lt(e,t){return this.setLimit("max",e,!1,w.toString(t))}setLimit(e,t,r,n){return new z({...this._def,checks:[...this._def.checks,{kind:e,value:t,inclusive:r,message:w.toString(n)}]})}_addCheck(e){return new z({...this._def,checks:[...this._def.checks,e]})}positive(e){return this._addCheck({kind:"min",value:BigInt(0),inclusive:!1,message:w.toString(e)})}negative(e){return this._addCheck({kind:"max",value:BigInt(0),inclusive:!1,message:w.toString(e)})}nonpositive(e){return this._addCheck({kind:"max",value:BigInt(0),inclusive:!0,message:w.toString(e)})}nonnegative(e){return this._addCheck({kind:"min",value:BigInt(0),inclusive:!0,message:w.toString(e)})}multipleOf(e,t){return this._addCheck({kind:"multipleOf",value:e,message:w.toString(t)})}get minValue(){let e=null;for(const t of this._def.checks)"min"===t.kind&&(null===e||t.value>e)&&(e=t.value);return e}get maxValue(){let e=null;for(const t of this._def.checks)"max"===t.kind&&(null===e||t.value<e)&&(e=t.value);return e}}z.create=e=>{var t;return new z({checks:[],typeName:je.ZodBigInt,coerce:null!==(t=null==e?void 0:e.coerce)&&void 0!==t&&t,...O(e)})};class L extends Z{_parse(e){if(this._def.coerce&&(e.data=Boolean(e.data)),this._getType(e)!==s.boolean){const t=this._getOrReturnCtx(e);return h(t,{code:o.invalid_type,expected:s.boolean,received:t.parsedType}),m}return y(e.data)}}L.create=e=>new L({typeName:je.ZodBoolean,coerce:(null==e?void 0:e.coerce)||!1,...O(e)});class D extends Z{_parse(e){if(this._def.coerce&&(e.data=new Date(e.data)),this._getType(e)!==s.date){const t=this._getOrReturnCtx(e);return h(t,{code:o.invalid_type,expected:s.date,received:t.parsedType}),m}if(isNaN(e.data.getTime()))return h(this._getOrReturnCtx(e),{code:o.invalid_date}),m;const t=new f;let r;for(const a of this._def.checks)"min"===a.kind?e.data.getTime()<a.value&&(r=this._getOrReturnCtx(e,r),h(r,{code:o.too_small,message:a.message,inclusive:!0,exact:!1,minimum:a.value,type:"date"}),t.dirty()):"max"===a.kind?e.data.getTime()>a.value&&(r=this._getOrReturnCtx(e,r),h(r,{code:o.too_big,message:a.message,inclusive:!0,exact:!1,maximum:a.value,type:"date"}),t.dirty()):n.assertNever(a);return{status:t.value,value:new Date(e.data.getTime())}}_addCheck(e){return new D({...this._def,checks:[...this._def.checks,e]})}min(e,t){return this._addCheck({kind:"min",value:e.getTime(),message:w.toString(t)})}max(e,t){return this._addCheck({kind:"max",value:e.getTime(),message:w.toString(t)})}get minDate(){let e=null;for(const t of this._def.checks)"min"===t.kind&&(null===e||t.value>e)&&(e=t.value);return null!=e?new Date(e):null}get maxDate(){let e=null;for(const t of this._def.checks)"max"===t.kind&&(null===e||t.value<e)&&(e=t.value);return null!=e?new Date(e):null}}D.create=e=>new D({checks:[],coerce:(null==e?void 0:e.coerce)||!1,typeName:je.ZodDate,...O(e)});class U extends Z{_parse(e){if(this._getType(e)!==s.symbol){const t=this._getOrReturnCtx(e);return h(t,{code:o.invalid_type,expected:s.symbol,received:t.parsedType}),m}return y(e.data)}}U.create=e=>new U({typeName:je.ZodSymbol,...O(e)});class V extends Z{_parse(e){if(this._getType(e)!==s.undefined){const t=this._getOrReturnCtx(e);return h(t,{code:o.invalid_type,expected:s.undefined,received:t.parsedType}),m}return y(e.data)}}V.create=e=>new V({typeName:je.ZodUndefined,...O(e)});class B extends Z{_parse(e){if(this._getType(e)!==s.null){const t=this._getOrReturnCtx(e);return h(t,{code:o.invalid_type,expected:s.null,received:t.parsedType}),m}return y(e.data)}}B.create=e=>new B({typeName:je.ZodNull,...O(e)});class F extends Z{constructor(){super(...arguments),this._any=!0}_parse(e){return y(e.data)}}F.create=e=>new F({typeName:je.ZodAny,...O(e)});class K extends Z{constructor(){super(...arguments),this._unknown=!0}_parse(e){return y(e.data)}}K.create=e=>new K({typeName:je.ZodUnknown,...O(e)});class W extends Z{_parse(e){const t=this._getOrReturnCtx(e);return h(t,{code:o.invalid_type,expected:s.never,received:t.parsedType}),m}}W.create=e=>new W({typeName:je.ZodNever,...O(e)});class q extends Z{_parse(e){if(this._getType(e)!==s.undefined){const t=this._getOrReturnCtx(e);return h(t,{code:o.invalid_type,expected:s.void,received:t.parsedType}),m}return y(e.data)}}q.create=e=>new q({typeName:je.ZodVoid,...O(e)});class J extends Z{_parse(e){const{ctx:t,status:r}=this._processInputParams(e),n=this._def;if(t.parsedType!==s.array)return h(t,{code:o.invalid_type,expected:s.array,received:t.parsedType}),m;if(null!==n.exactLength){const e=t.data.length>n.exactLength.value,a=t.data.length<n.exactLength.value;(e||a)&&(h(t,{code:e?o.too_big:o.too_small,minimum:a?n.exactLength.value:void 0,maximum:e?n.exactLength.value:void 0,type:"array",inclusive:!0,exact:!0,message:n.exactLength.message}),r.dirty())}if(null!==n.minLength&&t.data.length<n.minLength.value&&(h(t,{code:o.too_small,minimum:n.minLength.value,type:"array",inclusive:!0,exact:!1,message:n.minLength.message}),r.dirty()),null!==n.maxLength&&t.data.length>n.maxLength.value&&(h(t,{code:o.too_big,maximum:n.maxLength.value,type:"array",inclusive:!0,exact:!1,message:n.maxLength.message}),r.dirty()),t.common.async)return Promise.all([...t.data].map(((e,r)=>n.type._parseAsync(new k(t,e,t.path,r))))).then((e=>f.mergeArray(r,e)));const a=[...t.data].map(((e,r)=>n.type._parseSync(new k(t,e,t.path,r))));return f.mergeArray(r,a)}get element(){return this._def.type}min(e,t){return new J({...this._def,minLength:{value:e,message:w.toString(t)}})}max(e,t){return new J({...this._def,maxLength:{value:e,message:w.toString(t)}})}length(e,t){return new J({...this._def,exactLength:{value:e,message:w.toString(t)}})}nonempty(e){return this.min(1,e)}}function G(e){if(e instanceof H){const t={};for(const r in e.shape){const n=e.shape[r];t[r]=fe.create(G(n))}return new H({...e._def,shape:()=>t})}return e instanceof J?new J({...e._def,type:G(e.element)}):e instanceof fe?fe.create(G(e.unwrap())):e instanceof me?me.create(G(e.unwrap())):e instanceof re?re.create(e.items.map((e=>G(e)))):e}J.create=(e,t)=>new J({type:e,minLength:null,maxLength:null,exactLength:null,typeName:je.ZodArray,...O(t)});class H extends Z{constructor(){super(...arguments),this._cached=null,this.nonstrict=this.passthrough,this.augment=this.extend}_getCached(){if(null!==this._cached)return this._cached;const e=this._def.shape(),t=n.objectKeys(e);return this._cached={shape:e,keys:t}}_parse(e){if(this._getType(e)!==s.object){const t=this._getOrReturnCtx(e);return h(t,{code:o.invalid_type,expected:s.object,received:t.parsedType}),m}const{status:t,ctx:r}=this._processInputParams(e),{shape:n,keys:a}=this._getCached(),i=[];if(!(this._def.catchall instanceof W&&"strip"===this._def.unknownKeys))for(const e in r.data)a.includes(e)||i.push(e);const c=[];for(const e of a){const t=n[e],a=r.data[e];c.push({key:{status:"valid",value:e},value:t._parse(new k(r,a,r.path,e)),alwaysSet:e in r.data})}if(this._def.catchall instanceof W){const e=this._def.unknownKeys;if("passthrough"===e)for(const e of i)c.push({key:{status:"valid",value:e},value:{status:"valid",value:r.data[e]}});else if("strict"===e)i.length>0&&(h(r,{code:o.unrecognized_keys,keys:i}),t.dirty());else if("strip"!==e)throw new Error("Internal ZodObject error: invalid unknownKeys value.")}else{const e=this._def.catchall;for(const t of i){const n=r.data[t];c.push({key:{status:"valid",value:t},value:e._parse(new k(r,n,r.path,t)),alwaysSet:t in r.data})}}return r.common.async?Promise.resolve().then((async()=>{const e=[];for(const t of c){const r=await t.key;e.push({key:r,value:await t.value,alwaysSet:t.alwaysSet})}return e})).then((e=>f.mergeObjectSync(t,e))):f.mergeObjectSync(t,c)}get shape(){return this._def.shape()}strict(e){return w.errToObj,new H({...this._def,unknownKeys:"strict",...void 0!==e?{errorMap:(t,r)=>{var n,a,s,i;const o=null!==(s=null===(a=(n=this._def).errorMap)||void 0===a?void 0:a.call(n,t,r).message)&&void 0!==s?s:r.defaultError;return"unrecognized_keys"===t.code?{message:null!==(i=w.errToObj(e).message)&&void 0!==i?i:o}:{message:o}}}:{}})}strip(){return new H({...this._def,unknownKeys:"strip"})}passthrough(){return new H({...this._def,unknownKeys:"passthrough"})}extend(e){return new H({...this._def,shape:()=>({...this._def.shape(),...e})})}merge(e){return new H({unknownKeys:e._def.unknownKeys,catchall:e._def.catchall,shape:()=>({...this._def.shape(),...e._def.shape()}),typeName:je.ZodObject})}setKey(e,t){return this.augment({[e]:t})}catchall(e){return new H({...this._def,catchall:e})}pick(e){const t={};return n.objectKeys(e).forEach((r=>{e[r]&&this.shape[r]&&(t[r]=this.shape[r])})),new H({...this._def,shape:()=>t})}omit(e){const t={};return n.objectKeys(this.shape).forEach((r=>{e[r]||(t[r]=this.shape[r])})),new H({...this._def,shape:()=>t})}deepPartial(){return G(this)}partial(e){const t={};return n.objectKeys(this.shape).forEach((r=>{const n=this.shape[r];e&&!e[r]?t[r]=n:t[r]=n.optional()})),new H({...this._def,shape:()=>t})}required(e){const t={};return n.objectKeys(this.shape).forEach((r=>{if(e&&!e[r])t[r]=this.shape[r];else{let e=this.shape[r];for(;e instanceof fe;)e=e._def.innerType;t[r]=e}})),new H({...this._def,shape:()=>t})}keyof(){return ue(n.objectKeys(this.shape))}}H.create=(e,t)=>new H({shape:()=>e,unknownKeys:"strip",catchall:W.create(),typeName:je.ZodObject,...O(t)}),H.strictCreate=(e,t)=>new H({shape:()=>e,unknownKeys:"strict",catchall:W.create(),typeName:je.ZodObject,...O(t)}),H.lazycreate=(e,t)=>new H({shape:e,unknownKeys:"strip",catchall:W.create(),typeName:je.ZodObject,...O(t)});class Y extends Z{_parse(e){const{ctx:t}=this._processInputParams(e),r=this._def.options;if(t.common.async)return Promise.all(r.map((async e=>{const r={...t,common:{...t.common,issues:[]},parent:null};return{result:await e._parseAsync({data:t.data,path:t.path,parent:r}),ctx:r}}))).then((function(e){for(const t of e)if("valid"===t.result.status)return t.result;for(const r of e)if("dirty"===r.result.status)return t.common.issues.push(...r.ctx.common.issues),r.result;const r=e.map((e=>new c(e.ctx.common.issues)));return h(t,{code:o.invalid_union,unionErrors:r}),m}));{let e;const n=[];for(const a of r){const r={...t,common:{...t.common,issues:[]},parent:null},s=a._parseSync({data:t.data,path:t.path,parent:r});if("valid"===s.status)return s;"dirty"!==s.status||e||(e={result:s,ctx:r}),r.common.issues.length&&n.push(r.common.issues)}if(e)return t.common.issues.push(...e.ctx.common.issues),e.result;const a=n.map((e=>new c(e)));return h(t,{code:o.invalid_union,unionErrors:a}),m}}get options(){return this._def.options}}Y.create=(e,t)=>new Y({options:e,typeName:je.ZodUnion,...O(t)});const X=e=>e instanceof oe?X(e.schema):e instanceof he?X(e.innerType()):e instanceof ce?[e.value]:e instanceof de?e.options:e instanceof le?Object.keys(e.enum):e instanceof ve?X(e._def.innerType):e instanceof V?[void 0]:e instanceof B?[null]:null;class Q extends Z{_parse(e){const{ctx:t}=this._processInputParams(e);if(t.parsedType!==s.object)return h(t,{code:o.invalid_type,expected:s.object,received:t.parsedType}),m;const r=this.discriminator,n=t.data[r],a=this.optionsMap.get(n);return a?t.common.async?a._parseAsync({data:t.data,path:t.path,parent:t}):a._parseSync({data:t.data,path:t.path,parent:t}):(h(t,{code:o.invalid_union_discriminator,options:Array.from(this.optionsMap.keys()),path:[r]}),m)}get discriminator(){return this._def.discriminator}get options(){return this._def.options}get optionsMap(){return this._def.optionsMap}static create(e,t,r){const n=new Map;for(const r of t){const t=X(r.shape[e]);if(!t)throw new Error(`A discriminator value for key \`${e}\` could not be extracted from all schema options`);for(const a of t){if(n.has(a))throw new Error(`Discriminator property ${String(e)} has duplicate value ${String(a)}`);n.set(a,r)}}return new Q({typeName:je.ZodDiscriminatedUnion,discriminator:e,options:t,optionsMap:n,...O(r)})}}function ee(e,t){const r=i(e),a=i(t);if(e===t)return{valid:!0,data:e};if(r===s.object&&a===s.object){const r=n.objectKeys(t),a=n.objectKeys(e).filter((e=>-1!==r.indexOf(e))),s={...e,...t};for(const r of a){const n=ee(e[r],t[r]);if(!n.valid)return{valid:!1};s[r]=n.data}return{valid:!0,data:s}}if(r===s.array&&a===s.array){if(e.length!==t.length)return{valid:!1};const r=[];for(let n=0;n<e.length;n++){const a=ee(e[n],t[n]);if(!a.valid)return{valid:!1};r.push(a.data)}return{valid:!0,data:r}}return r===s.date&&a===s.date&&+e==+t?{valid:!0,data:e}:{valid:!1}}class te extends Z{_parse(e){const{status:t,ctx:r}=this._processInputParams(e),n=(e,n)=>{if(_(e)||_(n))return m;const a=ee(e.value,n.value);return a.valid?((g(e)||g(n))&&t.dirty(),{status:t.value,value:a.data}):(h(r,{code:o.invalid_intersection_types}),m)};return r.common.async?Promise.all([this._def.left._parseAsync({data:r.data,path:r.path,parent:r}),this._def.right._parseAsync({data:r.data,path:r.path,parent:r})]).then((([e,t])=>n(e,t))):n(this._def.left._parseSync({data:r.data,path:r.path,parent:r}),this._def.right._parseSync({data:r.data,path:r.path,parent:r}))}}te.create=(e,t,r)=>new te({left:e,right:t,typeName:je.ZodIntersection,...O(r)});class re extends Z{_parse(e){const{status:t,ctx:r}=this._processInputParams(e);if(r.parsedType!==s.array)return h(r,{code:o.invalid_type,expected:s.array,received:r.parsedType}),m;if(r.data.length<this._def.items.length)return h(r,{code:o.too_small,minimum:this._def.items.length,inclusive:!0,exact:!1,type:"array"}),m;!this._def.rest&&r.data.length>this._def.items.length&&(h(r,{code:o.too_big,maximum:this._def.items.length,inclusive:!0,exact:!1,type:"array"}),t.dirty());const n=[...r.data].map(((e,t)=>{const n=this._def.items[t]||this._def.rest;return n?n._parse(new k(r,e,r.path,t)):null})).filter((e=>!!e));return r.common.async?Promise.all(n).then((e=>f.mergeArray(t,e))):f.mergeArray(t,n)}get items(){return this._def.items}rest(e){return new re({...this._def,rest:e})}}re.create=(e,t)=>{if(!Array.isArray(e))throw new Error("You must pass an array of schemas to z.tuple([ ... ])");return new re({items:e,typeName:je.ZodTuple,rest:null,...O(t)})};class ne extends Z{get keySchema(){return this._def.keyType}get valueSchema(){return this._def.valueType}_parse(e){const{status:t,ctx:r}=this._processInputParams(e);if(r.parsedType!==s.object)return h(r,{code:o.invalid_type,expected:s.object,received:r.parsedType}),m;const n=[],a=this._def.keyType,i=this._def.valueType;for(const e in r.data)n.push({key:a._parse(new k(r,e,r.path,e)),value:i._parse(new k(r,r.data[e],r.path,e))});return r.common.async?f.mergeObjectAsync(t,n):f.mergeObjectSync(t,n)}get element(){return this._def.valueType}static create(e,t,r){return new ne(t instanceof Z?{keyType:e,valueType:t,typeName:je.ZodRecord,...O(r)}:{keyType:R.create(),valueType:e,typeName:je.ZodRecord,...O(t)})}}class ae extends Z{_parse(e){const{status:t,ctx:r}=this._processInputParams(e);if(r.parsedType!==s.map)return h(r,{code:o.invalid_type,expected:s.map,received:r.parsedType}),m;const n=this._def.keyType,a=this._def.valueType,i=[...r.data.entries()].map((([e,t],s)=>({key:n._parse(new k(r,e,r.path,[s,"key"])),value:a._parse(new k(r,t,r.path,[s,"value"]))})));if(r.common.async){const e=new Map;return Promise.resolve().then((async()=>{for(const r of i){const n=await r.key,a=await r.value;if("aborted"===n.status||"aborted"===a.status)return m;"dirty"!==n.status&&"dirty"!==a.status||t.dirty(),e.set(n.value,a.value)}return{status:t.value,value:e}}))}{const e=new Map;for(const r of i){const n=r.key,a=r.value;if("aborted"===n.status||"aborted"===a.status)return m;"dirty"!==n.status&&"dirty"!==a.status||t.dirty(),e.set(n.value,a.value)}return{status:t.value,value:e}}}}ae.create=(e,t,r)=>new ae({valueType:t,keyType:e,typeName:je.ZodMap,...O(r)});class se extends Z{_parse(e){const{status:t,ctx:r}=this._processInputParams(e);if(r.parsedType!==s.set)return h(r,{code:o.invalid_type,expected:s.set,received:r.parsedType}),m;const n=this._def;null!==n.minSize&&r.data.size<n.minSize.value&&(h(r,{code:o.too_small,minimum:n.minSize.value,type:"set",inclusive:!0,exact:!1,message:n.minSize.message}),t.dirty()),null!==n.maxSize&&r.data.size>n.maxSize.value&&(h(r,{code:o.too_big,maximum:n.maxSize.value,type:"set",inclusive:!0,exact:!1,message:n.maxSize.message}),t.dirty());const a=this._def.valueType;function i(e){const r=new Set;for(const n of e){if("aborted"===n.status)return m;"dirty"===n.status&&t.dirty(),r.add(n.value)}return{status:t.value,value:r}}const c=[...r.data.values()].map(((e,t)=>a._parse(new k(r,e,r.path,t))));return r.common.async?Promise.all(c).then((e=>i(e))):i(c)}min(e,t){return new se({...this._def,minSize:{value:e,message:w.toString(t)}})}max(e,t){return new se({...this._def,maxSize:{value:e,message:w.toString(t)}})}size(e,t){return this.min(e,t).max(e,t)}nonempty(e){return this.min(1,e)}}se.create=(e,t)=>new se({valueType:e,minSize:null,maxSize:null,typeName:je.ZodSet,...O(t)});class ie extends Z{constructor(){super(...arguments),this.validate=this.implement}_parse(e){const{ctx:t}=this._processInputParams(e);if(t.parsedType!==s.function)return h(t,{code:o.invalid_type,expected:s.function,received:t.parsedType}),m;function r(e,r){return p({data:e,path:t.path,errorMaps:[t.common.contextualErrorMap,t.schemaErrorMap,l(),u].filter((e=>!!e)),issueData:{code:o.invalid_arguments,argumentsError:r}})}function n(e,r){return p({data:e,path:t.path,errorMaps:[t.common.contextualErrorMap,t.schemaErrorMap,l(),u].filter((e=>!!e)),issueData:{code:o.invalid_return_type,returnTypeError:r}})}const a={errorMap:t.common.contextualErrorMap},i=t.data;return this._def.returns instanceof pe?y((async(...e)=>{const t=new c([]),s=await this._def.args.parseAsync(e,a).catch((n=>{throw t.addIssue(r(e,n)),t})),o=await i(...s);return await this._def.returns._def.type.parseAsync(o,a).catch((e=>{throw t.addIssue(n(o,e)),t}))})):y(((...e)=>{const t=this._def.args.safeParse(e,a);if(!t.success)throw new c([r(e,t.error)]);const s=i(...t.data),o=this._def.returns.safeParse(s,a);if(!o.success)throw new c([n(s,o.error)]);return o.data}))}parameters(){return this._def.args}returnType(){return this._def.returns}args(...e){return new ie({...this._def,args:re.create(e).rest(K.create())})}returns(e){return new ie({...this._def,returns:e})}implement(e){return this.parse(e)}strictImplement(e){return this.parse(e)}static create(e,t,r){return new ie({args:e||re.create([]).rest(K.create()),returns:t||K.create(),typeName:je.ZodFunction,...O(r)})}}class oe extends Z{get schema(){return this._def.getter()}_parse(e){const{ctx:t}=this._processInputParams(e);return this._def.getter()._parse({data:t.data,path:t.path,parent:t})}}oe.create=(e,t)=>new oe({getter:e,typeName:je.ZodLazy,...O(t)});class ce extends Z{_parse(e){if(e.data!==this._def.value){const t=this._getOrReturnCtx(e);return h(t,{received:t.data,code:o.invalid_literal,expected:this._def.value}),m}return{status:"valid",value:e.data}}get value(){return this._def.value}}function ue(e,t){return new de({values:e,typeName:je.ZodEnum,...O(t)})}ce.create=(e,t)=>new ce({value:e,typeName:je.ZodLiteral,...O(t)});class de extends Z{_parse(e){if("string"!=typeof e.data){const t=this._getOrReturnCtx(e),r=this._def.values;return h(t,{expected:n.joinValues(r),received:t.parsedType,code:o.invalid_type}),m}if(-1===this._def.values.indexOf(e.data)){const t=this._getOrReturnCtx(e),r=this._def.values;return h(t,{received:t.data,code:o.invalid_enum_value,options:r}),m}return y(e.data)}get options(){return this._def.values}get enum(){const e={};for(const t of this._def.values)e[t]=t;return e}get Values(){const e={};for(const t of this._def.values)e[t]=t;return e}get Enum(){const e={};for(const t of this._def.values)e[t]=t;return e}extract(e){return de.create(e)}exclude(e){return de.create(this.options.filter((t=>!e.includes(t))))}}de.create=ue;class le extends Z{_parse(e){const t=n.getValidEnumValues(this._def.values),r=this._getOrReturnCtx(e);if(r.parsedType!==s.string&&r.parsedType!==s.number){const e=n.objectValues(t);return h(r,{expected:n.joinValues(e),received:r.parsedType,code:o.invalid_type}),m}if(-1===t.indexOf(e.data)){const e=n.objectValues(t);return h(r,{received:r.data,code:o.invalid_enum_value,options:e}),m}return y(e.data)}get enum(){return this._def.values}}le.create=(e,t)=>new le({values:e,typeName:je.ZodNativeEnum,...O(t)});class pe extends Z{unwrap(){return this._def.type}_parse(e){const{ctx:t}=this._processInputParams(e);if(t.parsedType!==s.promise&&!1===t.common.async)return h(t,{code:o.invalid_type,expected:s.promise,received:t.parsedType}),m;const r=t.parsedType===s.promise?t.data:Promise.resolve(t.data);return y(r.then((e=>this._def.type.parseAsync(e,{path:t.path,errorMap:t.common.contextualErrorMap}))))}}pe.create=(e,t)=>new pe({type:e,typeName:je.ZodPromise,...O(t)});class he extends Z{innerType(){return this._def.schema}sourceType(){return this._def.schema._def.typeName===je.ZodEffects?this._def.schema.sourceType():this._def.schema}_parse(e){const{status:t,ctx:r}=this._processInputParams(e),a=this._def.effect||null;if("preprocess"===a.type){const e=a.transform(r.data);return r.common.async?Promise.resolve(e).then((e=>this._def.schema._parseAsync({data:e,path:r.path,parent:r}))):this._def.schema._parseSync({data:e,path:r.path,parent:r})}const s={addIssue:e=>{h(r,e),e.fatal?t.abort():t.dirty()},get path(){return r.path}};if(s.addIssue=s.addIssue.bind(s),"refinement"===a.type){const e=e=>{const t=a.refinement(e,s);if(r.common.async)return Promise.resolve(t);if(t instanceof Promise)throw new Error("Async refinement encountered during synchronous parse operation. Use .parseAsync instead.");return e};if(!1===r.common.async){const n=this._def.schema._parseSync({data:r.data,path:r.path,parent:r});return"aborted"===n.status?m:("dirty"===n.status&&t.dirty(),e(n.value),{status:t.value,value:n.value})}return this._def.schema._parseAsync({data:r.data,path:r.path,parent:r}).then((r=>"aborted"===r.status?m:("dirty"===r.status&&t.dirty(),e(r.value).then((()=>({status:t.value,value:r.value}))))))}if("transform"===a.type){if(!1===r.common.async){const e=this._def.schema._parseSync({data:r.data,path:r.path,parent:r});if(!x(e))return e;const n=a.transform(e.value,s);if(n instanceof Promise)throw new Error("Asynchronous transform encountered during synchronous parse operation. Use .parseAsync instead.");return{status:t.value,value:n}}return this._def.schema._parseAsync({data:r.data,path:r.path,parent:r}).then((e=>x(e)?Promise.resolve(a.transform(e.value,s)).then((e=>({status:t.value,value:e}))):e))}n.assertNever(a)}}he.create=(e,t,r)=>new he({schema:e,typeName:je.ZodEffects,effect:t,...O(r)}),he.createWithPreprocess=(e,t,r)=>new he({schema:t,effect:{type:"preprocess",transform:e},typeName:je.ZodEffects,...O(r)});class fe extends Z{_parse(e){return this._getType(e)===s.undefined?y(void 0):this._def.innerType._parse(e)}unwrap(){return this._def.innerType}}fe.create=(e,t)=>new fe({innerType:e,typeName:je.ZodOptional,...O(t)});class me extends Z{_parse(e){return this._getType(e)===s.null?y(null):this._def.innerType._parse(e)}unwrap(){return this._def.innerType}}me.create=(e,t)=>new me({innerType:e,typeName:je.ZodNullable,...O(t)});class ve extends Z{_parse(e){const{ctx:t}=this._processInputParams(e);let r=t.data;return t.parsedType===s.undefined&&(r=this._def.defaultValue()),this._def.innerType._parse({data:r,path:t.path,parent:t})}removeDefault(){return this._def.innerType}}ve.create=(e,t)=>new ve({innerType:e,typeName:je.ZodDefault,defaultValue:"function"==typeof t.default?t.default:()=>t.default,...O(t)});class ye extends Z{_parse(e){const{ctx:t}=this._processInputParams(e),r={...t,common:{...t.common,issues:[]}},n=this._def.innerType._parse({data:r.data,path:r.path,parent:{...r}});return b(n)?n.then((e=>({status:"valid",value:"valid"===e.status?e.value:this._def.catchValue({get error(){return new c(r.common.issues)},input:r.data})}))):{status:"valid",value:"valid"===n.status?n.value:this._def.catchValue({get error(){return new c(r.common.issues)},input:r.data})}}removeCatch(){return this._def.innerType}}ye.create=(e,t)=>new ye({innerType:e,typeName:je.ZodCatch,catchValue:"function"==typeof t.catch?t.catch:()=>t.catch,...O(t)});class _e extends Z{_parse(e){if(this._getType(e)!==s.nan){const t=this._getOrReturnCtx(e);return h(t,{code:o.invalid_type,expected:s.nan,received:t.parsedType}),m}return{status:"valid",value:e.data}}}_e.create=e=>new _e({typeName:je.ZodNaN,...O(e)});const ge=Symbol("zod_brand");class xe extends Z{_parse(e){const{ctx:t}=this._processInputParams(e),r=t.data;return this._def.type._parse({data:r,path:t.path,parent:t})}unwrap(){return this._def.type}}class be extends Z{_parse(e){const{status:t,ctx:r}=this._processInputParams(e);if(r.common.async)return(async()=>{const e=await this._def.in._parseAsync({data:r.data,path:r.path,parent:r});return"aborted"===e.status?m:"dirty"===e.status?(t.dirty(),v(e.value)):this._def.out._parseAsync({data:e.value,path:r.path,parent:r})})();{const e=this._def.in._parseSync({data:r.data,path:r.path,parent:r});return"aborted"===e.status?m:"dirty"===e.status?(t.dirty(),{status:"dirty",value:e.value}):this._def.out._parseSync({data:e.value,path:r.path,parent:r})}}static create(e,t){return new be({in:e,out:t,typeName:je.ZodPipeline})}}const we=(e,t={},r)=>e?F.create().superRefine(((n,a)=>{var s,i;if(!e(n)){const e="function"==typeof t?t(n):"string"==typeof t?{message:t}:t,o=null===(i=null!==(s=e.fatal)&&void 0!==s?s:r)||void 0===i||i,c="string"==typeof e?{message:e}:e;a.addIssue({code:"custom",...c,fatal:o})}})):F.create(),ke={object:H.lazycreate};var je;!function(e){e.ZodString="ZodString",e.ZodNumber="ZodNumber",e.ZodNaN="ZodNaN",e.ZodBigInt="ZodBigInt",e.ZodBoolean="ZodBoolean",e.ZodDate="ZodDate",e.ZodSymbol="ZodSymbol",e.ZodUndefined="ZodUndefined",e.ZodNull="ZodNull",e.ZodAny="ZodAny",e.ZodUnknown="ZodUnknown",e.ZodNever="ZodNever",e.ZodVoid="ZodVoid",e.ZodArray="ZodArray",e.ZodObject="ZodObject",e.ZodUnion="ZodUnion",e.ZodDiscriminatedUnion="ZodDiscriminatedUnion",e.ZodIntersection="ZodIntersection",e.ZodTuple="ZodTuple",e.ZodRecord="ZodRecord",e.ZodMap="ZodMap",e.ZodSet="ZodSet",e.ZodFunction="ZodFunction",e.ZodLazy="ZodLazy",e.ZodLiteral="ZodLiteral",e.ZodEnum="ZodEnum",e.ZodEffects="ZodEffects",e.ZodNativeEnum="ZodNativeEnum",e.ZodOptional="ZodOptional",e.ZodNullable="ZodNullable",e.ZodDefault="ZodDefault",e.ZodCatch="ZodCatch",e.ZodPromise="ZodPromise",e.ZodBranded="ZodBranded",e.ZodPipeline="ZodPipeline"}(je||(je={}));const Oe=R.create,Ze=$.create,Te=_e.create,Se=z.create,Ae=L.create,Ce=D.create,Ne=U.create,Ee=V.create,Ie=B.create,Pe=F.create,Re=K.create,Me=W.create,$e=q.create,ze=J.create,Le=H.create,De=H.strictCreate,Ue=Y.create,Ve=Q.create,Be=te.create,Fe=re.create,Ke=ne.create,We=ae.create,qe=se.create,Je=ie.create,Ge=oe.create,He=ce.create,Ye=de.create,Xe=le.create,Qe=pe.create,et=he.create,tt=fe.create,rt=me.create,nt=he.createWithPreprocess,at=be.create,st={string:e=>R.create({...e,coerce:!0}),number:e=>$.create({...e,coerce:!0}),boolean:e=>L.create({...e,coerce:!0}),bigint:e=>z.create({...e,coerce:!0}),date:e=>D.create({...e,coerce:!0})},it=m;var ot=Object.freeze({__proto__:null,defaultErrorMap:u,setErrorMap:function(e){d=e},getErrorMap:l,makeIssue:p,EMPTY_PATH:[],addIssueToContext:h,ParseStatus:f,INVALID:m,DIRTY:v,OK:y,isAborted:_,isDirty:g,isValid:x,isAsync:b,get util(){return n},get objectUtil(){return a},ZodParsedType:s,getParsedType:i,ZodType:Z,ZodString:R,ZodNumber:$,ZodBigInt:z,ZodBoolean:L,ZodDate:D,ZodSymbol:U,ZodUndefined:V,ZodNull:B,ZodAny:F,ZodUnknown:K,ZodNever:W,ZodVoid:q,ZodArray:J,ZodObject:H,ZodUnion:Y,ZodDiscriminatedUnion:Q,ZodIntersection:te,ZodTuple:re,ZodRecord:ne,ZodMap:ae,ZodSet:se,ZodFunction:ie,ZodLazy:oe,ZodLiteral:ce,ZodEnum:de,ZodNativeEnum:le,ZodPromise:pe,ZodEffects:he,ZodTransformer:he,ZodOptional:fe,ZodNullable:me,ZodDefault:ve,ZodCatch:ye,ZodNaN:_e,BRAND:ge,ZodBranded:xe,ZodPipeline:be,custom:we,Schema:Z,ZodSchema:Z,late:ke,get ZodFirstPartyTypeKind(){return je},coerce:st,any:Pe,array:ze,bigint:Se,boolean:Ae,date:Ce,discriminatedUnion:Ve,effect:et,enum:Ye,function:Je,instanceof:(e,t={message:`Input not instance of ${e.name}`})=>we((t=>t instanceof e),t),intersection:Be,lazy:Ge,literal:He,map:We,nan:Te,nativeEnum:Xe,never:Me,null:Ie,nullable:rt,number:Ze,object:Le,oboolean:()=>Ae().optional(),onumber:()=>Ze().optional(),optional:tt,ostring:()=>Oe().optional(),pipeline:at,preprocess:nt,promise:Qe,record:Ke,set:qe,strictObject:De,string:Oe,symbol:Ne,transformer:et,tuple:Fe,undefined:Ee,union:Ue,unknown:Re,void:$e,NEVER:it,ZodIssueCode:o,quotelessJson:e=>JSON.stringify(e,null,2).replace(/"([^"]+)":/g,"$1:"),ZodError:c})}}]);
//# sourceMappingURL=daef1d75.js.map
