# Supplementary material for: Providing Equitable Care for Patients With Non-English Language Preference in Telemedicine: Training on Working With Interpreters in Telehealth
Source: MedEdPORTAL. 2023 Dec 14;19:11367. doi: 10.15766/mep_2374-8265.11367 (PMC10719426; doi:10.15766/mep_2374-8265.11367)
Supplement: Supplementary file 1 — Module Instructions.docxEquitable Care in Telemedicine folderFacilitator Guide for Alternative Teaching Options.docxInterpreter Room for Improvement Example.mp4Interpreter Better Example.mp4Working With Interpreters in Telehealth.pptxTips for Best Practices With Interpreters Handout.docxPostsurvey.docx [file mep_2374-8265.11367-s001.zip › B. Equitable Care in Telemedicine/content/lib/mondrian/dd43309a.js]

"use strict";(self.webpackChunk_articulate_mondrian_bundles=self.webpackChunk_articulate_mondrian_bundles||[]).push([[98],{9098:(t,e,n)=>{function o(){}n.r(e),n.d(e,{HtmlTag:()=>pe,HtmlTagHydration:()=>$e,ResizeObserverSingleton:()=>Y,SvelteComponent:()=>oo,SvelteComponentDev:()=>So,SvelteComponentTyped:()=>Oo,SvelteElement:()=>Hn,action_destroyer:()=>P,add_attribute:()=>Gn,add_classes:()=>Jn,add_flush_callback:()=>Qe,add_iframe_resize_listener:()=>ce,add_location:()=>c,add_render_callback:()=>Ye,add_styles:()=>Kn,add_transform:()=>Se,afterUpdate:()=>De,append:()=>tt,append_dev:()=>so,append_empty_stylesheet:()=>ot,append_hydration:()=>it,append_hydration_dev:()=>co,append_styles:()=>et,assign:()=>i,attr:()=>xt,attr_dev:()=>$o,attribute_to_object:()=>me,beforeUpdate:()=>Ce,bind:()=>Yn,binding_callbacks:()=>ze,blank_object:()=>l,bubble:()=>qe,check_outros:()=>ln,children:()=>Rt,claim_comment:()=>Jt,claim_component:()=>Vn,claim_element:()=>zt,claim_html_tag:()=>Kt,claim_space:()=>Gt,claim_svg_element:()=>Ht,claim_text:()=>Wt,clear_loops:()=>J,comment:()=>mt,component_subscribe:()=>w,compute_rest_props:()=>C,compute_slots:()=>M,construct_svelte_component:()=>ge,construct_svelte_component_dev:()=>Eo,contenteditable_truthy_values:()=>R,createEventDispatcher:()=>je,create_animation:()=>ke,create_bidirectional_transition:()=>pn,create_component:()=>Qn,create_custom_element:()=>no,create_in_transition:()=>_n,create_out_transition:()=>hn,create_slot:()=>F,create_ssr_component:()=>Wn,current_component:()=>ve,custom_event:()=>fe,dataset_dev:()=>bo,debug:()=>In,destroy_block:()=>gn,destroy_component:()=>Zn,destroy_each:()=>lt,detach:()=>ut,detach_after_dev:()=>ho,detach_before_dev:()=>_o,detach_between_dev:()=>fo,detach_dev:()=>ao,dirty_components:()=>Be,dispatch_dev:()=>io,each:()=>Rn,element:()=>at,element_is:()=>dt,empty:()=>$t,end_hydrating:()=>X,ensure_array_like:()=>bn,ensure_array_like_dev:()=>wo,escape:()=>Nn,escape_attribute_value:()=>Pn,escape_object:()=>Ln,exclude_internal_props:()=>A,fix_and_destroy_block:()=>vn,fix_and_outro_and_destroy_block:()=>wn,fix_position:()=>Ee,flush:()=>tn,flush_render_callbacks:()=>nn,getAllContexts:()=>Le,getContext:()=>Pe,get_all_dirty_from_scope:()=>O,get_binding_group_value:()=>Tt,get_current_component:()=>Ae,get_custom_elements_slots:()=>be,get_root_for_style:()=>nt,get_slot_changes:()=>k,get_spread_object:()=>En,get_spread_update:()=>kn,get_store_value:()=>v,get_svelte_dataset:()=>Dt,globals:()=>K,group_outros:()=>un,handle_promise:()=>$n,hasContext:()=>Re,has_prop:()=>N,head_selector:()=>he,identity:()=>r,init:()=>to,init_binding_group:()=>jt,init_binding_group_dynamic:()=>Nt,insert:()=>st,insert_dev:()=>uo,insert_hydration:()=>ct,insert_hydration_dev:()=>lo,intros:()=>Ie,invalid_attribute_name_character:()=>Cn,is_client:()=>q,is_crossorigin:()=>se,is_empty:()=>b,is_function:()=>d,is_promise:()=>s,is_void:()=>An,listen:()=>bt,listen_dev:()=>po,loop:()=>U,loop_guard:()=>Ao,merge_ssr_styles:()=>Dn,missing_component:()=>qn,mount_component:()=>Xn,noop:()=>o,not_equal:()=>m,now:()=>B,null_to_empty:()=>T,object_without_properties:()=>ft,onDestroy:()=>Te,onMount:()=>Me,once:()=>D,outro_and_destroy_block:()=>yn,prevent_default:()=>gt,prop_dev:()=>mo,query_selector_all:()=>_e,raf:()=>I,resize_observer_border_box:()=>le,resize_observer_content_box:()=>ue,resize_observer_device_pixel_content_box:()=>ae,run:()=>u,run_all:()=>a,safe_not_equal:()=>f,schedule_update:()=>Ue,select_multiple_value:()=>re,select_option:()=>ee,select_options:()=>ne,select_value:()=>oe,self:()=>wt,setContext:()=>Ne,set_attributes:()=>Et,set_current_component:()=>Oe,set_custom_element_data:()=>At,set_custom_element_data_map:()=>Ot,set_data:()=>Yt,set_data_contenteditable:()=>Qt,set_data_contenteditable_dev:()=>yo,set_data_dev:()=>go,set_data_maybe_contenteditable:()=>Vt,set_data_maybe_contenteditable_dev:()=>vo,set_dynamic_element_data:()=>Ct,set_input_type:()=>Zt,set_input_value:()=>Xt,set_now:()=>z,set_raf:()=>H,set_store_value:()=>j,set_style:()=>te,set_svg_attributes:()=>St,space:()=>pt,split_css_unit:()=>L,spread:()=>Mn,src_url_equal:()=>h,srcset_url_equal:()=>$,start_hydrating:()=>V,stop_immediate_propagation:()=>vt,stop_propagation:()=>yt,subscribe:()=>y,svg_element:()=>_t,text:()=>ht,tick:()=>Ke,time_ranges_to_array:()=>Lt,to_number:()=>Pt,toggle_class:()=>de,transition_in:()=>an,transition_out:()=>dn,trusted:()=>Ft,update_await_block_branch:()=>mn,update_keyed_each:()=>Fn,update_slot:()=>S,update_slot_base:()=>E,validate_component:()=>Bn,validate_dynamic_element:()=>xo,validate_each_keys:()=>xn,validate_slots:()=>Fo,validate_store:()=>g,validate_void_dynamic_element:()=>ko,xlink_attr:()=>Mt});const r=t=>t;function i(t,e){for(const n in e)t[n]=e[n];return t}function s(t){return!!t&&("object"==typeof t||"function"==typeof t)&&"function"==typeof t.then}function c(t,e,n,o,r){t.__svelte_meta={loc:{file:e,line:n,column:o,char:r}}}function u(t){return t()}function l(){return Object.create(null)}function a(t){t.forEach(u)}function d(t){return"function"==typeof t}function f(t,e){return t!=t?e==e:t!==e||t&&"object"==typeof t||"function"==typeof t}let _;function h(t,e){return t===e||(_||(_=document.createElement("a")),_.href=e,t===_.href)}function p(t){return t.split(",").map((t=>t.trim().split(" ").filter(Boolean)))}function $(t,e){const n=p(t.srcset),o=p(e||"");return o.length===n.length&&o.every((([t,e],o)=>e===n[o][1]&&(h(n[o][0],t)||h(t,n[o][0]))))}function m(t,e){return t!=t?e==e:t!==e}function b(t){return 0===Object.keys(t).length}function g(t,e){if(null!=t&&"function"!=typeof t.subscribe)throw new Error(`'${e}' is not a store with a 'subscribe' method`)}function y(t,...e){if(null==t){for(const t of e)t(void 0);return o}const n=t.subscribe(...e);return n.unsubscribe?()=>n.unsubscribe():n}function v(t){let e;return y(t,(t=>e=t))(),e}function w(t,e,n){t.$$.on_destroy.push(y(e,n))}function F(t,e,n,o){if(t){const r=x(t,e,n,o);return t[0](r)}}function x(t,e,n,o){return t[1]&&o?i(n.ctx.slice(),t[1](o(e))):n.ctx}function k(t,e,n,o){if(t[2]&&o){const r=t[2](o(n));if(void 0===e.dirty)return r;if("object"==typeof r){const t=[],n=Math.max(e.dirty.length,r.length);for(let o=0;o<n;o+=1)t[o]=e.dirty[o]|r[o];return t}return e.dirty|r}return e.dirty}function E(t,e,n,o,r,i){if(r){const s=x(e,n,o,i);t.p(s,r)}}function S(t,e,n,o,r,i,s){E(t,e,n,o,k(e,o,r,i),s)}function O(t){if(t.ctx.length>32){const e=[],n=t.ctx.length/32;for(let t=0;t<n;t++)e[t]=-1;return e}return-1}function A(t){const e={};for(const n in t)"$"!==n[0]&&(e[n]=t[n]);return e}function C(t,e){const n={};e=new Set(e);for(const o in t)e.has(o)||"$"===o[0]||(n[o]=t[o]);return n}function M(t){const e={};for(const n in t)e[n]=!0;return e}function D(t){let e=!1;return function(...n){e||(e=!0,t.call(this,...n))}}function T(t){return null==t?"":t}function j(t,e,n){return t.set(n),e}const N=(t,e)=>Object.prototype.hasOwnProperty.call(t,e);function P(t){return t&&d(t.destroy)?t.destroy:o}function L(t){const e="string"==typeof t&&t.match(/^\s*(-?[\d.]+)([^\s]*)\s*$/);return e?[parseFloat(e[1]),e[2]||"px"]:[t,"px"]}const R=["",!0,1,"true","contenteditable"],q="undefined"!=typeof window;let B=q?()=>window.performance.now():()=>Date.now(),I=q?t=>requestAnimationFrame(t):o;function z(t){B=t}function H(t){I=t}const W=new Set;function G(t){W.forEach((e=>{e.c(t)||(W.delete(e),e.f())})),0!==W.size&&I(G)}function J(){W.clear()}function U(t){let e;return 0===W.size&&I(G),{promise:new Promise((n=>{W.add(e={c:t,f:n})})),abort(){W.delete(e)}}}const K="undefined"!=typeof window?window:"undefined"!=typeof globalThis?globalThis:global;class Y{_listeners="WeakMap"in K?new WeakMap:void 0;_observer=void 0;options;constructor(t){this.options=t}observe(t,e){return this._listeners.set(t,e),this._getObserver().observe(t,this.options),()=>{this._listeners.delete(t),this._observer.unobserve(t)}}_getObserver(){return this._observer??(this._observer=new ResizeObserver((t=>{for(const e of t)Y.entries.set(e.target,e),this._listeners.get(e.target)?.(e)})))}}Y.entries="WeakMap"in K?new WeakMap:void 0;let Q=!1;function V(){Q=!0}function X(){Q=!1}function Z(t,e,n,o){for(;t<e;){const r=t+(e-t>>1);n(r)<=o?t=r+1:e=r}return t}function tt(t,e){t.appendChild(e)}function et(t,e,n){const o=nt(t);if(!o.getElementById(e)){const t=at("style");t.id=e,t.textContent=n,rt(o,t)}}function nt(t){if(!t)return document;const e=t.getRootNode?t.getRootNode():t.ownerDocument;return e&&e.host?e:t.ownerDocument}function ot(t){const e=at("style");return e.textContent="/* empty */",rt(nt(t),e),e.sheet}function rt(t,e){return tt(t.head||t,e),e.sheet}function it(t,e){if(Q){for(function(t){if(t.hydrate_init)return;t.hydrate_init=!0;let e=t.childNodes;if("HEAD"===t.nodeName){const t=[];for(let n=0;n<e.length;n++){const o=e[n];void 0!==o.claim_order&&t.push(o)}e=t}const n=new Int32Array(e.length+1),o=new Int32Array(e.length);n[0]=-1;let r=0;for(let t=0;t<e.length;t++){const i=e[t].claim_order,s=(r>0&&e[n[r]].claim_order<=i?r+1:Z(1,r,(t=>e[n[t]].claim_order),i))-1;o[t]=n[s]+1;const c=s+1;n[c]=t,r=Math.max(c,r)}const i=[],s=[];let c=e.length-1;for(let t=n[r]+1;0!=t;t=o[t-1]){for(i.push(e[t-1]);c>=t;c--)s.push(e[c]);c--}for(;c>=0;c--)s.push(e[c]);i.reverse(),s.sort(((t,e)=>t.claim_order-e.claim_order));for(let e=0,n=0;e<s.length;e++){for(;n<i.length&&s[e].claim_order>=i[n].claim_order;)n++;const o=n<i.length?i[n]:null;t.insertBefore(s[e],o)}}(t),(void 0===t.actual_end_child||null!==t.actual_end_child&&t.actual_end_child.parentNode!==t)&&(t.actual_end_child=t.firstChild);null!==t.actual_end_child&&void 0===t.actual_end_child.claim_order;)t.actual_end_child=t.actual_end_child.nextSibling;e!==t.actual_end_child?void 0===e.claim_order&&e.parentNode===t||t.insertBefore(e,t.actual_end_child):t.actual_end_child=e.nextSibling}else e.parentNode===t&&null===e.nextSibling||t.appendChild(e)}function st(t,e,n){t.insertBefore(e,n||null)}function ct(t,e,n){Q&&!n?it(t,e):e.parentNode===t&&e.nextSibling==n||t.insertBefore(e,n||null)}function ut(t){t.parentNode&&t.parentNode.removeChild(t)}function lt(t,e){for(let n=0;n<t.length;n+=1)t[n]&&t[n].d(e)}function at(t){return document.createElement(t)}function dt(t,e){return document.createElement(t,{is:e})}function ft(t,e){const n={};for(const o in t)N(t,o)&&-1===e.indexOf(o)&&(n[o]=t[o]);return n}function _t(t){return document.createElementNS("http://www.w3.org/2000/svg",t)}function ht(t){return document.createTextNode(t)}function pt(){return ht(" ")}function $t(){return ht("")}function mt(t){return document.createComment(t)}function bt(t,e,n,o){return t.addEventListener(e,n,o),()=>t.removeEventListener(e,n,o)}function gt(t){return function(e){return e.preventDefault(),t.call(this,e)}}function yt(t){return function(e){return e.stopPropagation(),t.call(this,e)}}function vt(t){return function(e){return e.stopImmediatePropagation(),t.call(this,e)}}function wt(t){return function(e){e.target===this&&t.call(this,e)}}function Ft(t){return function(e){e.isTrusted&&t.call(this,e)}}function xt(t,e,n){null==n?t.removeAttribute(e):t.getAttribute(e)!==n&&t.setAttribute(e,n)}const kt=["width","height"];function Et(t,e){const n=Object.getOwnPropertyDescriptors(t.__proto__);for(const o in e)null==e[o]?t.removeAttribute(o):"style"===o?t.style.cssText=e[o]:"__value"===o?t.value=t[o]=e[o]:n[o]&&n[o].set&&-1===kt.indexOf(o)?t[o]=e[o]:xt(t,o,e[o])}function St(t,e){for(const n in e)xt(t,n,e[n])}function Ot(t,e){Object.keys(e).forEach((n=>{At(t,n,e[n])}))}function At(t,e,n){e in t?t[e]="boolean"==typeof t[e]&&""===n||n:xt(t,e,n)}function Ct(t){return/-/.test(t)?Ot:Et}function Mt(t,e,n){t.setAttributeNS("http://www.w3.org/1999/xlink",e,n)}function Dt(t){return t.dataset.svelteH}function Tt(t,e,n){const o=new Set;for(let e=0;e<t.length;e+=1)t[e].checked&&o.add(t[e].__value);return n||o.delete(e),Array.from(o)}function jt(t){let e;return{p(...n){e=n,e.forEach((e=>t.push(e)))},r(){e.forEach((e=>t.splice(t.indexOf(e),1)))}}}function Nt(t,e){let n,o=r(t);function r(t){for(let n=0;n<e.length;n++)t=t[e[n]]=t[e[n]]||[];return t}function i(){n.forEach((t=>o.push(t)))}function s(){n.forEach((t=>o.splice(o.indexOf(t),1)))}return{u(n){e=n;const c=r(t);c!==o&&(s(),o=c,i())},p(...t){n=t,i()},r:s}}function Pt(t){return""===t?null:+t}function Lt(t){const e=[];for(let n=0;n<t.length;n+=1)e.push({start:t.start(n),end:t.end(n)});return e}function Rt(t){return Array.from(t.childNodes)}function qt(t){void 0===t.claim_info&&(t.claim_info={last_index:0,total_claimed:0})}function Bt(t,e,n,o,r=!1){qt(t);const i=(()=>{for(let o=t.claim_info.last_index;o<t.length;o++){const i=t[o];if(e(i)){const e=n(i);return void 0===e?t.splice(o,1):t[o]=e,r||(t.claim_info.last_index=o),i}}for(let o=t.claim_info.last_index-1;o>=0;o--){const i=t[o];if(e(i)){const e=n(i);return void 0===e?t.splice(o,1):t[o]=e,r?void 0===e&&t.claim_info.last_index--:t.claim_info.last_index=o,i}}return o()})();return i.claim_order=t.claim_info.total_claimed,t.claim_info.total_claimed+=1,i}function It(t,e,n,o){return Bt(t,(t=>t.nodeName===e),(t=>{const e=[];for(let o=0;o<t.attributes.length;o++){const r=t.attributes[o];n[r.name]||e.push(r.name)}e.forEach((e=>t.removeAttribute(e)))}),(()=>o(e)))}function zt(t,e,n){return It(t,e,n,at)}function Ht(t,e,n){return It(t,e,n,_t)}function Wt(t,e){return Bt(t,(t=>3===t.nodeType),(t=>{const n=""+e;if(t.data.startsWith(n)){if(t.data.length!==n.length)return t.splitText(n.length)}else t.data=n}),(()=>ht(e)),!0)}function Gt(t){return Wt(t," ")}function Jt(t,e){return Bt(t,(t=>8===t.nodeType),(t=>{t.data=""+e}),(()=>mt(e)),!0)}function Ut(t,e,n){for(let o=n;o<t.length;o+=1){const n=t[o];if(8===n.nodeType&&n.textContent.trim()===e)return o}return-1}function Kt(t,e){const n=Ut(t,"HTML_TAG_START",0),o=Ut(t,"HTML_TAG_END",n+1);if(-1===n||-1===o)return new $e(e);qt(t);const r=t.splice(n,o-n+1);ut(r[0]),ut(r[r.length-1]);const i=r.slice(1,r.length-1);for(const e of i)e.claim_order=t.claim_info.total_claimed,t.claim_info.total_claimed+=1;return new $e(e,i)}function Yt(t,e){e=""+e,t.data!==e&&(t.data=e)}function Qt(t,e){e=""+e,t.wholeText!==e&&(t.data=e)}function Vt(t,e,n){~R.indexOf(n)?Qt(t,e):Yt(t,e)}function Xt(t,e){t.value=null==e?"":e}function Zt(t,e){try{t.type=e}catch(t){}}function te(t,e,n,o){null==n?t.style.removeProperty(e):t.style.setProperty(e,n,o?"important":"")}function ee(t,e,n){for(let n=0;n<t.options.length;n+=1){const o=t.options[n];if(o.__value===e)return void(o.selected=!0)}n&&void 0===e||(t.selectedIndex=-1)}function ne(t,e){for(let n=0;n<t.options.length;n+=1){const o=t.options[n];o.selected=~e.indexOf(o.__value)}}function oe(t){const e=t.querySelector(":checked");return e&&e.__value}function re(t){return[].map.call(t.querySelectorAll(":checked"),(t=>t.__value))}let ie;function se(){if(void 0===ie){ie=!1;try{"undefined"!=typeof window&&window.parent&&window.parent.document}catch(t){ie=!0}}return ie}function ce(t,e){"static"===getComputedStyle(t).position&&(t.style.position="relative");const n=at("iframe");n.setAttribute("style","display: block; position: absolute; top: 0; left: 0; width: 100%; height: 100%; overflow: hidden; border: 0; opacity: 0; pointer-events: none; z-index: -1;"),n.setAttribute("aria-hidden","true"),n.tabIndex=-1;const o=se();let r;return o?(n.src="data:text/html,<script>onresize=function(){parent.postMessage(0,'*')}<\/script>",r=bt(window,"message",(t=>{t.source===n.contentWindow&&e()}))):(n.src="about:blank",n.onload=()=>{r=bt(n.contentWindow,"resize",e),e()}),tt(t,n),()=>{(o||r&&n.contentWindow)&&r(),ut(n)}}const ue=new Y({box:"content-box"}),le=new Y({box:"border-box"}),ae=new Y({box:"device-pixel-content-box"});function de(t,e,n){t.classList.toggle(e,!!n)}function fe(t,e,{bubbles:n=!1,cancelable:o=!1}={}){return new CustomEvent(t,{detail:e,bubbles:n,cancelable:o})}function _e(t,e=document.body){return Array.from(e.querySelectorAll(t))}function he(t,e){const n=[];let o=0;for(const r of e.childNodes)if(8===r.nodeType){const e=r.textContent.trim();e===`HEAD_${t}_END`?(o-=1,n.push(r)):e===`HEAD_${t}_START`&&(o+=1,n.push(r))}else o>0&&n.push(r);return n}class pe{is_svg=!1;e=void 0;n=void 0;t=void 0;a=void 0;constructor(t=!1){this.is_svg=t,this.e=this.n=null}c(t){this.h(t)}m(t,e,n=null){this.e||(this.is_svg?this.e=_t(e.nodeName):this.e=at(11===e.nodeType?"TEMPLATE":e.nodeName),this.t="TEMPLATE"!==e.tagName?e:e.content,this.c(t)),this.i(n)}h(t){this.e.innerHTML=t,this.n=Array.from("TEMPLATE"===this.e.nodeName?this.e.content.childNodes:this.e.childNodes)}i(t){for(let e=0;e<this.n.length;e+=1)st(this.t,this.n[e],t)}p(t){this.d(),this.h(t),this.i(this.a)}d(){this.n.forEach(ut)}}class $e extends pe{l=void 0;constructor(t=!1,e){super(t),this.e=this.n=null,this.l=e}c(t){this.l?this.n=this.l:super.c(t)}i(t){for(let e=0;e<this.n.length;e+=1)ct(this.t,this.n[e],t)}}function me(t){const e={};for(const n of t)e[n.name]=n.value;return e}function be(t){const e={};return t.childNodes.forEach((t=>{e[t.slot||"default"]=!0})),e}function ge(t,e){return new t(e)}const ye=new Map;let ve,we=0;function Fe(t,e,n,o,r,i,s,c=0){const u=16.666/o;let l="{\n";for(let t=0;t<=1;t+=u){const o=e+(n-e)*i(t);l+=100*t+`%{${s(o,1-o)}}\n`}const a=l+`100% {${s(n,1-n)}}\n}`,d=`__svelte_${function(t){let e=5381,n=t.length;for(;n--;)e=(e<<5)-e^t.charCodeAt(n);return e>>>0}(a)}_${c}`,f=nt(t),{stylesheet:_,rules:h}=ye.get(f)||function(t,e){const n={stylesheet:ot(e),rules:{}};return ye.set(t,n),n}(f,t);h[d]||(h[d]=!0,_.insertRule(`@keyframes ${d} ${a}`,_.cssRules.length));const p=t.style.animation||"";return t.style.animation=`${p?`${p}, `:""}${d} ${o}ms linear ${r}ms 1 both`,we+=1,d}function xe(t,e){const n=(t.style.animation||"").split(", "),o=n.filter(e?t=>t.indexOf(e)<0:t=>-1===t.indexOf("__svelte")),r=n.length-o.length;r&&(t.style.animation=o.join(", "),we-=r,we||I((()=>{we||(ye.forEach((t=>{const{ownerNode:e}=t.stylesheet;e&&ut(e)})),ye.clear())})))}function ke(t,e,n,i){if(!e)return o;const s=t.getBoundingClientRect();if(e.left===s.left&&e.right===s.right&&e.top===s.top&&e.bottom===s.bottom)return o;const{delay:c=0,duration:u=300,easing:l=r,start:a=B()+c,end:d=a+u,tick:f=o,css:_}=n(t,{from:e,to:s},i);let h,p=!0,$=!1;function m(){_&&xe(t,h),p=!1}return U((t=>{if(!$&&t>=a&&($=!0),$&&t>=d&&(f(1,0),m()),!p)return!1;if($){const e=0+1*l((t-a)/u);f(e,1-e)}return!0})),_&&(h=Fe(t,0,1,u,c,l,_)),c||($=!0),f(0,1),m}function Ee(t){const e=getComputedStyle(t);if("absolute"!==e.position&&"fixed"!==e.position){const{width:n,height:o}=e,r=t.getBoundingClientRect();t.style.position="absolute",t.style.width=n,t.style.height=o,Se(t,r)}}function Se(t,e){const n=t.getBoundingClientRect();if(e.left!==n.left||e.top!==n.top){const o=getComputedStyle(t),r="none"===o.transform?"":o.transform;t.style.transform=`${r} translate(${e.left-n.left}px, ${e.top-n.top}px)`}}function Oe(t){ve=t}function Ae(){if(!ve)throw new Error("Function called outside component initialization");return ve}function Ce(t){Ae().$$.before_update.push(t)}function Me(t){Ae().$$.on_mount.push(t)}function De(t){Ae().$$.after_update.push(t)}function Te(t){Ae().$$.on_destroy.push(t)}function je(){const t=Ae();return(e,n,{cancelable:o=!1}={})=>{const r=t.$$.callbacks[e];if(r){const i=fe(e,n,{cancelable:o});return r.slice().forEach((e=>{e.call(t,i)})),!i.defaultPrevented}return!0}}function Ne(t,e){return Ae().$$.context.set(t,e),e}function Pe(t){return Ae().$$.context.get(t)}function Le(){return Ae().$$.context}function Re(t){return Ae().$$.context.has(t)}function qe(t,e){const n=t.$$.callbacks[e.type];n&&n.slice().forEach((t=>t.call(this,e)))}const Be=[],Ie={enabled:!1},ze=[];let He=[];const We=[],Ge=Promise.resolve();let Je=!1;function Ue(){Je||(Je=!0,Ge.then(tn))}function Ke(){return Ue(),Ge}function Ye(t){He.push(t)}function Qe(t){We.push(t)}const Ve=new Set;let Xe,Ze=0;function tn(){if(0!==Ze)return;const t=ve;do{try{for(;Ze<Be.length;){const t=Be[Ze];Ze++,Oe(t),en(t.$$)}}catch(t){throw Be.length=0,Ze=0,t}for(Oe(null),Be.length=0,Ze=0;ze.length;)ze.pop()();for(let t=0;t<He.length;t+=1){const e=He[t];Ve.has(e)||(Ve.add(e),e())}He.length=0}while(Be.length);for(;We.length;)We.pop()();Je=!1,Ve.clear(),Oe(t)}function en(t){if(null!==t.fragment){t.update(),a(t.before_update);const e=t.dirty;t.dirty=[-1],t.fragment&&t.fragment.p(t.ctx,e),t.after_update.forEach(Ye)}}function nn(t){const e=[],n=[];He.forEach((o=>-1===t.indexOf(o)?e.push(o):n.push(o))),n.forEach((t=>t())),He=e}function on(){return Xe||(Xe=Promise.resolve(),Xe.then((()=>{Xe=null}))),Xe}function rn(t,e,n){t.dispatchEvent(fe(`${e?"intro":"outro"}${n}`))}const sn=new Set;let cn;function un(){cn={r:0,c:[],p:cn}}function ln(){cn.r||a(cn.c),cn=cn.p}function an(t,e){t&&t.i&&(sn.delete(t),t.i(e))}function dn(t,e,n,o){if(t&&t.o){if(sn.has(t))return;sn.add(t),cn.c.push((()=>{sn.delete(t),o&&(n&&t.d(1),o())})),t.o(e)}else o&&o()}const fn={duration:0};function _n(t,e,n){const i={direction:"in"};let s,c,u=e(t,n,i),l=!1,a=0;function f(){s&&xe(t,s)}function _(){const{delay:e=0,duration:n=300,easing:i=r,tick:d=o,css:_}=u||fn;_&&(s=Fe(t,0,1,n,e,i,_,a++)),d(0,1);const h=B()+e,p=h+n;c&&c.abort(),l=!0,Ye((()=>rn(t,!0,"start"))),c=U((e=>{if(l){if(e>=p)return d(1,0),rn(t,!0,"end"),f(),l=!1;if(e>=h){const t=i((e-h)/n);d(t,1-t)}}return l}))}let h=!1;return{start(){h||(h=!0,xe(t),d(u)?(u=u(i),on().then(_)):_())},invalidate(){h=!1},end(){l&&(f(),l=!1)}}}function hn(t,e,n){const i={direction:"out"};let s,c=e(t,n,i),u=!0;const l=cn;let f;function _(){const{delay:e=0,duration:n=300,easing:i=r,tick:d=o,css:_}=c||fn;_&&(s=Fe(t,1,0,n,e,i,_));const h=B()+e,p=h+n;Ye((()=>rn(t,!1,"start"))),"inert"in t&&(f=t.inert,t.inert=!0),U((e=>{if(u){if(e>=p)return d(0,1),rn(t,!1,"end"),--l.r||a(l.c),!1;if(e>=h){const t=i((e-h)/n);d(1-t,t)}}return u}))}return l.r+=1,d(c)?on().then((()=>{c=c(i),_()})):_(),{end(e){e&&"inert"in t&&(t.inert=f),e&&c.tick&&c.tick(1,0),u&&(s&&xe(t,s),u=!1)}}}function pn(t,e,n,i){let s,c=e(t,n,{direction:"both"}),u=i?0:1,l=null,f=null,_=null;function h(){_&&xe(t,_)}function p(t,e){const n=t.b-u;return e*=Math.abs(n),{a:u,b:t.b,d:n,duration:e,start:t.start,end:t.start+e,group:t.group}}function $(e){const{delay:n=0,duration:i=300,easing:d=r,tick:$=o,css:m}=c||fn,b={start:B()+n,b:e};e||(b.group=cn,cn.r+=1),"inert"in t&&(e?void 0!==s&&(t.inert=s):(s=t.inert,t.inert=!0)),l||f?f=b:(m&&(h(),_=Fe(t,u,e,i,n,d,m)),e&&$(0,1),l=p(b,i),Ye((()=>rn(t,e,"start"))),U((e=>{if(f&&e>f.start&&(l=p(f,i),f=null,rn(t,l.b,"start"),m&&(h(),_=Fe(t,u,l.b,l.duration,0,d,c.css))),l)if(e>=l.end)$(u=l.b,1-u),rn(t,l.b,"end"),f||(l.b?h():--l.group.r||a(l.group.c)),l=null;else if(e>=l.start){const t=e-l.start;u=l.a+l.d*d(t/l.duration),$(u,1-u)}return!(!l&&!f)})))}return{run(t){d(c)?on().then((()=>{c=c({direction:t?"in":"out"}),$(t)})):$(t)},end(){h(),l=f=null}}}function $n(t,e){const n=e.token={};function o(t,o,r,i){if(e.token!==n)return;e.resolved=i;let s=e.ctx;void 0!==r&&(s=s.slice(),s[r]=i);const c=t&&(e.current=t)(s);let u=!1;e.block&&(e.blocks?e.blocks.forEach(((t,n)=>{n!==o&&t&&(un(),dn(t,1,1,(()=>{e.blocks[n]===t&&(e.blocks[n]=null)})),ln())})):e.block.d(1),c.c(),an(c,1),c.m(e.mount(),e.anchor),u=!0),e.block=c,e.blocks&&(e.blocks[o]=c),u&&tn()}if(s(t)){const n=Ae();if(t.then((t=>{Oe(n),o(e.then,1,e.value,t),Oe(null)}),(t=>{if(Oe(n),o(e.catch,2,e.error,t),Oe(null),!e.hasCatch)throw t})),e.current!==e.pending)return o(e.pending,0),!0}else{if(e.current!==e.then)return o(e.then,1,e.value,t),!0;e.resolved=t}}function mn(t,e,n){const o=e.slice(),{resolved:r}=t;t.current===t.then&&(o[t.value]=r),t.current===t.catch&&(o[t.error]=r),t.block.p(o,n)}function bn(t){return void 0!==t?.length?t:Array.from(t)}function gn(t,e){t.d(1),e.delete(t.key)}function yn(t,e){dn(t,1,1,(()=>{e.delete(t.key)}))}function vn(t,e){t.f(),gn(t,e)}function wn(t,e){t.f(),yn(t,e)}function Fn(t,e,n,o,r,i,s,c,u,l,d,f){let _=t.length,h=i.length,p=_;const $={};for(;p--;)$[t[p].key]=p;const m=[],b=new Map,g=new Map,y=[];for(p=h;p--;){const t=f(r,i,p),c=n(t);let u=s.get(c);u?o&&y.push((()=>u.p(t,e))):(u=l(c,t),u.c()),b.set(c,m[p]=u),c in $&&g.set(c,Math.abs(p-$[c]))}const v=new Set,w=new Set;function F(t){an(t,1),t.m(c,d),s.set(t.key,t),d=t.first,h--}for(;_&&h;){const e=m[h-1],n=t[_-1],o=e.key,r=n.key;e===n?(d=e.first,_--,h--):b.has(r)?!s.has(o)||v.has(o)?F(e):w.has(r)?_--:g.get(o)>g.get(r)?(w.add(o),F(e)):(v.add(r),_--):(u(n,s),_--)}for(;_--;){const e=t[_];b.has(e.key)||u(e,s)}for(;h;)F(m[h-1]);return a(y),m}function xn(t,e,n,o){const r=new Map;for(let i=0;i<e.length;i++){const s=o(n(t,e,i));if(r.has(s)){let t="";try{t=`with value '${String(s)}' `}catch(t){}throw new Error(`Cannot have duplicate keys in a keyed each: Keys at index ${r.get(s)} and ${i} ${t}are duplicates`)}r.set(s,i)}}function kn(t,e){const n={},o={},r={$$scope:1};let i=t.length;for(;i--;){const s=t[i],c=e[i];if(c){for(const t in s)t in c||(o[t]=1);for(const t in c)r[t]||(n[t]=c[t],r[t]=1);t[i]=c}else for(const t in s)r[t]=1}for(const t in o)t in n||(n[t]=void 0);return n}function En(t){return"object"==typeof t&&null!==t?t:{}}const Sn=new Set(["allowfullscreen","allowpaymentrequest","async","autofocus","autoplay","checked","controls","default","defer","disabled","formnovalidate","hidden","inert","ismap","loop","multiple","muted","nomodule","novalidate","open","playsinline","readonly","required","reversed","selected"]),On=/^(?:area|base|br|col|command|embed|hr|img|input|keygen|link|meta|param|source|track|wbr)$/;function An(t){return On.test(t)||"!doctype"===t.toLowerCase()}const Cn=/[\s'">/=\u{FDD0}-\u{FDEF}\u{FFFE}\u{FFFF}\u{1FFFE}\u{1FFFF}\u{2FFFE}\u{2FFFF}\u{3FFFE}\u{3FFFF}\u{4FFFE}\u{4FFFF}\u{5FFFE}\u{5FFFF}\u{6FFFE}\u{6FFFF}\u{7FFFE}\u{7FFFF}\u{8FFFE}\u{8FFFF}\u{9FFFE}\u{9FFFF}\u{AFFFE}\u{AFFFF}\u{BFFFE}\u{BFFFF}\u{CFFFE}\u{CFFFF}\u{DFFFE}\u{DFFFF}\u{EFFFE}\u{EFFFF}\u{FFFFE}\u{FFFFF}\u{10FFFE}\u{10FFFF}]/u;function Mn(t,e){const n=Object.assign({},...t);if(e){const t=e.classes,o=e.styles;t&&(null==n.class?n.class=t:n.class+=" "+t),o&&(null==n.style?n.style=Un(o):n.style=Un(Dn(n.style,o)))}let o="";return Object.keys(n).forEach((t=>{if(Cn.test(t))return;const e=n[t];!0===e?o+=" "+t:Sn.has(t.toLowerCase())?e&&(o+=" "+t):null!=e&&(o+=` ${t}="${e}"`)})),o}function Dn(t,e){const n={};for(const e of t.split(";")){const t=e.indexOf(":"),o=e.slice(0,t).trim(),r=e.slice(t+1).trim();o&&(n[o]=r)}for(const t in e){const o=e[t];o?n[t]=o:delete n[t]}return n}const Tn=/[&"]/g,jn=/[&<]/g;function Nn(t,e=!1){const n=String(t),o=e?Tn:jn;o.lastIndex=0;let r="",i=0;for(;o.test(n);){const t=o.lastIndex-1,e=n[t];r+=n.substring(i,t)+("&"===e?"&amp;":'"'===e?"&quot;":"&lt;"),i=t+1}return r+n.substring(i)}function Pn(t){return"string"==typeof t||t&&"object"==typeof t?Nn(t,!0):t}function Ln(t){const e={};for(const n in t)e[n]=Pn(t[n]);return e}function Rn(t,e){t=bn(t);let n="";for(let o=0;o<t.length;o+=1)n+=e(t[o],o);return n}const qn={$$render:()=>""};function Bn(t,e){if(!t||!t.$$render)throw"svelte:component"===e&&(e+=" this={...}"),new Error(`<${e}> is not a valid SSR component. You may need to review your build config to ensure that dependencies are compiled, rather than imported as pre-compiled modules. Otherwise you may need to fix a <${e}>.`);return t}function In(t,e,n,o){return console.log(`{@debug} ${t?t+" ":""}(${e}:${n})`),console.log(o),""}let zn,Hn;function Wn(t){function e(e,n,o,r,i){const s=ve;Oe({$$:{on_destroy:zn,context:new Map(i||(s?s.$$.context:[])),on_mount:[],before_update:[],after_update:[],callbacks:l()}});const c=t(e,n,o,r);return Oe(s),c}return{render:(t={},{$$slots:n={},context:o=new Map}={})=>{zn=[];const r={title:"",head:"",css:new Set},i=e(r,t,{},n,o);return a(zn),{html:i,css:{code:Array.from(r.css).map((t=>t.code)).join("\n"),map:null},head:r.title+r.head}},$$render:e}}function Gn(t,e,n){return null==e||n&&!e?"":` ${t}${n&&!0===e?"":`="${Nn(e,!0)}"`}`}function Jn(t){return t?` class="${t}"`:""}function Un(t){return Object.keys(t).filter((e=>t[e])).map((e=>`${e}: ${Pn(t[e])};`)).join(" ")}function Kn(t){const e=Un(t);return e?` style="${e}"`:""}function Yn(t,e,n){const o=t.$$.props[e];void 0!==o&&(t.$$.bound[o]=n,n(t.$$.ctx[o]))}function Qn(t){t&&t.c()}function Vn(t,e){t&&t.l(e)}function Xn(t,e,n){const{fragment:o,after_update:r}=t.$$;o&&o.m(e,n),Ye((()=>{const e=t.$$.on_mount.map(u).filter(d);t.$$.on_destroy?t.$$.on_destroy.push(...e):a(e),t.$$.on_mount=[]})),r.forEach(Ye)}function Zn(t,e){const n=t.$$;null!==n.fragment&&(nn(n.after_update),a(n.on_destroy),n.fragment&&n.fragment.d(e),n.on_destroy=n.fragment=null,n.ctx=[])}function to(t,e,n,r,i,s,c,u=[-1]){const d=ve;Oe(t);const f=t.$$={fragment:null,ctx:[],props:s,update:o,not_equal:i,bound:l(),on_mount:[],on_destroy:[],on_disconnect:[],before_update:[],after_update:[],context:new Map(e.context||(d?d.$$.context:[])),callbacks:l(),dirty:u,skip_bound:!1,root:e.target||d.$$.root};c&&c(f.root);let _=!1;if(f.ctx=n?n(t,e.props||{},((e,n,...o)=>{const r=o.length?o[0]:n;return f.ctx&&i(f.ctx[e],f.ctx[e]=r)&&(!f.skip_bound&&f.bound[e]&&f.bound[e](r),_&&function(t,e){-1===t.$$.dirty[0]&&(Be.push(t),Ue(),t.$$.dirty.fill(0)),t.$$.dirty[e/31|0]|=1<<e%31}(t,e)),n})):[],f.update(),_=!0,a(f.before_update),f.fragment=!!r&&r(f.ctx),e.target){if(e.hydrate){V();const t=Rt(e.target);f.fragment&&f.fragment.l(t),t.forEach(ut)}else f.fragment&&f.fragment.c();e.intro&&an(t.$$.fragment),Xn(t,e.target,e.anchor),X(),tn()}Oe(d)}function eo(t,e,n,o){const r=n[t]?.type;if(e="Boolean"===r&&"boolean"!=typeof e?null!=e:e,!o||!n[t])return e;if("toAttribute"===o)switch(r){case"Object":case"Array":return null==e?null:JSON.stringify(e);case"Boolean":return e?"":null;case"Number":return null==e?null:e;default:return e}else switch(r){case"Object":case"Array":return e&&JSON.parse(e);case"Boolean":default:return e;case"Number":return null!=e?+e:e}}function no(t,e,n,o,r,i){let s=class extends Hn{constructor(){super(t,n,r),this.$$p_d=e}static get observedAttributes(){return Object.keys(e).map((t=>(e[t].attribute||t).toLowerCase()))}};return Object.keys(e).forEach((t=>{Object.defineProperty(s.prototype,t,{get(){return this.$$c&&t in this.$$c?this.$$c[t]:this.$$d[t]},set(n){n=eo(t,n,e),this.$$d[t]=n,this.$$c?.$set({[t]:n})}})})),o.forEach((t=>{Object.defineProperty(s.prototype,t,{get(){return this.$$c?.[t]}})})),i&&(s=i(s)),t.element=s,s}"function"==typeof HTMLElement&&(Hn=class extends HTMLElement{$$ctor;$$s;$$c;$$cn=!1;$$d={};$$r=!1;$$p_d={};$$l={};$$l_u=new Map;constructor(t,e,n){super(),this.$$ctor=t,this.$$s=e,n&&this.attachShadow({mode:"open"})}addEventListener(t,e,n){if(this.$$l[t]=this.$$l[t]||[],this.$$l[t].push(e),this.$$c){const n=this.$$c.$on(t,e);this.$$l_u.set(e,n)}super.addEventListener(t,e,n)}removeEventListener(t,e,n){if(super.removeEventListener(t,e,n),this.$$c){const t=this.$$l_u.get(e);t&&(t(),this.$$l_u.delete(e))}}async connectedCallback(){if(this.$$cn=!0,!this.$$c){if(await Promise.resolve(),!this.$$cn)return;function t(t){return()=>{let e;return{c:function(){e=at("slot"),"default"!==t&&xt(e,"name",t)},m:function(t,n){st(t,e,n)},d:function(t){t&&ut(e)}}}}const e={},n=be(this);for(const r of this.$$s)r in n&&(e[r]=[t(r)]);for(const i of this.attributes){const s=this.$$g_p(i.name);s in this.$$d||(this.$$d[s]=eo(s,i.value,this.$$p_d,"toProp"))}this.$$c=new this.$$ctor({target:this.shadowRoot||this,props:{...this.$$d,$$slots:e,$$scope:{ctx:[]}}});const o=()=>{this.$$r=!0;for(const t in this.$$p_d)if(this.$$d[t]=this.$$c.$$.ctx[this.$$c.$$.props[t]],this.$$p_d[t].reflect){const e=eo(t,this.$$d[t],this.$$p_d,"toAttribute");null==e?this.removeAttribute(t):this.setAttribute(this.$$p_d[t].attribute||t,e)}this.$$r=!1};this.$$c.$$.after_update.push(o),o();for(const c in this.$$l)for(const u of this.$$l[c]){const l=this.$$c.$on(c,u);this.$$l_u.set(u,l)}this.$$l={}}}attributeChangedCallback(t,e,n){this.$$r||(t=this.$$g_p(t),this.$$d[t]=eo(t,n,this.$$p_d,"toProp"),this.$$c?.$set({[t]:this.$$d[t]}))}disconnectedCallback(){this.$$cn=!1,Promise.resolve().then((()=>{this.$$cn||(this.$$c.$destroy(),this.$$c=void 0)}))}$$g_p(t){return Object.keys(this.$$p_d).find((e=>this.$$p_d[e].attribute===t||!this.$$p_d[e].attribute&&e.toLowerCase()===t))||t}});class oo{$$=void 0;$$set=void 0;$destroy(){Zn(this,1),this.$destroy=o}$on(t,e){if(!d(e))return o;const n=this.$$.callbacks[t]||(this.$$.callbacks[t]=[]);return n.push(e),()=>{const t=n.indexOf(e);-1!==t&&n.splice(t,1)}}$set(t){this.$$set&&!b(t)&&(this.$$.skip_bound=!0,this.$$set(t),this.$$.skip_bound=!1)}}var ro=n(5587);function io(t,e){document.dispatchEvent(fe(t,{version:ro.q,...e},{bubbles:!0}))}function so(t,e){io("SvelteDOMInsert",{target:t,node:e}),tt(t,e)}function co(t,e){io("SvelteDOMInsert",{target:t,node:e}),it(t,e)}function uo(t,e,n){io("SvelteDOMInsert",{target:t,node:e,anchor:n}),st(t,e,n)}function lo(t,e,n){io("SvelteDOMInsert",{target:t,node:e,anchor:n}),ct(t,e,n)}function ao(t){io("SvelteDOMRemove",{node:t}),ut(t)}function fo(t,e){for(;t.nextSibling&&t.nextSibling!==e;)ao(t.nextSibling)}function _o(t){for(;t.previousSibling;)ao(t.previousSibling)}function ho(t){for(;t.nextSibling;)ao(t.nextSibling)}function po(t,e,n,o,r,i,s){const c=!0===o?["capture"]:o?Array.from(Object.keys(o)):[];r&&c.push("preventDefault"),i&&c.push("stopPropagation"),s&&c.push("stopImmediatePropagation"),io("SvelteDOMAddEventListener",{node:t,event:e,handler:n,modifiers:c});const u=bt(t,e,n,o);return()=>{io("SvelteDOMRemoveEventListener",{node:t,event:e,handler:n,modifiers:c}),u()}}function $o(t,e,n){xt(t,e,n),null==n?io("SvelteDOMRemoveAttribute",{node:t,attribute:e}):io("SvelteDOMSetAttribute",{node:t,attribute:e,value:n})}function mo(t,e,n){t[e]=n,io("SvelteDOMSetProperty",{node:t,property:e,value:n})}function bo(t,e,n){t.dataset[e]=n,io("SvelteDOMSetDataset",{node:t,property:e,value:n})}function go(t,e){e=""+e,t.data!==e&&(io("SvelteDOMSetData",{node:t,data:e}),t.data=e)}function yo(t,e){e=""+e,t.wholeText!==e&&(io("SvelteDOMSetData",{node:t,data:e}),t.data=e)}function vo(t,e,n){~R.indexOf(n)?yo(t,e):go(t,e)}function wo(t){if(!("string"==typeof t||t&&"object"==typeof t&&"length"in t||"function"==typeof Symbol&&t&&Symbol.iterator in t))throw new Error("{#each} only works with iterable values.");return bn(t)}function Fo(t,e,n){for(const o of Object.keys(e))~n.indexOf(o)||console.warn(`<${t}> received an unexpected slot "${o}".`)}function xo(t){if(t&&"string"!=typeof t)throw new Error('<svelte:element> expects "this" attribute to be a string.')}function ko(t){t&&An(t)&&console.warn(`<svelte:element this="${t}"> is self-closing and cannot have content.`)}function Eo(t,e){const n="this={...} of <svelte:component> should specify a Svelte component.";try{const o=new t(e);if(!(o.$$&&o.$set&&o.$on&&o.$destroy))throw new Error(n);return o}catch(t){const{message:e}=t;throw"string"==typeof e&&-1!==e.indexOf("is not a constructor")?new Error(n):t}}class So extends oo{$$prop_def;$$events_def;$$slot_def;constructor(t){if(!t||!t.target&&!t.$$inline)throw new Error("'target' is a required option");super()}$destroy(){super.$destroy(),this.$destroy=()=>{console.warn("Component was already destroyed")}}$capture_state(){}$inject_state(){}}class Oo extends So{}function Ao(t){const e=Date.now();return()=>{if(Date.now()-e>t)throw new Error("Infinite loop detected")}}}}]);
//# sourceMappingURL=dd43309a.js.map
