# Supplementary material for: Providing Equitable Care for Patients With Non-English Language Preference in Telemedicine: Training on Working With Interpreters in Telehealth
Source: MedEdPORTAL. 2023 Dec 14;19:11367. doi: 10.15766/mep_2374-8265.11367 (PMC10719426; doi:10.15766/mep_2374-8265.11367)
Supplement: Supplementary file 1 — Module Instructions.docxEquitable Care in Telemedicine folderFacilitator Guide for Alternative Teaching Options.docxInterpreter Room for Improvement Example.mp4Interpreter Better Example.mp4Working With Interpreters in Telehealth.pptxTips for Best Practices With Interpreters Handout.docxPostsurvey.docx [file mep_2374-8265.11367-s001.zip › B. Equitable Care in Telemedicine/content/lib/mondrian/entry.js]

var mondrian;(()=>{"use strict";var e,r,t,n,o={4190:(e,r,t)=>{var n={"./learn-react":()=>Promise.all([t.e(812),t.e(230)]).then((()=>()=>t(8230)))},o=(e,r)=>(t.R=r,r=t.o(n,e)?n[e]():Promise.resolve().then((()=>{throw new Error('Module "'+e+'" does not exist in container.')})),t.R=void 0,r),a=(e,r)=>{if(t.S){var n="default",o=t.S[n];if(o&&o!==e)throw new Error("Container initialization failed as it has already been initialized with a different share scope");return t.S[n]=e,t.I(n,r)}};t.d(r,{get:()=>o,init:()=>a})},7344:e=>{e.exports=__loadRemoteEntry("writers_block").then((()=>{const e=window.writers_block;return{get:r=>e.get(r),init:r=>{try{return e.init(r)}catch(e){console.log("remote container already initialized",name)}}}}))}},a={};function i(e){var r=a[e];if(void 0!==r)return r.exports;var t=a[e]={id:e,loaded:!1,exports:{}};return o[e](t,t.exports,i),t.loaded=!0,t.exports}i.m=o,i.c=a,i.n=e=>{var r=e&&e.__esModule?()=>e.default:()=>e;return i.d(r,{a:r}),r},i.d=(e,r)=>{for(var t in r)i.o(r,t)&&!i.o(e,t)&&Object.defineProperty(e,t,{enumerable:!0,get:r[t]})},i.f={},i.e=e=>Promise.all(Object.keys(i.f).reduce(((r,t)=>(i.f[t](e,r),r)),[])),i.u=e=>({98:"dd43309a",230:"42b5616c",356:"331b35c0",521:"fa4a2a91",587:"2d2b02a0",812:"daef1d75",827:"3a27456b",965:"dbcf15f7"}[e]+".js"),i.g=function(){if("object"==typeof globalThis)return globalThis;try{return this||new Function("return this")()}catch(e){if("object"==typeof window)return window}}(),i.o=(e,r)=>Object.prototype.hasOwnProperty.call(e,r),e={},r="@articulate/mondrian-bundles:",i.l=(t,n,o,a)=>{if(e[t])e[t].push(n);else{var l,u;if(void 0!==o)for(var s=document.getElementsByTagName("script"),d=0;d<s.length;d++){var f=s[d];if(f.getAttribute("src")==t||f.getAttribute("data-webpack")==r+o){l=f;break}}l||(u=!0,(l=document.createElement("script")).charset="utf-8",l.timeout=120,i.nc&&l.setAttribute("nonce",i.nc),l.setAttribute("data-webpack",r+o),l.src=t),e[t]=[n];var c=(r,n)=>{l.onerror=l.onload=null,clearTimeout(h);var o=e[t];if(delete e[t],l.parentNode&&l.parentNode.removeChild(l),o&&o.forEach((e=>e(n))),r)return r(n)},h=setTimeout(c.bind(null,void 0,{type:"timeout",target:l}),12e4);l.onerror=c.bind(null,l.onerror),l.onload=c.bind(null,l.onload),u&&document.head.appendChild(l)}},i.r=e=>{"undefined"!=typeof Symbol&&Symbol.toStringTag&&Object.defineProperty(e,Symbol.toStringTag,{value:"Module"}),Object.defineProperty(e,"__esModule",{value:!0})},i.nmd=e=>(e.paths=[],e.children||(e.children=[]),e),t={230:[1867,3802,4856]},n={1867:["default","./prosemirror-model",7344],3802:["default","./view",7344],4856:["default","./schema",7344]},i.f.remotes=(e,r)=>{i.o(t,e)&&t[e].forEach((e=>{var t=i.R;t||(t=[]);var o=n[e];if(!(t.indexOf(o)>=0)){if(t.push(o),o.p)return r.push(o.p);var a=r=>{r||(r=new Error("Container missing")),"string"==typeof r.message&&(r.message+='\nwhile loading "'+o[1]+'" from '+o[2]),i.m[e]=()=>{throw r},o.p=0},l=(e,t,n,i,l,u)=>{try{var s=e(t,n);if(!s||!s.then)return l(s,i,u);var d=s.then((e=>l(e,i)),a);if(!u)return d;r.push(o.p=d)}catch(e){a(e)}},u=(e,r,n)=>l(r.get,o[1],t,0,s,n),s=r=>{o.p=1,i.m[e]=e=>{e.exports=r()}};l(i,o[2],0,0,((e,r,t)=>e?l(i.I,o[0],0,e,u,t):a()),1)}}))},(()=>{i.S={};var e={},r={};i.I=(t,n)=>{n||(n=[]);var o=r[t];if(o||(o=r[t]={}),!(n.indexOf(o)>=0)){if(n.push(o),e[t])return e[t];i.o(i.S,t)||(i.S[t]={});var a=i.S[t],l="@articulate/mondrian-bundles",u=(e,r,t,n)=>{var o=a[e]=a[e]||{},i=o[r];(!i||!i.loaded&&(!n!=!i.eager?n:l>i.from))&&(o[r]={get:t,from:l,eager:!!n})},s=[];return"default"===t&&(u("svelte/internal","^4.2.0",(()=>Promise.all([i.e(98),i.e(587)]).then((()=>()=>i(9098))))),u("svelte/store","^4.2.0",(()=>Promise.all([i.e(98),i.e(521)]).then((()=>()=>i(9827))))),u("svelte","^4.2.0",(()=>Promise.all([i.e(98),i.e(356)]).then((()=>()=>i(2965))))),(e=>{var r=e=>{return r="Initialization of sharing external failed: "+e,void("undefined"!=typeof console&&console.warn&&console.warn(r));var r};try{var o=i(7344);if(!o)return;var a=e=>e&&e.init&&e.init(i.S[t],n);if(o.then)return s.push(o.then(a,r));var l=a(o);if(l&&l.then)return s.push(l.catch(r))}catch(e){r(e)}})()),s.length?e[t]=Promise.all(s).then((()=>e[t]=1)):e[t]=1}}})(),(()=>{var e;i.g.importScripts&&(e=i.g.location+"");var r=i.g.document;if(!e&&r&&(r.currentScript&&(e=r.currentScript.src),!e)){var t=r.getElementsByTagName("script");if(t.length)for(var n=t.length-1;n>-1&&!e;)e=t[n--].src}if(!e)throw new Error("Automatic publicPath is not supported in this browser");e=e.replace(/#.*$/,"").replace(/\?.*$/,"").replace(/\/[^\/]+$/,"/"),i.p=e})(),(()=>{var e=e=>{var r=e=>e.split(".").map((e=>+e==e?+e:e)),t=/^([^-+]+)?(?:-([^+]+))?(?:\+(.+))?$/.exec(e),n=t[1]?r(t[1]):[];return t[2]&&(n.length++,n.push.apply(n,r(t[2]))),t[3]&&(n.push([]),n.push.apply(n,r(t[3]))),n},r=(r,t)=>{r=e(r),t=e(t);for(var n=0;;){if(n>=r.length)return n<t.length&&"u"!=(typeof t[n])[0];var o=r[n],a=(typeof o)[0];if(n>=t.length)return"u"==a;var i=t[n],l=(typeof i)[0];if(a!=l)return"o"==a&&"n"==l||"s"==l||"u"==a;if("o"!=a&&"u"!=a&&o!=i)return o<i;n++}},t=e=>{var r=e[0],n="";if(1===e.length)return"*";if(r+.5){n+=0==r?">=":-1==r?"<":1==r?"^":2==r?"~":r>0?"=":"!=";for(var o=1,a=1;a<e.length;a++)o--,n+="u"==(typeof(l=e[a]))[0]?"-":(o>0?".":"")+(o=2,l);return n}var i=[];for(a=1;a<e.length;a++){var l=e[a];i.push(0===l?"not("+u()+")":1===l?"("+u()+" || "+u()+")":2===l?i.pop()+" "+i.pop():t(l))}return u();function u(){return i.pop().replace(/^\((.+)\)$/,"$1")}},n=(r,t)=>{if(0 in r){t=e(t);var o=r[0],a=o<0;a&&(o=-o-1);for(var i=0,l=1,u=!0;;l++,i++){var s,d,f=l<r.length?(typeof r[l])[0]:"";if(i>=t.length||"o"==(d=(typeof(s=t[i]))[0]))return!u||("u"==f?l>o&&!a:""==f!=a);if("u"==d){if(!u||"u"!=f)return!1}else if(u)if(f==d)if(l<=o){if(s!=r[l])return!1}else{if(a?s>r[l]:s<r[l])return!1;s!=r[l]&&(u=!1)}else if("s"!=f&&"n"!=f){if(a||l<=o)return!1;u=!1,l--}else{if(l<=o||d<f!=a)return!1;u=!1}else"s"!=f&&"n"!=f&&(u=!1,l--)}}var c=[],h=c.pop.bind(c);for(i=1;i<r.length;i++){var p=r[i];c.push(1==p?h()|h():2==p?h()&h():p?n(p,t):!h())}return!!h()},o=(e,t)=>{var n=e[t];return Object.keys(n).reduce(((e,t)=>!e||!n[e].loaded&&r(e,t)?t:e),0)},a=(e,r,n,o)=>"Unsatisfied version "+n+" from "+(n&&e[r][n].from)+" of shared singleton module "+r+" (required "+t(o)+")",l=e=>{"undefined"!=typeof console&&console.warn&&console.warn(e)},u=e=>(e.loaded=1,e.get()),s=e=>function(r,t,n,o){var a=i.I(r);return a&&a.then?a.then(e.bind(e,r,i.S[r],t,n,o)):e(r,i.S[r],t,n,o)},d=s(((e,r,t,l)=>(((e,r)=>{var t=i.S[e];if(!t||!i.o(t,r))throw new Error("Shared module "+r+" doesn't exist in shared scope "+e)})(e,t),((e,r,t,i)=>{var l=o(e,t);if(!n(i,l))throw new Error(a(e,t,l,i));return u(e[t][l])})(r,0,t,l)))),f=s(((e,r,t,s,d)=>r&&i.o(r,t)?((e,r,t,i)=>{var s=o(e,t);return n(i,s)||l(a(e,t,s,i)),u(e[t][s])})(r,0,t,s):d())),c=s(((e,t,o,a,l)=>{var s=t&&i.o(t,o)&&((e,t,o)=>{var a=e[t];return(t=Object.keys(a).reduce(((e,t)=>!n(o,t)||e&&!r(e,t)?e:t),0))&&a[t]})(t,o,a);return s?u(s):l()})),h={},p={2317:()=>f("default","svelte",[1,4,2,0],(()=>Promise.all([i.e(98),i.e(965)]).then((()=>()=>i(2965))))),7428:()=>d("default","react",[,[1,18],[-1,18],1,[0,16,8],2]),7686:()=>c("default","svelte/store",[1,4,2,0],(()=>Promise.all([i.e(98),i.e(827)]).then((()=>()=>i(9827))))),8746:()=>f("default","svelte/internal",[1,4,2,0],(()=>i.e(98).then((()=>()=>i(9098)))))},v={230:[2317,7428,7686,8746]};i.f.consumes=(e,r)=>{i.o(v,e)&&v[e].forEach((e=>{if(i.o(h,e))return r.push(h[e]);var t=r=>{h[e]=0,i.m[e]=t=>{delete i.c[e],t.exports=r()}},n=r=>{delete h[e],i.m[e]=t=>{throw delete i.c[e],r}};try{var o=p[e]();o.then?r.push(h[e]=o.then(t).catch(n)):t(o)}catch(e){n(e)}}))}})(),(()=>{var e={806:0};i.f.j=(r,t)=>{var n=i.o(e,r)?e[r]:void 0;if(0!==n)if(n)t.push(n[2]);else{var o=new Promise(((t,o)=>n=e[r]=[t,o]));t.push(n[2]=o);var a=i.p+i.u(r),l=new Error;i.l(a,(t=>{if(i.o(e,r)&&(0!==(n=e[r])&&(e[r]=void 0),n)){var o=t&&("load"===t.type?"missing":t.type),a=t&&t.target&&t.target.src;l.message="Loading chunk "+r+" failed.\n("+o+": "+a+")",l.name="ChunkLoadError",l.type=o,l.request=a,n[1](l)}}),"chunk-"+r,r)}};var r=(r,t)=>{var n,o,[a,l,u]=t,s=0;if(a.some((r=>0!==e[r]))){for(n in l)i.o(l,n)&&(i.m[n]=l[n]);u&&u(i)}for(r&&r(t);s<a.length;s++)o=a[s],i.o(e,o)&&e[o]&&e[o][0](),e[o]=0},t=self.webpackChunk_articulate_mondrian_bundles=self.webpackChunk_articulate_mondrian_bundles||[];t.forEach(r.bind(null,0)),t.push=r.bind(null,t.push.bind(t))})();var l=i(4190);mondrian=l})();
//# sourceMappingURL=entry.js.map
