# Supplementary material for: Providing Equitable Care for Patients With Non-English Language Preference in Telemedicine: Training on Working With Interpreters in Telehealth
Source: MedEdPORTAL. 2023 Dec 14;19:11367. doi: 10.15766/mep_2374-8265.11367 (PMC10719426; doi:10.15766/mep_2374-8265.11367)
Supplement: Supplementary file 1 — Module Instructions.docxEquitable Care in Telemedicine folderFacilitator Guide for Alternative Teaching Options.docxInterpreter Room for Improvement Example.mp4Interpreter Better Example.mp4Working With Interpreters in Telehealth.pptxTips for Best Practices With Interpreters Handout.docxPostsurvey.docx [file mep_2374-8265.11367-s001.zip › B. Equitable Care in Telemedicine/content/lib/rise/20be7de8.js]

/*! For license information please see 20be7de8.js.LICENSE.txt */
"use strict";(self.wpRiseJsonp=self.wpRiseJsonp||[]).push([["node_modules_react_index_js-_ab5b0","node_modules_react_index_js-_ab5b1"],{27418:function(e){var r=Object.getOwnPropertySymbols,t=Object.prototype.hasOwnProperty,n=Object.prototype.propertyIsEnumerable;function o(e){if(null==e)throw new TypeError("Object.assign cannot be called with null or undefined");return Object(e)}e.exports=function(){try{if(!Object.assign)return!1;var e=new String("abc");if(e[5]="de","5"===Object.getOwnPropertyNames(e)[0])return!1;for(var r={},t=0;t<10;t++)r["_"+String.fromCharCode(t)]=t;if("0123456789"!==Object.getOwnPropertyNames(r).map((function(e){return r[e]})).join(""))return!1;var n={};return"abcdefghijklmnopqrst".split("").forEach((function(e){n[e]=e})),"abcdefghijklmnopqrst"===Object.keys(Object.assign({},n)).join("")}catch(e){return!1}}()?Object.assign:function(e,u){for(var c,f,l=o(e),i=1;i<arguments.length;i++){for(var a in c=Object(arguments[i]))t.call(c,a)&&(l[a]=c[a]);if(r){f=r(c);for(var s=0;s<f.length;s++)n.call(c,f[s])&&(l[f[s]]=c[f[s]])}}return l}},72408:function(e,r,t){var n=t(27418),o="function"==typeof Symbol&&Symbol.for,u=o?Symbol.for("react.element"):60103,c=o?Symbol.for("react.portal"):60106,f=o?Symbol.for("react.fragment"):60107,l=o?Symbol.for("react.strict_mode"):60108,i=o?Symbol.for("react.profiler"):60114,a=o?Symbol.for("react.provider"):60109,s=o?Symbol.for("react.context"):60110,p=o?Symbol.for("react.forward_ref"):60112,y=o?Symbol.for("react.suspense"):60113,d=o?Symbol.for("react.memo"):60115,h=o?Symbol.for("react.lazy"):60116,b="function"==typeof Symbol&&Symbol.iterator;function m(e){for(var r="https://reactjs.org/docs/error-decoder.html?invariant="+e,t=1;t<arguments.length;t++)r+="&args[]="+encodeURIComponent(arguments[t]);return"Minified React error #"+e+"; visit "+r+" for the full message or use the non-minified dev environment for full errors and additional helpful warnings."}var v={isMounted:function(){return!1},enqueueForceUpdate:function(){},enqueueReplaceState:function(){},enqueueSetState:function(){}},_={};function g(e,r,t){this.props=e,this.context=r,this.refs=_,this.updater=t||v}function S(){}function j(e,r,t){this.props=e,this.context=r,this.refs=_,this.updater=t||v}g.prototype.isReactComponent={},g.prototype.setState=function(e,r){if("object"!=typeof e&&"function"!=typeof e&&null!=e)throw Error(m(85));this.updater.enqueueSetState(this,e,r,"setState")},g.prototype.forceUpdate=function(e){this.updater.enqueueForceUpdate(this,e,"forceUpdate")},S.prototype=g.prototype;var w=j.prototype=new S;w.constructor=j,n(w,g.prototype),w.isPureReactComponent=!0;var k={current:null},O=Object.prototype.hasOwnProperty,$={key:!0,ref:!0,__self:!0,__source:!0};function C(e,r,t){var n,o={},c=null,f=null;if(null!=r)for(n in void 0!==r.ref&&(f=r.ref),void 0!==r.key&&(c=""+r.key),r)O.call(r,n)&&!$.hasOwnProperty(n)&&(o[n]=r[n]);var l=arguments.length-2;if(1===l)o.children=t;else if(1<l){for(var i=Array(l),a=0;a<l;a++)i[a]=arguments[a+2];o.children=i}if(e&&e.defaultProps)for(n in l=e.defaultProps)void 0===o[n]&&(o[n]=l[n]);return{$$typeof:u,type:e,key:c,ref:f,props:o,_owner:k.current}}function E(e){return"object"==typeof e&&null!==e&&e.$$typeof===u}var x=/\/+/g,R=[];function P(e,r,t,n){if(R.length){var o=R.pop();return o.result=e,o.keyPrefix=r,o.func=t,o.context=n,o.count=0,o}return{result:e,keyPrefix:r,func:t,context:n,count:0}}function A(e){e.result=null,e.keyPrefix=null,e.func=null,e.context=null,e.count=0,10>R.length&&R.push(e)}function I(e,r,t,n){var o=typeof e;"undefined"!==o&&"boolean"!==o||(e=null);var f=!1;if(null===e)f=!0;else switch(o){case"string":case"number":f=!0;break;case"object":switch(e.$$typeof){case u:case c:f=!0}}if(f)return t(n,e,""===r?"."+U(e,0):r),1;if(f=0,r=""===r?".":r+":",Array.isArray(e))for(var l=0;l<e.length;l++){var i=r+U(o=e[l],l);f+=I(o,i,t,n)}else if(null===e||"object"!=typeof e?i=null:i="function"==typeof(i=b&&e[b]||e["@@iterator"])?i:null,"function"==typeof i)for(e=i.call(e),l=0;!(o=e.next()).done;)f+=I(o=o.value,i=r+U(o,l++),t,n);else if("object"===o)throw t=""+e,Error(m(31,"[object Object]"===t?"object with keys {"+Object.keys(e).join(", ")+"}":t,""));return f}function q(e,r,t){return null==e?0:I(e,"",r,t)}function U(e,r){return"object"==typeof e&&null!==e&&null!=e.key?function(e){var r={"=":"=0",":":"=2"};return"$"+(""+e).replace(/[=:]/g,(function(e){return r[e]}))}(e.key):r.toString(36)}function F(e,r){e.func.call(e.context,r,e.count++)}function L(e,r,t){var n=e.result,o=e.keyPrefix;e=e.func.call(e.context,r,e.count++),Array.isArray(e)?M(e,n,t,(function(e){return e})):null!=e&&(E(e)&&(e=function(e,r){return{$$typeof:u,type:e.type,key:r,ref:e.ref,props:e.props,_owner:e._owner}}(e,o+(!e.key||r&&r.key===e.key?"":(""+e.key).replace(x,"$&/")+"/")+t)),n.push(e))}function M(e,r,t,n,o){var u="";null!=t&&(u=(""+t).replace(x,"$&/")+"/"),q(e,L,r=P(r,u,n,o)),A(r)}var N={current:null};function D(){var e=N.current;if(null===e)throw Error(m(321));return e}var T={ReactCurrentDispatcher:N,ReactCurrentBatchConfig:{suspense:null},ReactCurrentOwner:k,IsSomeRendererActing:{current:!1},assign:n};r.Children={map:function(e,r,t){if(null==e)return e;var n=[];return M(e,n,null,r,t),n},forEach:function(e,r,t){if(null==e)return e;q(e,F,r=P(null,null,r,t)),A(r)},count:function(e){return q(e,(function(){return null}),null)},toArray:function(e){var r=[];return M(e,r,null,(function(e){return e})),r},only:function(e){if(!E(e))throw Error(m(143));return e}},r.Component=g,r.Fragment=f,r.Profiler=i,r.PureComponent=j,r.StrictMode=l,r.Suspense=y,r.__SECRET_INTERNALS_DO_NOT_USE_OR_YOU_WILL_BE_FIRED=T,r.cloneElement=function(e,r,t){if(null==e)throw Error(m(267,e));var o=n({},e.props),c=e.key,f=e.ref,l=e._owner;if(null!=r){if(void 0!==r.ref&&(f=r.ref,l=k.current),void 0!==r.key&&(c=""+r.key),e.type&&e.type.defaultProps)var i=e.type.defaultProps;for(a in r)O.call(r,a)&&!$.hasOwnProperty(a)&&(o[a]=void 0===r[a]&&void 0!==i?i[a]:r[a])}var a=arguments.length-2;if(1===a)o.children=t;else if(1<a){i=Array(a);for(var s=0;s<a;s++)i[s]=arguments[s+2];o.children=i}return{$$typeof:u,type:e.type,key:c,ref:f,props:o,_owner:l}},r.createContext=function(e,r){return void 0===r&&(r=null),(e={$$typeof:s,_calculateChangedBits:r,_currentValue:e,_currentValue2:e,_threadCount:0,Provider:null,Consumer:null}).Provider={$$typeof:a,_context:e},e.Consumer=e},r.createElement=C,r.createFactory=function(e){var r=C.bind(null,e);return r.type=e,r},r.createRef=function(){return{current:null}},r.forwardRef=function(e){return{$$typeof:p,render:e}},r.isValidElement=E,r.lazy=function(e){return{$$typeof:h,_ctor:e,_status:-1,_result:null}},r.memo=function(e,r){return{$$typeof:d,type:e,compare:void 0===r?null:r}},r.useCallback=function(e,r){return D().useCallback(e,r)},r.useContext=function(e,r){return D().useContext(e,r)},r.useDebugValue=function(){},r.useEffect=function(e,r){return D().useEffect(e,r)},r.useImperativeHandle=function(e,r,t){return D().useImperativeHandle(e,r,t)},r.useLayoutEffect=function(e,r){return D().useLayoutEffect(e,r)},r.useMemo=function(e,r){return D().useMemo(e,r)},r.useReducer=function(e,r,t){return D().useReducer(e,r,t)},r.useRef=function(e){return D().useRef(e)},r.useState=function(e){return D().useState(e)},r.version="16.14.0"},67294:function(e,r,t){e.exports=t(72408)}}]);
