# Supplementary material for: Providing Equitable Care for Patients With Non-English Language Preference in Telemedicine: Training on Working With Interpreters in Telehealth
Source: MedEdPORTAL. 2023 Dec 14;19:11367. doi: 10.15766/mep_2374-8265.11367 (PMC10719426; doi:10.15766/mep_2374-8265.11367)
Supplement: Supplementary file 1 — Module Instructions.docxEquitable Care in Telemedicine folderFacilitator Guide for Alternative Teaching Options.docxInterpreter Room for Improvement Example.mp4Interpreter Better Example.mp4Working With Interpreters in Telehealth.pptxTips for Best Practices With Interpreters Handout.docxPostsurvey.docx [file mep_2374-8265.11367-s001.zip › B. Equitable Care in Telemedicine/content/lib/rise/811677fb.js]

(self.wpRiseJsonp=self.wpRiseJsonp||[]).push([["learn_main_js-node_modules_chart_js_node_modules_moment_locale_sync_recursive_en-node_modules-920418"],{76713:function(e,t,n){"use strict";n.r(t);var r={};n.r(r),n.d(r,{callbackComponent:function(){return mc},callbackPath:function(){return Js},errorPath:function(){return $s},getToken:function(){return ec},initAuth:function(){return sc},login:function(){return ac},logout:function(){return cc},refreshSession:function(){return oc},request:function(){return An}});var a={};n.r(a),n.d(a,{callbackComponent:function(){return bc},callbackPath:function(){return gc},getToken:function(){return yc},initAuth:function(){return Sc},login:function(){return Ec},logout:function(){return kc},refreshSession:function(){return Cc},request:function(){return An}});var o={};n.r(o),n.d(o,{CoverDescription:function(){return Yy},CoverDetailsContentHeading:function(){return cC},CoverDueDate:function(){return $y},CoverHeader:function(){return GE},CoverLayout:function(){return QE},LessonHeader:function(){return Ek},LessonNavFinish:function(){return xk},LessonNavNext:function(){return Ak},LessonNavPrevious:function(){return Hk},LessonProgressGraphic:function(){return jk},NavCompactHeaderCounter:function(){return uC},NavCompactHeaderProgress:function(){return dC},NavCompactOutline:function(){return mC},OverviewListItem:function(){return vC},OverviewListSectionTitle:function(){return pC},Progress:function(){return sC}});var i={};n.r(i),n.d(i,{AlignLeft:function(){return kC},ArrowDown:function(){return Nk},ArrowLeft:function(){return gC},ArrowRight:function(){return yC},ArrowUp:function(){return Mk},Category:function(){return Yv},ChevronDown:function(){return wC},ChevronUp:function(){return _C},Favorite:function(){return wp},LessonsComplete:function(){return ZC},LessonsRequirement:function(){return Rp},QuestionBox:function(){return IC},QuizFailed:function(){return LC},QuizPassed:function(){return ZC},QuizRequirement:function(){return yp},Search:function(){return AC},ToggleDown:function(){return MC},Touch:function(){return OC},VideoCamera:function(){return FC},X:function(){return zC}});var l={};n.r(l),n.d(l,{components:function(){return o},icons:function(){return i}});var s={};n.r(s),n.d(s,{CoverCourseInfo:function(){return gw},CoverDetailsSection:function(){return ww},CoverHeader:function(){return Bw},CoverLayout:function(){return Hw},LessonHeader:function(){return Gw},LessonProgressGraphic:function(){return Yw},NavSidebarHeader:function(){return $w},OverviewListItemLinkContent:function(){return dN},Progress:function(){return mN}});var c={};n.r(c),n.d(c,{ArrowDown:function(){return pN},ArrowLeft:function(){return gN},ArrowRight:function(){return hN},ArrowUp:function(){return pN},ChevronDown:function(){return EN},ChevronUp:function(){return EN},Favorite:function(){return wp},LessonsComplete:function(){return CN},LessonsRequirement:function(){return NN},QuizFailed:function(){return TN},QuizPassed:function(){return CN},QuizRequirement:function(){return NN},Search:function(){return SN},ToggleDown:function(){return xN},X:function(){return PN}});var u={};n.r(u),n.d(u,{components:function(){return s},icons:function(){return c}});var d={};n.r(d),n.d(d,{CoverDescription:function(){return ON},CoverDetails:function(){return qN},CoverGraphic:function(){return VN},CoverHeader:function(){return c_},CoverLayout:function(){return d_},CoverProgress:function(){return T_},CoverSVG:function(){return XN},LessonHeader:function(){return R_},LessonProgressGraphic:function(){return F_},NavSidebarHeaderProgress:function(){return q_}});var m={};n.r(m),n.d(m,{AlignLeft:function(){return J_},ArrowDown:function(){return V_},ArrowLeft:function(){return K_},ArrowRight:function(){return j_},ArrowUp:function(){return Y_},ChevronDown:function(){return eS},ChevronUp:function(){return nS},Favorite:function(){return wp},LessonsComplete:function(){return ZC},LessonsRequirement:function(){return Rp},QuestionBox:function(){return aS},QuizFailed:function(){return LC},QuizPassed:function(){return ZC},QuizRequirement:function(){return yp},Search:function(){return iS},ToggleDown:function(){return eS},Touch:function(){return sS},VideoCamera:function(){return uS},X:function(){return mS}});var v={};n.r(v),n.d(v,{components:function(){return d},icons:function(){return m}});var p=n(57170),f=n.n(p),h=(n(82526),n(41817),n(72443),n(92401),n(8722),n(32165),n(69007),n(83510),n(41840),n(6982),n(32159),n(96649),n(39341),n(60543),n(92222),n(50545),n(43290),n(57327),n(69826),n(34553),n(84944),n(86535),n(91038),n(26699),n(66992),n(69600),n(21249),n(26572),n(65069),n(47042),n(2707),n(38706),n(40561),n(33792),n(99244),n(18264),n(39575),n(96078),n(4855),n(68309),n(73706),n(51532),n(99752),n(82376),n(73181),n(23484),n(2388),n(88621),n(60403),n(84755),n(25438),n(90332),n(40658),n(40197),n(44914),n(52420),n(60160),n(60970),n(10408),n(73689),n(9653),n(93299),n(35192),n(33161),n(44048),n(78285),n(44363),n(55994),n(61874),n(9494),n(56977),n(19601),n(59595),n(35500),n(69720),n(43371),n(38559),n(38880),n(49337),n(36210),n(30489),n(43304),n(41825),n(98410),n(72200),n(47941),n(94869),n(33952),n(57227),n(60514),n(41539),n(26833),n(88674),n(17727),n(36535),n(12419),n(69596),n(52586),n(74819),n(95683),n(39361),n(51037),n(5898),n(67556),n(14361),n(83593),n(39532),n(24603),n(74916),n(92087),n(39714),n(70189),n(79841),n(27852),n(94953),n(32023),n(78783),n(4723),n(66528),n(83112),n(38992),n(82481),n(15306),n(64765),n(23123),n(23157),n(73210),n(48702),n(55674),n(15218),n(74475),n(57929),n(50915),n(29253),n(42125),n(78830),n(58734),n(29254),n(37268),n(7397),n(60086),n(80623),n(44197),n(76495),n(87145),n(35109),n(65125),n(82472),n(49743),n(8255),n(29135),n(92990),n(18927),n(33105),n(35035),n(74345),n(7174),n(32846),n(98145),n(44731),n(77209),n(96319),n(58867),n(37789),n(33739),n(95206),n(29368),n(14483),n(12056),n(3462),n(30678),n(27462),n(33824),n(55021),n(12974),n(15016),n(4129),n(38478),n(54747),n(33948),n(84633),n(85844),n(60285),n(83753),n(41637),n(35666),n(11334),n(86382),n(66337),n(84463)),b=n.n(h);window.URLSearchParams=f()||b(),Element.prototype.matches||(Element.prototype.matches=Element.prototype.msMatchesSelector||Element.prototype.webkitMatchesSelector),Element.prototype.closest||(Element.prototype.closest=function(e){var t=this;do{if(Element.prototype.matches.call(t,e))return t;t=t.parentElement||t.parentNode}while(null!==t&&1===t.nodeType);return null}),"function"!=typeof window.CustomEvent&&(window.CustomEvent=function(e,t){t=t||{bubbles:!1,cancelable:!1,detail:void 0};var n=document.createEvent("CustomEvent");return n.initCustomEvent(e,t.bubbles,t.cancelable,t.detail),n},window.CustomEvent.prototype=window.Event.prototype);var g=n(30624),y=n.n(g),E=n(73935),k=n(29580),C=n(45181),w=n.n(C),N=n(50557),_=n.n(N),S=n(30644),I=n(14494),T=n(24835),L=n.n(T),x=n(68420),Z=n(27344),P=n(5281),A=n(90306),R=n(3020),M=n(3362),D=n(73126),O=n(8571),B=n.n(O),F=n(70666),H=n(12666),z=n(37723),q=n(30624);function U(e){var t=function(){if("undefined"==typeof Reflect||!L())return!1;if(L().sham)return!1;if("function"==typeof Proxy)return!0;try{return Boolean.prototype.valueOf.call(L()(Boolean,[],(function(){}))),!0}catch(e){return!1}}();return function(){var n,r=(0,M.Z)(e);if(t){var a=(0,M.Z)(this).constructor;n=L()(r,arguments,a)}else n=r.apply(this,arguments);return(0,R.Z)(this,n)}}var V=(0,g.createContext)(null),G=(0,g.createContext)(!1),K=(0,g.forwardRef)((function(e,t){return q.createElement(G.Provider,{value:!0},q.createElement(F.Z,(0,D.Z)({ref:t},e)))}));function W(e){var t=function(t){(0,A.Z)(r,t);var n=U(r);function r(){var e,t;(0,x.Z)(this,r);for(var a=arguments.length,o=new Array(a),i=0;i<a;i++)o[i]=arguments[i];return(t=n.call.apply(n,B()(e=[this]).call(e,o))).onEnterDelegate=t.onTransition.bind((0,P.Z)(t),"enter"),t.onEnteringDelegate=t.onTransition.bind((0,P.Z)(t),"entering"),t.onEnteredDelegate=t.onTransition.bind((0,P.Z)(t),"entered"),t.onExitDelegate=t.onTransition.bind((0,P.Z)(t),"exit"),t.onExitingDelegate=t.onTransition.bind((0,P.Z)(t),"exiting"),t.onExitedDelegate=t.onTransition.bind((0,P.Z)(t),"exited"),t.state={transitionState:null},t}return(0,Z.Z)(r,[{key:"onTransition",value:function(e){var t;this.setState({transitionState:e});for(var n="on"+e[0].toUpperCase()+e.substr(1),r=arguments.length,a=new Array(r>1?r-1:0),o=1;o<r;o++)a[o-1]=arguments[o];(t=this.props)[n].apply(t,a)}},{key:"render",value:function(){return q.createElement(V.Provider,{value:this.state.transitionState},q.createElement(e,(0,D.Z)({},this.props,{onEnter:this.onEnterDelegate,onEntering:this.onEnteringDelegate,onEntered:this.onEnteredDelegate,onExit:this.onExitDelegate,onExiting:this.onExitingDelegate,onExited:this.onExitedDelegate})))}}]),r}(g.Component);return t.defaultProps={onEnter:Function.prototype,onEntering:Function.prototype,onEntered:Function.prototype,onExit:Function.prototype,onExiting:Function.prototype,onExited:Function.prototype},t.displayName="withStaleTransitionState(".concat(e.displayName||e.name,")"),t}var j=W(H.ZP),Q=W(z.Z);function Y(e){var t=(0,g.forwardRef)((function(t,n){var r,a,o,i,l,s=(r=t,o=(0,g.useContext)(G),i=(0,g.useContext)(V),l=(0,g.useRef)(r),o&&null!=i&&null!==(a=w()(i))&&void 0!==a&&a.call(i,"exit")||(l.current=r),l.current);return q.createElement(e,(0,D.Z)({ref:n},s))}));return t.displayName="withTransitionableState(".concat(e.displayName||e.name,")"),t}function X(){return _()(I.$j.apply(void 0,arguments),Y)}function J(e,t){var n,r=(0,g.useContext)(G),a=(0,g.useContext)(V),o=(0,g.useRef)(null),i=!(0,S.Z)()&&r&&(null==a||null===(n=w()(a))||void 0===n?void 0:n.call(a,"exit")),l=(0,I.v9)((function(t){if(!i)return e(t)}),t);return i||(o.current=l),o.current}var $=n(52121),ee=n(86869),te=n.n(ee),ne=n(46489),re=n.n(ne),ae=n(61949),oe=n.n(ae),ie=n(9134),le=n.n(ie),se=n(87430),ce=n.n(se),ue=n(52478),de=n.n(ue),me=window.Runtime,ve=le()(de())(window.env||{}),pe=!1,fe=function(e){return me&&me[e]},he="Rise 360";function be(e){return ve("CDN_USER_CONTENT_URI")+"/"+e}function ge(e){var t=e||"",n=fe("resolvePath")?me.resolvePath.bind(me):be;return w()(t).call(t,"http")||w()(t).call(t,"data:")||w()(t).call(t,"//")?t:n(t)}function ye(){fe("exit")&&me.exit()}function Ee(){return!!fe("isExport")&&me.isExport()}function ke(){if(fe("sendTouch"))return me.sendTouch()}var Ce="_articulate_user_id",we=function(e,t){var n,r;return B()(n=B()(r="".concat(e,"=")).call(r,t,"; domain=")).call(n,ve("SESSION_COOKIE_DOMAIN"),"; path=/; secure=true")},Ne=function(){return te().load(Ce)},_e=function(){return te().load("_articulate_rise_")},Se=function(){return _e()?re()(_e()).riseId||re()(_e()).sub||re()(_e()).aid:""},Ie=function(){return _e()&&re()(_e()).subscription||{}},Te="_course_token",Le=new(f())(window.location.hash.substr(1)),xe=Le.get(Te);xe&&(Le.delete(Te),window.history.replaceState(null,null,"#".concat(Le.toString())));navigator.serviceWorker&&navigator.serviceWorker.addEventListener("message",(function(e){var t=e.data,n=t.method,r=t.id;if("2.0"===t.jsonrpc&&"getBearerToken"===n){var a=xe||_e();navigator.serviceWorker.ready.then((function(e){e.active.postMessage({id:r,jsonrpc:"2.0",method:n,result:{token:a}})}))}}));var Ze=n(62079),Pe=n.n(Ze),Ae=n(52020),Re=n.n(Ae),Me=n(73324),De=n.n(Me),Oe=n(88546),Be=n.n(Oe),Fe=n(66775),He=n.n(Fe),ze=n(59056),qe=n(44845);function Ue(e,t){var n=Pe()(e);if(Re()){var r=Re()(e);t&&(r=De()(r).call(r,(function(t){return Be()(e,t).enumerable}))),n.push.apply(n,r)}return n}function Ve(e){for(var t=1;t<arguments.length;t++){var n=null!=arguments[t]?arguments[t]:{};t%2?Ue(Object(n),!0).forEach((function(t){(0,qe.Z)(e,t,n[t])})):He()?Object.defineProperties(e,He()(n)):Ue(Object(n)).forEach((function(t){Object.defineProperty(e,t,Be()(n,t))}))}return e}var Ge=(0,g.createContext)({});function Ke(e,t){var n=t.type,r=t.message;switch(n){case"polite":return Ve(Ve({},e),{},{politeMessage1:e.alternatePolite?r:"",politeMessage2:e.alternatePolite?"":r,alternatePolite:!e.alternatePolite});case"assertive":return Ve(Ve({},e),{},{assertiveMessage1:e.alternatePolite?r:"",assertiveMessage2:e.alternatePolite?"":r,alternateAssertive:!e.alternateAssertive});default:return{politeMessage1:"",politeMessage2:"",alternatePolite:!1,assertiveMessage1:"",assertiveMessage2:"",alternateAssertive:!1}}}function We(e){var t=e.ariaLive,n=e.message;return y().createElement("div",{className:"visually-hidden-always",role:"log","aria-live":t,"aria-atomic":"true","aria-relevant":"additions text"},n)}function je(e){var t=e.children,n=(0,g.useReducer)(Ke,{politeMessage1:"",politeMessage2:"",alternatePolite:!1,assertiveMessage1:"",assertiveMessage2:"",alternateAssertive:!1}),r=(0,ze.Z)(n,2),a=r[0],o=a.politeMessage1,i=a.politeMessage2,l=a.assertiveMessage1,s=a.assertiveMessage2,c=r[1],u=(0,g.useMemo)((function(){return{announcePolite:function(e){c({type:"polite",message:e})},announceAssertive:function(e){c({type:"assertive",message:e})},clearAnnouncements:function(){c({type:"clear"})}}}),[c]);return y().createElement(Ge.Provider,{value:u},y().createElement(We,{id:"polite-announcer1",ariaLive:"polite",message:o}),y().createElement(We,{id:"polite-announcer2",ariaLive:"polite",message:i}),y().createElement(We,{id:"assertive-announcer1",ariaLive:"assertive",message:l}),y().createElement(We,{id:"assertive-announcer2",ariaLive:"assertive",message:s}),t)}function Qe(){return(0,g.useContext)(Ge)}function Ye(e){var t=(0,g.forwardRef)((function(t,n){var r=Qe();return y().createElement(e,(0,D.Z)({},t,r,{ref:n}))}));return t.displayName="withAriaLive(".concat(e.displayName||e.name,")"),t}var Xe=n(35820),Je=n.n(Xe),$e=n(94066),et=n.n($e),tt=n(54115),nt=n.n(tt),rt=n(69105),at=n.n(rt),ot=n(23710),it=n.n(ot),lt=n(38289),st=n.n(lt),ct=le()(st()),ut=ct({allowedAttributes:{"*":["aria-*","class","colspan","rowspan","style"],a:["data-external","href","target","rel"],img:["alt","src"],span:["data-*"]},allowedClasses:["fr-*"],allowedSchemes:["data","http","https","mailto"],allowedTags:["a","b","blockquote","br","div","em","h2","h3","i","img","li","mark","ol","p","table","td","th","tbody","thead","tr","s","strong","span","sub","sup","u","ul"]}),dt=ct({allowedAttributes:{iframe:["align","allow","allowfullscreen","frameborder","height","longdesc","marginheight","marginwidth","name","referrerpolicy","sandbox","scrolling","src","title","width"]},allowedTags:["iframe"],allowedSchemes:["http","https"]}),mt=it()(at(),ut,nt()("")),vt=it()(at(),dt,nt()("")),pt=ct({allowedTags:[],allowedAttributes:[]}),ft=(ct({allowedTags:["mark"],allowedAttributes:[]}),mt),ht=n(22624),bt=n.n(ht),gt=n(51383),yt=n.n(gt),Et=n(77414),kt=n.n(Et),Ct=n(61894),wt=n.n(Ct),Nt=n(90013),_t=n.n(Nt),St=n(87041),It=n.n(St),Tt=n(84585),Lt=n.n(Tt),xt=n(18371),Zt=n.n(xt),Pt=n(33411),At=n.n(Pt),Rt=function(e){return _()(pt,e)},Mt=function(e,t,n){return(e[t]||e.MULTIPLE_CHOICE)(n)},Dt=function(e){var t=e.startTime;return e.stopTime-t},Ot=function(e){return Mt({FILL_IN_THE_BLANK:Wt,MATCHING:en,MULTIPLE_CHOICE:zt,MULTIPLE_RESPONSE:zt},Vt(e),e)},Bt=function(e){return Mt({FILL_IN_THE_BLANK:Wt,MATCHING:en,MULTIPLE_CHOICE:jt,MULTIPLE_RESPONSE:Yt},Vt(e),e)},Ft=function(e){var t=e.item,n=e.itemProgress,r={FILL_IN_THE_BLANK:Rt(de()("text")),MATCHING:tn(t),MULTIPLE_CHOICE:Qt(t),MULTIPLE_RESPONSE:Xt(t)};return Mt(r,Vt(t),n)},Ht=function(e){return[e]},zt=_()(wt()(function(e){return bt()((0,qe.Z)({},e,pt))}("title")),de()("answers")),qt=Rt(de()("id")),Ut=Rt(de()("title")),Vt=de()("type"),Gt=function(e){return function(t){return yt()(Zt()("id",t),zt(e))}},Kt=function(e){return le()(It())(zt(e))},Wt=_()(Lt()("title"),zt),jt=function(e){return _()(Gt(e),de()("correct"))(e)},Qt=function(e){return _()(Ht,Kt(e),de()("selectedIndex"))},Yt=function(e){return _()(kt(),wt()(Gt(e)),de()("corrects"))(e)},Xt=function(e){return _()(kt(),wt()(Kt(e)),de()("selectedIndices"))},Jt=function(e){var t=e.sourceId,n=e.sourceTitle,r=e.targetId,a=e.targetTitle;return{source:{id:"source_".concat(t),title:n},target:{id:"target_".concat(r),title:a}}},$t=Rt(de()("matchTitle")),en=_()(wt()((function(e){var t=qt(e);return Jt({sourceId:t,sourceTitle:Ut(e),targetId:t,targetTitle:$t(e)})})),zt),tn=function(e){return _()(At(),_t()(function(e){return function(t,n){var r=Kt(e)(n),a=Kt(e)(t);return Jt({sourceId:qt(r),sourceTitle:Ut(r),targetId:qt(a),targetTitle:$t(a)})}}(e)),de()("matches"))},nn=n(41266),rn=n(31082),an=n.n(rn),on=n(67552),ln=n.n(on),sn=n(84705),cn=n.n(sn),un=n(58218),dn=n.n(un),mn=n(16896),vn=n.n(mn),pn=n(30269),fn=n.n(pn),hn=n(60740),bn=n.n(hn),gn=n(9386),yn=n.n(gn),En=n(52892),kn=n.n(En),Cn=n(12601),wn=n.n(Cn),Nn=n(80620),_n=n.n(Nn),Sn=n(82698),In=n(20780),Tn=n.n(In),Ln=Tn()(window.env,{ACCESS_COOKIE_NAME:"_articulate_rise_",REDIRECT_URI:window.location.origin+"/auth-callback"}),xn=(0,Sn.Z)(Ln),Zn=xn.closeSession,Pn=xn.on,An=xn.request,Rn=xn.refreshSession,Mn=xn.resetSession,Dn=(xn.resumeSession,xn.startSession,xn.getAuthorizationUrl),On=n(96896),Bn=function(e,t){return function(){try{return e.apply(void 0,arguments)}catch(e){var n,r;null!==(n=window.env)&&void 0!==n&&n.SERVICE_ENV&&"prod"!==(null===(r=window.env)||void 0===r?void 0:r.SERVICE_ENV)&&console.error(e),On.v.addError(e),t(e)}}};fn()(yn()((function(e,t){var n,r,a=t.split("=");return vn()(cn()(n=a[0]).call(n),cn()(r=a[1]).call(r),e)}),{}),wn()(/; */));function Fn(e,t){var n,r,a=t.indexOf(":"),o=cn()(n=t.substr(0,a)).call(n).toLowerCase(),i=cn()(r=t.substr(a+1)).call(r);return o&&(e[o]=e[o]?e[o]+", "+i:i),e}function Hn(e){return e?e.split("\n").reduce(Fn,{}):{}}function zn(e){var t,n=!1,r=new(Je())((function r(a,o){var i,l,s,c,u,d,m,v,p,f=function(e){throw o(e),e},h=e.data,b=Bn(null!==(i=e.deserialize)&&void 0!==i?i:bn(),f),g=null!==(l=e.headers)&&void 0!==l?l:{},y=null!==(s=e.json)&&void 0!==s&&s,E=null!==(c=e.jwt)&&void 0!==c&&c,k=null!==(u=e.token)&&void 0!==u?u:null,C=null!==(d=e.method)&&void 0!==d?d:"GET",w=e.onUploadProgress,N=Bn(null!==(m=e.serialize)&&void 0!==m?m:bn(),f),_=e.url,S=null!==(v=e.withCredentials)&&void 0!==v&&v,I=e.file,T=null!==(p=e.timeout)&&void 0!==p?p:3e4;t=new XMLHttpRequest;var L=setTimeout((function(){t.abort(),o({error:"request timed out"})}),T);if(y&&(b=Bn(JSON.parse,o),N=Bn(dn(),o),g["Content-Type"]="application/json"),"GET"===C&&h&&(_+="?"+function(e){var t=[];for(var n in e)t.push(encodeURIComponent(n)+"="+encodeURIComponent(e[n]));return t.join("&")}(h)),E){var x=k||_e();g.Authorization="Bearer "+x}for(var Z in t.withCredentials=S,t.addEventListener("abort",o),t.addEventListener("error",o),t.addEventListener("load",(function(){t.status>=400?403===t.status?n?o({error:"Unable to resume session"}):Mn().then((function(){r(a,o),n=!0})).catch((function(e){On.v.addError(e),o({error:"Unable to resume session"})})):o(b(t.response)):a({body:b(t.response),headers:Hn(t.getAllResponseHeaders()),status:t.status}),clearTimeout(L)})),t.upload&&"function"==typeof w&&t.upload.addEventListener("progress",w),t.open(C,_),g)t.setRequestHeader(Z,g[Z]);"GET"!==C&&h?t.send(N(h)):I?t.send(I):t.send()}));return r.abort=function(){var e;return(e=t).abort.apply(e,arguments)},r}fn()(_n(),kn()(""));var qn="n",Un="c",Vn="p",Gn="vp",Kn="i",Wn=n(45582),jn=n.n(Wn),Qn=n(66497),Yn=n.n(Qn),Xn=n(92373),Jn=n.n(Xn),$n=n(54405),er=n.n($n),tr=n(38907),nr=n.n(tr),rr=n(2220),ar=n.n(rr),or=n(92650),ir=n.n(or),lr=n(47166),sr=n.n(lr),cr=n(14087),ur=n.n(cr),dr=n(9730),mr=n.n(dr),vr=n(13657),pr=n.n(vr),fr=n(59837),hr=n.n(fr),br=n(90368),gr=n.n(br),yr=n(24234),Er=n.n(yr),kr=n(13207),Cr=n.n(kr),wr=n(25677),Nr=n.n(wr),_r=n(1102),Sr=n.n(_r),Ir=n(144),Tr=n.n(Ir),Lr=n(92738),xr=n.n(Lr),Zr=n(96942),Pr=n.n(Zr),Ar=n(5206),Rr=n.n(Ar),Mr=n(4603),Dr=n.n(Mr),Or=n(20793),Br=n.n(Or),Fr=n(5994),Hr=n.n(Fr),zr=n(47088),qr=n.n(zr),Ur=n(6037),Vr=n.n(Ur),Gr=n(61937),Kr=n.n(Gr),Wr=n(47176),jr=n.n(Wr),Qr=n(88946),Yr=n.n(Qr),Xr=n(19716),Jr=n.n(Xr),$r=ar()(2,(function(e,t){return{type:e,payload:t}})),ea=(ar()(2,(function(e,t){return[t,e]})),ar()(2,(function(e,t){return{type:e,payload:t,error:!0}})),ar()(2,(function(e,t){return function(){var n=arguments.length>0&&void 0!==arguments[0]?arguments[0]:e,r=arguments.length>1?arguments[1]:void 0,a=r.type,o=r.payload,i=r.error;return t[a]?t[a](n,o,i):n}}))),ta=(nt()(function(e){var t;return Yr()(t=Jr()(e)).call(t,nt()({type:"SIDE_EFFECT"}))}((function(){return location.href="/"}))),n(51481)),na=n.n(ta),ra=n(42157),aa=n.n(ra),oa=n(61584),ia=n.n(oa),la=n(18384),sa=n.n(la),ca=n(52472),ua=n.n(ca),da=n(19389),ma=n.n(da),va=n(10349),pa=n.n(va),fa=n(35704),ha=n.n(fa),ba=n(34923),ga=n.n(ba),ya=n(82515),Ea=n.n(ya),ka=n(22626),Ca=n.n(ka),wa=n(78095),Na=n.n(wa),_a=n(75748),Sa=n.n(_a),Ia=n(36573),Ta=n.n(Ia),La=n(3087),xa=n.n(La),Za=n(53523),Pa=n.n(Za),Aa=n(425),Ra=n.n(Aa),Ma=n(73411),Da=n.n(Ma),Oa=n(27938),Ba=n.n(Oa),Fa=n(97560),Ha=n.n(Fa),za=n(56396),qa=n.n(za),Ua=n(99072),Va=n.n(Ua),Ga=n(98313),Ka=n.n(Ga);function Wa(e,t){var n=void 0!==ua()&&ma()(e)||e["@@iterator"];if(!n){if(Array.isArray(e)||(n=function(e,t){var n;if(!e)return;if("string"==typeof e)return ja(e,t);var r=ha()(n=Object.prototype.toString.call(e)).call(n,8,-1);"Object"===r&&e.constructor&&(r=e.constructor.name);if("Map"===r||"Set"===r)return pa()(e);if("Arguments"===r||/^(?:Ui|I)nt(?:8|16|32)(?:Clamped)?Array$/.test(r))return ja(e,t)}(e))||t&&e&&"number"==typeof e.length){n&&(e=n);var r=0,a=function(){};return{s:a,n:function(){return r>=e.length?{done:!0}:{done:!1,value:e[r++]}},e:function(e){throw e},f:a}}throw new TypeError("Invalid attempt to iterate non-iterable instance.\nIn order to be iterable, non-array objects must have a [Symbol.iterator]() method.")}var o,i=!0,l=!1;return{s:function(){n=n.call(e)},n:function(){var e=n.next();return i=e.done,e},e:function(e){l=!0,o=e},f:function(){try{i||null==n.return||n.return()}finally{if(l)throw o}}}}function ja(e,t){(null==t||t>e.length)&&(t=e.length);for(var n=0,r=new Array(t);n<t;n++)r[n]=e[n];return r}var Qa=function(e){return-1===e},Ya=function(e){return e>=0},Xa=xa()((function(e,t,n){return Ea()(e,n,t)})),Ja=ar()(3,(function(e,t,n){return n[e]==t})),$a=(ar()(3,(function(e,t,n){return Dr()(Pa()(Ja("id",t)),it()(Qa,nt()(n),Xa(e,n)))(n)})),ar()(3,(function(e,t,n){return Ba()(t,n[e],Va()(e,1,n))})),xa()((function(e,t,n){var r;return ln()([],n,(r={},(0,qe.Z)(r,e,n[t]),(0,qe.Z)(r,t,n[e]),r))}))),eo=Ca()((function(e){var t=(0,ze.Z)(e,2),n=t[0],r=t[1];return na()(Number(n),Number(r))})),to=_()(eo,Ka()),no=_()(qa()(0),Er());var ro=ar()(2,(function(e,t){return _()(Ra(),wt()(Ea()(e,1)),Ka())(t)})),ao=ar()(2,(function(e,t){return _()(Ra(),yt()(Sa()(e)),Ka())(t)})),oo=ar()(2,(function(e,t){return _()(gr(),ao((function(e,n){return t(n)})))(e)})),io=ar()(2,(function(e,t){return yt()(_()(le()(oe())(t),e))})),lo=Na()(Ha()(ga(),0)),so=_()(pa(),Array),co=xa()((function(e,t){var n;return Yr()(n=so(t)).call(n,(function(){return e}))})),uo=xa()((function(e,t,n,r){var a;return Yr()(a=so(n)).call(a,(function(n,a){return a===r?t:e}))}));ar()(3,(function(e,t,n){return Dr()(Pa()(Ja(e,t)),Ya)(n)}));function mo(e,t,n){if(t>=n.length)return ha()(n).call(n,0);var r=e-Math.floor(t/2),a=e+Math.ceil(t/2);return a>n.length?ha()(n).call(n,n.length-t):r>=0?ha()(n).call(n,r,a):ha()(n).call(n,0,t)}var vo,po=n(40486),fo=n.n(po),ho=n(40437),bo=n.n(ho),go=Ta()(pr()),yo=jn()(Br()),Eo=function(e){var t=e.key,n=e.percent;return function(e){return Yn()(n,Dr()(de()("items"),At(),yt()(Zt()(t,!0)),Er(),le()(sr())(_()(Er(),gr(),de()("items"))(e)),Sr()(100),Math.round)(e),e)}},ko=(yo((function e(t,n,r){var a=n.id,o=n.items;return Dr()(Yn()(a,{index:r}),jr()((function(){return go(o)}),(function(t){return Hr()(Cr()([a,"items"]),yo(e,{},o))(t)})))(t)}),{}),Eo({key:"isComplete",percent:"percentComplete"})),Co=Eo({key:"isViewed",percent:"percentViewed"}),wo=function(e){return Yn()("correctlyAnswered",Dr()(de()("items"),At(),yt()(Zt()("isCorrect",!0)),Er())(e),e)},No=Dr()(xr()(Nr()("items"),ro(ia()(["isViewed","isCorrect"]))),ia()(["percentViewed","correctlyAnswered"]),xr()(Nr()("retryAttempts"),_()(fo(),kn()(0)))),_o=function(e){var t=e.itemId,n=e.isCorrect;return Dr()(xr()(Cr()(["items",t]),Dr()(le()(Tn())({isComplete:n,isViewed:n}),Tn()({isCorrect:n}))),jr()(bo()(["items",t,"isCorrect"],!1),Yn()("lastIncorrectCardId",t)),wo,Kr()(Zt()("percentComplete",100),ko),Co,jr()(Zt()("percentComplete",100),Yn()("isComplete",!0)))},So=["lessonId"],Io=["lessonId"],To=_()(le()(Tn())({isComplete:!0,percentComplete:100}),xr()(Nr()("items"),ro(_()(xr()(Nr()("items"),ro(Yn()("isComplete",!0))),Yn()("isComplete",!0))))),Lo=function(e){var t=e.id,n=e.items;return Dr()(xr()(Cr()(["items",t,"items"]),Do(n)),xr()(Cr()(["items",t]),Mo),Gi,jr()(Zt()("percentComplete",100),Yn()("isComplete",!0)))},xo=function(e,t){var n=t.id;return Tn()(e,(0,qe.Z)({},n,Yn()("isComplete",!0)))},Zo=ia()(["correctlyAnswered","percentComplete","percentViewed","isComplete"]),Po=xr()(Nr()("items"),ro(ia()(["isComplete","isCorrect","isViewed"]))),Ao=ro(_()(Po,Zo)),Ro=Dr()(ia()(["isComplete","percentComplete"]),xr()(Nr()("items"),Ao)),Mo=jr()((function(e){return sa()(_()(aa(),de()("items"))(e),function(e){return Dr()(de()("items"),At(),yt()(Zt()("isComplete",!0)),Er(),le()(sr())(_()(Er(),gr(),de()("items"))(e)),na()(1))(e)}(e))}),Yn()("isComplete",!0)),Do=function(e){return function(t){return bt()(e.reduce(xo,{}),t)}},Oo=function(e){var t=e.id,n=e.lessonId,r=e.items;return function(e){return e(Di({id:n,updateFn:Lo({id:t,items:r})}))}},Bo=le()(Tn())({isComplete:!0,percentComplete:100}),Fo=ia()(["isComplete","percentComplete"]),Ho=_()(le()(Tn())({isComplete:!0,percentComplete:100}),xr()(Nr()("items"),ro(Yn()("isComplete",!0)))),zo=_()(ia()(["isComplete","percentComplete"]),xr()(Nr()("items"),ro(ia()(["isComplete"])))),qo=function(e){return _()(jr()(Zt()("percentComplete",100),Yn()("isComplete",!0)),Gi,xr()(Cr()(["items",e]),Yn()("isComplete",!0)))},Uo=n(22184),Vo=n.n(Uo),Go=ia()(["activeIndex","direction"]),Ko=function(e){return le()(Tn())({activeIndex:e,direction:"backwards"})},Wo=function(e){var t=e.activeIndex,n=e.itemId;return _()(jr()(Zt()("percentComplete",100),Yn()("isComplete",!0)),Gi,jr()((function(){return Vo()(pr()(n))}),xr()(Cr()(["items",n]),Yn()("isComplete",!0))),Yn()("activeIndex",t),ia()(["direction"]))},jo=_()(le()(Tn())({isComplete:!0,percentComplete:100}),Go,xr()(Nr()("items"),ro(Yn()("isComplete",!0)))),Qo=_()(ia()(["activeIndex","direction","isComplete","percentComplete"]),xr()(Nr()("items"),ro(ia()(["isComplete"])))),Yo=le()(Tn())({isComplete:!0,percentComplete:100,percentViewed:100}),Xo=function(e){return function(t){return t(Di({id:e,updateFn:No}))}},Jo=Dr()(xr()(Nr()("items"),ro(ia()(["isComplete","isCorrect","isViewed"]))),ia()(["correctlyAnswered","percentComplete","isComplete","percentViewed"])),$o=function(e){var t=e.id,n=e.itemId,r=e.isCorrect;return function(e){return e(Di({id:t,updateFn:_o({itemId:n,isCorrect:r})}))}},ei=function(e){var t=e.itemId,n=e.activeIndex;return Dr()(Yn()("activeIndex",n),xr()(Cr()(["items",t]),Yn()("isComplete",!0)),ko,jr()(Zt()("percentComplete",100),Yn()("isComplete",!0)))},ti=(ir()("activeIndex"),function(e){var t=e.id,n=e.payload;return function(e){return e(Di({id:t,updateFn:ei(n)}))}}),ni=Dr()(xr()(Nr()("items"),ro(Yn()("isComplete",!0))),le()(Tn())({isComplete:!0,percentComplete:100})),ri=Dr()(xr()(Nr()("items"),ro(ia()(["isComplete"]))),ia()(["isComplete","percentComplete","activeIndex"])),ai=n(21186),oi=n.n(ai),ii=n(53176),li=n.n(ii),si=le()(Tn())({currentTime:0,isComplete:!0,percentComplete:100}),ci=ia()(["currentTime","isComplete","percentComplete"]),ui=jr()(Zt()("percentComplete",100),Yn()("isComplete",!0)),di=function(e){var t=e.currentTime,n=e.percentComplete;return _()(Yn()("currentTime",t),ui,function(e){return function(t){return _()(Tn()(t),Tr()("percentComplete"),Math.round,jr()(Ha()(90),nt()(100)),oi()(e),li()(0,"percentComplete"))(t)}}(n))},mi=["type"];function vi(e,t){var n=Pe()(e);if(Re()){var r=Re()(e);t&&(r=De()(r).call(r,(function(t){return Be()(e,t).enumerable}))),n.push.apply(n,r)}return n}var pi=jn()(Br()),fi=er()("rise/course/"),hi=fi("BOOKMARK_LESSON"),bi=fi("COMPLETE_LESSON_PROGRESS"),gi=fi("RESET_LESSON_PROGRESS"),yi=fi("UPDATE_LESSON_PROGRESS"),Ei=fi("UPDATE_PLAYHEAD_PERCENTAGE"),ki=function(e){return function(t,n){var r=n.id;switch(n.type){case"blocks":return e(t,{id:r,updateFn:To});case"embed":return e(t,{id:r,updateFn:Bo});case"map":return e(t,{id:r,updateFn:Ho});case"process":return e(t,{id:r,updateFn:jo});case"sorting":return e(t,{id:r,updateFn:Yo});case"timeline":return e(t,{id:r,updateFn:ni});case"video":return e(t,{id:r,updateFn:si});default:return t}}},Ci=function(e){return _()(Cu,ce()(["lessons",e]))},wi=xr()(Nr()("passingScore"),Kr()(hr(),nt()(0))),Ni=_()(wi,Rr()(["id","passed","score","passingScore"])),_i=function(e){return _()(ku,Ni)(e)},Si=function(e){var t=e.id,n=e.updateFn;return xr()(Cr()(["lessons",t]),_()(Yn()("id",t),n))},Ii=function(e,t){var n=e.id,r=e.type;return ur()(Ui(n,t),function(e){return function(t){var n=t.lessons,r=t.currentLesson;return Boolean(r)&&"quiz"===e&&100===n[r].percentComplete}}(r))},Ti=function(e,t){var n=t.id,r=t.type,a=t.updateFn;return Dr()(Li({id:n,type:r,updateFn:a}),Vr()(_()(Nu,de()("percentComplete"))))(e)},Li=function(e){var t=e.id,n=e.type,r=e.updateFn;return function(e){return Dr()(Si({id:t,updateFn:r}),jr()(Ii({id:t,type:n},e),Qi),Vr()(Ci(t)),Vr()(function(e){return _()(jr()(Zt()("percentComplete",100),_i),ce()(["lessons",e]))}(t)))(e)}},xi=ki(mr()(Si)),Zi=ki(Ti),Pi=ea({lessons:{},percentComplete:0},(vo={},(0,qe.Z)(vo,hi,(function(e,t){return _()(Vr()(Pr()(Eu,[t])),Yn()("currentLesson",t))(e)})),(0,qe.Z)(vo,bi,Zi),(0,qe.Z)(vo,"rise/course/LOAD_COURSE",(function(e,t){return Tn()(e,function(e){if(yu("getProgress"))return bu.getProgress(e);return e}(Bi(t)))})),(0,qe.Z)(vo,gi,(function(e,t){var n=t.id;switch(t.type){case"blocks":return Ti(e,{id:n,updateFn:Ro});case"embed":return Ti(e,{id:n,updateFn:Fo});case"map":return Ti(e,{id:n,updateFn:zo});case"process":return Ti(e,{id:n,updateFn:Qo});case"sorting":return Ti(e,{id:n,updateFn:Jo});case"timeline":return Ti(e,{id:n,updateFn:ri});case"video":return Ti(e,{id:n,updateFn:ci});default:return e}})),(0,qe.Z)(vo,yi,Ti),(0,qe.Z)(vo,Ei,(function(e,t){var n=t.id,r=t.updateFn;return Dr()(Si({id:n,updateFn:r}),Vr()(Ci(n)))(e)})),vo)),Ai=$r(bi),Ri=$r(gi),Mi=$r(hi),Di=$r(yi),Oi=$r(Ei),Bi=Dr()(Rr()(["course"]),(function(e){return Dr()(ce()(["course","lessons"]),pi(zi,{}),Tr()("lessons"),Tn()(e))(e)}),ir()("course")),Fi=function(e){var t=e.id,n=e.type,r=e.settings.passingScore;return jr()(function(e){var t=e.type,n=e.passingScore;return function(){return"quiz"===t&&!pr()(n)}}({type:n,passingScore:r}),xr()(Cr()([t]),Jn()({passingScore:r})))},Hi=function(e){var t=e.id,n=e.index,r=e.items,a=e.settings,o=void 0===a?{}:a,i=e.type;return Dr()(Yn()(t,{index:n,id:t}),Fi({id:t,type:i,settings:o}),Kr()(function(e){return function(){return pr()(e)}}(r),function(e){var t=e.id,n=e.items;return function(e){return Hr()(Cr()([t,"items"]),pi(zi,{},n),e)}}({id:t,items:r})))},zi=function(e,t,n){var r=t.type,a=(0,nn.Z)(t,mi);return Kr()(function(e){return function(){return"section"===e}}(r),Hi(function(e){for(var t=1;t<arguments.length;t++){var n=null!=arguments[t]?arguments[t]:{};t%2?vi(Object(n),!0).forEach((function(t){(0,qe.Z)(e,t,n[t])})):He()?Object.defineProperties(e,He()(n)):vi(Object(n)).forEach((function(t){Object.defineProperty(e,t,Be()(n,t))}))}return e}({index:n,type:r},a)))(e)},qi=ar()(3,(function(e,t,n){return e(t)!==e(n)})),Ui=function(e,t){return qi(ce()(["lessons",e,"isComplete"]),t)},Vi=function(e){var t=e.key,n=e.percent;return function(e){return Yn()(n,Dr()(de()("items"),At(),yt()(Zt()(t,!0)),Er(),mr()(sr())(_()(Er(),gr(),de()("items"))(e)),Sr()(100),Math.round)(e),e)}},Gi=Vi({key:"isComplete",percent:"percentComplete"}),Ki=(Vi({key:"isViewed",percent:"percentViewed"}),nr()(de(),[de()("currentLesson"),de()("lessons")])),Wi=_()(Ni,Ki),ji=function(e){return qr()(wu,Wi,e)},Qi=function(e){return Dr()(Hr()(Nr()("percentComplete"),Yi(e)),Vr()(ji))(e)},Yi=function(e){var t=e.lessons;return Math.round(Er()(Pe()(yt()(de()("isComplete"),t)))/Er()(Pe()(t))*100)},Xi=n(63073),Ji=n.n(Xi),$i=n(23018),el=n.n($i),tl=n(32207),nl=n.n(tl),rl=n(54782),al=n.n(rl),ol=n(79349),il=n(17794),ll=n.n(il),sl=n(50898),cl=n.n(sl),ul=n(27601),dl=n.n(ul),ml=(n(96828),function(){for(var e=arguments.length,t=new Array(e),n=0;n<e;n++)t[n]=arguments[n];return _().apply(void 0,(0,ol.Z)(cl()(1,t)))(dl()(t))}),vl=function(e){for(var t=arguments.length,n=new Array(t>1?t-1:0),r=1;r<t;r++)n[r-1]=arguments[r];return Dr().apply(void 0,n)(e)},pl=Function.prototype,fl=function(e){var t=e.activeIndex,n=e.id;return function(e){return e(Di({id:n,updateFn:hl({activeIndex:t})}))}},hl=function(e){var t=e.activeIndex;return Yn()("activeIndex",t)},bl=function(e){return _()(xr()(Nr()("retryAttempts"),_()(fo(),kn()(0))),jr()(Zt()("passed",!1),ia()(["passed"])),jr()(Zt()("isComplete",!1),ia()(["isComplete"])),ia()(["activeIndex","originalItemProgress","percentComplete","score","reportResults","questionsDrawn","questionList"]),xr()(Nr()("items"),ro(Rr()(["id","index"]))),xr()(Nr()("passingScore"),nt()(e)))},gl=function(e){var t=e.finalRetryAttempt,n=e.id,r=e.itemId,a=e.isCorrect,o=e.passingScore,i=e.passToContinue;return _()(jr()(Zt()("percentComplete",100),yl({finalRetryAttempt:t,id:n,passingScore:o,passToContinue:i})),Gi,El,xr()(Cr()(["items",r]),le()(Tn())({isComplete:!0,isCorrect:a})))},yl=function(e){var t=e.finalRetryAttempt,n=e.id,r=e.passingScore,a=e.passToContinue;return function(e){var o=de()("score",e),i=o>=r,l=!a||i;return function(e,t,n,r){yu("finishQuiz")&&bu.finishQuiz(e,t,n,r)}(i,o,n,t),Tn()({passed:i,isComplete:l,reportResults:!0},e)}},El=function(e){return Yn()("score",_()(Math.round,Sr()(100),le()(sr())(_()(Er(),gr(),de()("items"))(e)),Er(),yt()(Zt()("isCorrect",!0)),At(),de()("items"))(e),e)},kl=el()(_()(na()(3),Er()),Ca()(Ta()(pr()))),Cl=_()(At(),Rr()(["passed","retryAttempts","score"])),wl=_()(kl,Cl),Nl=function(e){var t=e.id,n=e.state;return vl(n,al()({},["lessons",t,"items"]),gr(),Er(),Ji()(1))},_l=nl()((function(e){return it()(wl,function(e){return function(t){var n=t.id,r=t.passed,a=t.passingScore,o=t.score,i=t.retryAttempts;return xr()(Cr()(["lessons",n]),le()(Tn())({isComplete:!0,activeIndex:Nl({id:n,state:e}),reportResults:!0,passed:r,passingScore:a,percentComplete:100,retryAttempts:i,score:o}),e)}}(e),nt()(e))})),Sl=n(19575),Il=jr()((function(e){return void 0!==e}),_()(JSON.parse,Sl.Base64.decode)),Tl=function(e,t){return window.courseData?e(window.courseData):window.course?{course:e(window.course),media:[]}:t},Ll=n(33938),xl=n(30222),Zl=n.n(xl),Pl=n(81753),Al=n.n(Pl),Rl=n(80129),Ml=n.n(Rl),Dl=n(28721),Ol=n(64057),Bl=n.n(Ol),Fl=n(99993),Hl=n.n(Fl),zl=n(14201),ql=ve("SESSION_COOKIE_DOMAIN"),Ul=function(){try{var e="__pay_no_attention_to_that_man_behind_the_curtain__",t=window.localStorage;return t.setItem(e,e),t.removeItem(e),!0}catch(e){return!1}}();nl()((function(e,t){return function(e,t){if(!Ul)return null;window.localStorage.setItem(e,t)}(e,t),te().save(e,t,{domain:ql}),t}));ve("SERVICE_ENV"),ve("RISE_FRONTEND_SHA");var Vl=["baseURL"];function Gl(e,t){var n=Pe()(e);if(Re()){var r=Re()(e);t&&(r=De()(r).call(r,(function(t){return Be()(e,t).enumerable}))),n.push.apply(n,r)}return n}function Kl(e){for(var t=1;t<arguments.length;t++){var n=null!=arguments[t]?arguments[t]:{};t%2?Gl(Object(n),!0).forEach((function(t){(0,qe.Z)(e,t,n[t])})):He()?Object.defineProperties(e,He()(n)):Gl(Object(n)).forEach((function(t){Object.defineProperty(e,t,Be()(n,t))}))}return e}var Wl,jl,Ql={"Content-Type":"application/json"},Yl=[function(e,t){return t.Authorization="Bearer ".concat(Ic()),dn()(e)}],Xl=it()(pr(),at(),Rr()(["data","status","statusText"])),Jl=Dr()(Rr()(["name","message","response"]),bt()({response:Xl})),$l=et().fromPromise((function(e){var t=e.data,n=e.method,r=e.url;return fetch(r,{body:dn()(t),headers:Kl(Kl({},Ql),{},{Authorization:"Bearer ".concat(Ic())}),keepalive:!0,method:n}).then((function(e){return e.json()})).then(Tr()("data"))})),es=function(e){var t=new Error("Nil token detected");return On.v.addError(t,e),et().Rejected(t)},ts=function(){return pr()(Ic())},ns=function(e){return function(t,n){return Bl()(t,function(e){return function(t){var n,r,a=t.method,o=t.url;return B()(n=B()(r="".concat(a,":")).call(r,e)).call(n,o)}}(n),rs(Tc,e))}},rs=function(e,t){return function(n){return vl(n,function(e){return function(t){return e.preRequest?e.preRequest(t):t}}(t),function(e){var t=e.baseURL,n=(0,nn.Z)(e,Vl);return _()(Tn()({headers:Ql,transformRequest:Yl}),Tn()(n),bt()({url:er()(t)}))}(t),it()(ts,es,e),Hl()(Jl,de()("data")),function(e){return function(t){return e.postRequest?e.postRequest(t):t}}(t))}},as=function(e){return{debounce:ns(e),send:rs(Tc,e),sendWithKeepAlive:rs($l,e)}},os=function(){return"visible"===document.visibilityState},is=function(e){document.addEventListener("visibilitychange",function(e){return jr()(os,(function(){return e()}))}(e)),window.addEventListener("focus",(function(){return e()}))},ls=n(97877),ss=n.n(ls),cs=n(53007),us=n.n(cs),ds=function(e){return zn({method:"POST",url:"".concat(ve("RISE_RUNTIME_URI"),"/analytics"),json:!0,data:e})},ms=ve("SUBSCRIPTIONS_ENDPOINT"),vs=ve("THREESIXTY_FRONTEND_URI"),ps=bo()(["error","status"],404),fs=_()(Tr()("error"),de()("response")),hs=function(){return window.location.href=vs},bs=[function(e,t){return t.Authorization="Bearer ".concat(Ic()),e}],gs=function(){var e=(0,Ll.Z)(Zl().mark((function e(t){var n,r,a,o;return Zl().wrap((function(e){for(;;)switch(e.prev=e.next){case 0:return n="".concat(ms,"/users/authorized_status"),e.next=3,Tc({transformRequest:bs,url:n}).toPromise().catch(fs);case 3:return r=e.sent,a=_()(t,Vr()((function(e){return ds({event:"Unexpected Logout",payload:{category:"auth",data:e,detail:"Subscription Error"}})}))),o=ll()([[ps,hs],[ss()("error"),a],[us(),de()("data")]]),e.abrupt("return",o(r));case 7:case"end":return e.stop()}}),e)})));return function(t){return e.apply(this,arguments)}}(),ys=gs,Es=n(57735),ks=n.n(Es),Cs=n(13192),ws=n.n(Cs),Ns=/^<iframe(.*)?\ssrc="(?:(?:(?:https?):)?\/\/)(?:\S+(?::\S*)?@)?(?:(?!(?:10|127)(?:\.\d{1,3}){3})(?!(?:169\.254|192\.168)(?:\.\d{1,3}){2})(?!172\.(?:1[6-9]|2\d|3[0-1])(?:\.\d{1,3}){2})(?:[1-9]\d?|1\d\d|2[01]\d|22[0-3])(?:\.(?:1?\d{1,2}|2[0-4]\d|25[0-5])){2}(?:\.(?:[1-9]\d?|1\d\d|2[0-4]\d|25[0-4]))|(?:(?:[a-z\u00a1-\uffff0-9]-*)*[a-z\u00a1-\uffff0-9]+)(?:\.(?:[a-z\u00a1-\uffff0-9]-*)*[a-z\u00a1-\uffff0-9]+)*(?:\.(?:[a-z\u00a1-\uffff]{2,})).?)(?::\d{2,5})?(?:[/?#]\S*)?"(.*)?><\/iframe>$/,_s=/^(?:(?:(?:https?):)?\/\/)(?:\S+(?::\S*)?@)?(?:(?!(?:10|127)(?:\.\d{1,3}){3})(?!(?:169\.254|192\.168)(?:\.\d{1,3}){2})(?!172\.(?:1[6-9]|2\d|3[0-1])(?:\.\d{1,3}){2})(?:[1-9]\d?|1\d\d|2[01]\d|22[0-3])(?:\.(?:1?\d{1,2}|2[0-4]\d|25[0-5])){2}(?:\.(?:[1-9]\d?|1\d\d|2[0-4]\d|25[0-4]))|(?:(?:[a-z\u00a1-\uffff0-9]-*)*[a-z\u00a1-\uffff0-9]+)(?:\.(?:[a-z\u00a1-\uffff0-9]-*)*[a-z\u00a1-\uffff0-9]+)*(?:\.(?:[a-z\u00a1-\uffff]{2,})).?)(?::\d{2,5})?(?:[/?#]\S*)?$/,Ss="Article",Is="Interaction",Ts="Quiz",Ls="Video",xs={EDITOR:1,MANAGER:2,OWNER:3},Zs=(Wl={},(0,qe.Z)(Wl,xs.EDITOR,"Author"),(0,qe.Z)(Wl,xs.MANAGER,"Admin"),(0,qe.Z)(Wl,xs.OWNER,"Owner"),Wl),Ps=(Yr()(jl=an()(xs)).call(jl,(function(e){return{id:e,title:Zs[e]}})),"onePage"),As=ws()({COMPACT:null,COVER:null,OVERLAY:null,SIDEBAR:null}),Rs=(an()({DESKTOP:"desktop",TABLET_PORTRAIT:"tablet-portrait",TABLET_LANDSCAPE:"tablet-landscape",MOBILE_PORTRAIT:"mobile-portrait",MOBILE_LANDSCAPE:"mobile-landscape"}),"#000"),Ms="#fff",Ds={SMALL:{label:"Small",value:1},MEDIUM:{label:"Medium",value:1.5},LARGE:{label:"Large",value:2}},Os=(Zt()("status","active"),Zt()("status","inactive")),Bs=(Zt()("plan","individual"),bo()(["features","enable_review"],!0),bo()(["features","enable_rise"],!0)),Fs=(Zt()("plan","trial"),ks()([Zt()("plan","trial"),Zt()("status","inactive"),Zt()("is_retrial_eligible",!1)])),Hs=(ur()(Zt()("plan","team"),Zt()("plan","individual")),ks()([Zt()("plan","team"),Zt()("is_team_admin",!0)]),ks()([Zt()("plan","trial"),Zt()("is_team_admin",!0)]),n(98766)),zs=n.n(Hs),qs=n(22673),Us=n.n(qs),Vs=function(e,t){var n,r;return B()(n=B()(r="".concat(ve("ID_MAPPER_URI"),"/v1/avatars/")).call(r,encodeURIComponent(e),"?size=")).call(n,t)},Gs=function(e){return{large:Vs(e,"large"),medium:Vs(e,"medium"),micro:Vs(e,"micro"),mini:Vs(e,"mini"),small:Vs(e,"small")}},Ks=Us()({features:li()({},"features"),subscription:ia()(["features"])}),Ws=zs()([Fs,Os,Ta()(Bs)]),js="/auth-error",Qs=function(){return new(Je())((function(e){if(!window.Osano)return e();if(window.Osano.cm.dialogOpen){var t=setTimeout((function(){e()}),1e4);window.Osano.cm.addEventListener("osano-cm-ui-changed",(function(n,r){"dialog"===n&&"hide"===r&&(e(),clearTimeout(t))}))}else e()}))};function Ys(e,t){var n=Pe()(e);if(Re()){var r=Re()(e);t&&(r=De()(r).call(r,(function(t){return Be()(e,t).enumerable}))),n.push.apply(n,r)}return n}function Xs(e){for(var t=1;t<arguments.length;t++){var n=null!=arguments[t]?arguments[t]:{};t%2?Ys(Object(n),!0).forEach((function(t){(0,qe.Z)(e,t,n[t])})):He()?Object.defineProperties(e,He()(n)):Ys(Object(n)).forEach((function(t){Object.defineProperty(e,t,Be()(n,t))}))}return e}var Js="/auth-callback",$s=js,ec=_e,tc=function(){return window.location.pathname===Js},nc=!1,rc=!1,ac=function(){var e=new(f())(window.location.search);return function(e){var t;if(!nc){var n=(0,Dl.Z)();nc=!0,window.localStorage.setItem(n,e);var r=Dn({client_id:ve("OKTA_CLIENT_ID"),issuer:ve("OIDC_ISSUER_URI"),redirect_uri:B()(t="".concat(window.location.origin)).call(t,Js),response_mode:"fragment",scope:ve("OIDC_SCOPE"),state:n,prompt:null});Qs().then((function(){window.location.href=r}))}}(e.has("redirect_url")?e.get("redirect_url"):window.location.href)},oc=function(){return Rn().catch((function(e){var t;404===(null===(t=e.response)||void 0===t?void 0:t.status)&&cc({onLogout:function(){return window.location.reload(!0)},reason:"Session expired"})}))},ic=function(){if(!rc){var e=Ne(),t=Se();pr()(e)?(ds({event:"Unexpected Logout",payload:{category:"auth",userId:t,detail:"id from cookie was null"}}),On.v.addError(new Error("Unexpected Logout"),{type:"User Meta",idFromToken:t,idFromCookie:e,detail:"id from cookie was null"}),rc=!0,cc({onLogout:function(){return window.location.reload(!0)},reason:"Unexpected logout: user id/session cookie missing"})):e!==t&&(ds({event:"Unexpected Logout",payload:{category:"auth",userId:e,idFromToken:t,detail:"Session/Token ID Mismatch"}}),On.v.addError(new Error("Unexpected Logout"),{type:"User Meta",idFromToken:t,idFromCookie:e,detail:"Session/Token ID Mismatch"}),rc=!0,Mn().then((function(){return window.location.reload(!0)})))}},lc=function(){var e=(0,Ll.Z)(Zl().mark((function e(t){var n,r,a,o,i,l,s,c,u,d,m,v,p,f,h;return Zl().wrap((function(e){for(;;)switch(e.prev=e.next){case 0:return e.prev=0,e.next=3,Mn();case 3:if(n=e.sent,r=(0,ze.Z)(n,4),a=r[1],o=r[2],i=r[3],l=i.aid,ds({event:"Setting Session Cookie",payload:{category:"auth",userId:l,detail:"Resuming existing session"}}),b=l,document.cookie=we(Ce,b),!tc()){e.next=14;break}return t(),e.abrupt("return");case 14:return s=a.first_name,c=a.last_name,u=a.launchdarkly,d=a.staff,m=Gs(l),v={author:l,profile:{avatars:m,first_name:s,user_id:l,last_name:c,staff:d}},p=function(){return cc({onLogout:nt()(null)})},f=function(e){return t(Xs(Xs(Xs({},v),Ks(e)),{},{launchdarkly:u,token:o}))},e.next=22,ys(p).then(Vr()(f)).catch((function(){return t(Xs(Xs({},v),{},{token:o}))}));case 22:if(h=e.sent,!Ws(h)){e.next=28;break}return ds({event:"Unexpected Logout",payload:{category:"auth",userId:Ne(),subscription:h,detail:"Invalid Subscription"}}),On.v.addError(new Error("Unexpected Logout"),{type:"User Meta",userId:Ne(),detail:"Invalid Subscription"}),cc({onLogout:function(){return window.location="".concat(ve("THREESIXTY_FRONTEND_URI"),"/rise")}}),e.abrupt("return");case 28:is(ic),e.next=36;break;case 31:e.prev=31,e.t0=e.catch(0),ds({event:"Unexpected Logout",payload:{category:"auth",userId:Ne(),error:e.t0,detail:"Error Resuming Session"}}),On.v.addError(e.t0,{type:"User Meta",userId:Ne(),detail:"Error Resuming Session"}),cc({onLogout:function(){return window.location.reload(!0)}});case 36:case"end":return e.stop()}var b}),e,null,[[0,31]])})));return function(t){return e.apply(this,arguments)}}(),sc=function(e){var t=e.onFetchTokens;if(tc())lc(t);else{var n=Ne(),r=Se();pr()(n)||n!==r?Qs().then(ac):lc(t)}},cc=function(e){var t=e.onLogout,n=e.reason;n&&ds({event:"Logout",payload:{category:"auth",userId:Ne(),detail:n}});var r=ve("RISE_AUTHORING_URI"),a=function(){document.cookie="".concat(we(Ce,""),"; Max-Age=-99999999"),document.cookie="".concat(we("_rise_authoring_api_session",""),"; Max-Age=-99999999"),Zn().then(t)};as({baseURL:r}).send({method:"DELETE",url:"/logout"}).fork((function(e){console.error("Failed to log out of rise-authoring-api",e),a()}),a)},uc=_()(Ml().parse,Al()(1,1/0)),dc=function(e){var t=e.location;return function(){var e,n,r=t.hash,a=t.pathname,o=uc(r),i=o.state,l=o.error,s=o.error_description;l?(On.v.addError(l,{type:"Logout Error",reason:"Error encountered when parsing auth callback.",error_description:s}),cc({onLogout:(n=s,function(){var e;return window.location.href=B()(e="".concat(js,"?description=")).call(e,n)}),reason:B()(e="Error encountered when parsing auth callback. Error: ".concat(l,"; description: ")).call(e,s)})):sc({onFetchTokens:function(){return e=a,t=i,void Qs().then((function(){var n=window.localStorage.getItem(t)||"/",r=n===e?"/":n;window.localStorage.removeItem(t),window.location.href=r}));var e,t}})}},mc=(0,k.EN)((function(e){return(0,g.useEffect)(dc(e),[]),null})),vc=n(64691),pc=n.n(vc),fc=function(){var e=(0,Ll.Z)(Zl().mark((function e(){var t,n,r,a,o;return Zl().wrap((function(e){for(;;)switch(e.prev=e.next){case 0:return e.next=2,Qs();case 2:n=wt()(encodeURIComponent,pc()(["hash","pathname"],window.location)),r=(0,ze.Z)(n,2),a=r[0],o=r[1],window.location.href=B()(t="/login#c=".concat(o)).call(t,a);case 4:case"end":return e.stop()}}),e)})));return function(){return e.apply(this,arguments)}}(),hc=function(){window.location.href="/"},bc=null,gc=null,yc=_e,Ec=fc,kc=Zn,Cc=function(){return Rn().catch((function(){return kc()}))},wc=Dr()(li()([],"roles"),Kr()(oe()("author"),hc)),Nc=Dr()(al()("",["subscription","status"]),Kr()(oe()(ga(),["active","in_trial","non_renewing"]),hc)),_c=function(){return window.location.reload()},Sc=function(){var e=(0,Ll.Z)(Zl().mark((function e(t){var n,r,a,o,i,l,s,c,u,d,m;return Zl().wrap((function(e){for(;;)switch(e.prev=e.next){case 0:return n=t.onFetchTokens,e.prev=1,e.next=4,Mn();case 4:return r=e.sent,a=(0,ze.Z)(r,2),o=a[0],i=a[1],l=i.launchdarkly,s=i.riseId,c=i.sub,u=i.staff,d=i.subscription,m={staff:u,user_id:s||c},Nc(i),n({author:m.user_id,launchdarkly:l,profile:m,subscription:d,token:o}),Pn("change:roles",wc),Pn("change:status",Nc),Pn("change:subdomain",_c),Pn("unauthorized",fc),Pn("session:closed",fc),e.abrupt("return",o);case 20:e.prev=20,e.t0=e.catch(1),fc();case 23:case"end":return e.stop()}}),e,null,[[1,20]])})));return function(t){return e.apply(this,arguments)}}(),Ic=r.getToken,Tc=r.request;function Lc(e,t){var n=Pe()(e);if(Re()){var r=Re()(e);t&&(r=De()(r).call(r,(function(t){return Be()(e,t).enumerable}))),n.push.apply(n,r)}return n}function xc(e){for(var t=1;t<arguments.length;t++){var n=null!=arguments[t]?arguments[t]:{};t%2?Lc(Object(n),!0).forEach((function(t){(0,qe.Z)(e,t,n[t])})):He()?Object.defineProperties(e,He()(n)):Lc(Object(n)).forEach((function(t){Object.defineProperty(e,t,Be()(n,t))}))}return e}var Zc,Pc,Ac=ve("RBC_URI"),Rc="".concat(Ac,"/api/partner_content"),Mc=("".concat(Rc,"/types"),er()("".concat(Rc,"/")),[function(e,t){return t.Authorization="Bearer ".concat(Ic()),e}]),Dc={transformRequest:Mc,headers:{"Content-Type":"application/json"}},Oc=n(5683),Bc=n.n(Oc),Fc="prod"===ve("SERVICE_ENV")?"com":"zone",Hc=Dr()(dn(),Bc()(new RegExp("https://images.riseusercontent.".concat(Fc,"/"),"g"),"".concat(ve("IMAGES_URI"),"/")),Bc()(new RegExp("https://riseusercontent.".concat(Fc,"/"),"g"),"".concat(ve("CDN_USER_CONTENT_URI"),"/")),Bc()(new RegExp("https://video.rise.".concat(Fc,"/"),"g"),"https://video.riseusercontent.".concat(Fc,"/")),JSON.parse),zc=n(46408),qc=n.n(zc),Uc=n(51493),Vc=n.n(Uc),Gc=function(e){return!!e},Kc=(Zc={},(0,qe.Z)(Zc,"a",["activeIndex",at()]),(0,qe.Z)(Zc,Gn,["audioVideoPlayhead",Number]),(0,qe.Z)(Zc,Un,["isComplete",Gc]),(0,qe.Z)(Zc,qn,["correctlyAnswered",at()]),(0,qe.Z)(Zc,Vn,["percentComplete",at()]),(0,qe.Z)(Zc,"r",["retryAttempts",at()]),(0,qe.Z)(Zc,"s",["score",at()]),(0,qe.Z)(Zc,"t",["currentTime",at()]),(0,qe.Z)(Zc,"v",["percentViewed",at()]),(0,qe.Z)(Zc,"rr",["reportResults",at()]),(0,qe.Z)(Zc,"pq",["passed",at()]),(0,qe.Z)(Zc,"ps",["passingScore",at()]),(0,qe.Z)(Zc,"qd",["questionsDrawn",at()]),(0,qe.Z)(Zc,"ql",["questionList",wt()(wt()(at()))]),Zc),Wc=function(e){return function(t,n){var r=dl()(Xc[n])(t);return n===Kn&&(r=r(de()("items",e))),(0,qe.Z)({},qc()(Xc[n]),r)}},jc=function(e){return wt()(function(e){return function(t){var n=e[t.index];return Kr()((function(){return pr()(n)}),(function(){return _()(Tn()(t),Vc(),At(),_t()(Wc(t)))(n)}))(t)}}(e))},Qc=_()(Vc(),At(),_t()(Wc(null))),Yc=function(e){return function(t){var n=de()(Kn,e),r=de()("items",t);return _()(jr()((function(){return ks()([ss()("ql"),Zt()("qd",!0)])(e)}),(function(e){var t=wt()(Qc,n);return Yn()("originalItemProgress",t,e)})),Tn()(t),Kr()((function(){return aa()(n)}),Hr()(Nr()("items"),jc(n)(r))),Vc(),At(),_t()(function(e){return function(t,n){return Yn()([qc()(Kc[n])],dl()(Kc[n])(t),e)}}(t)))(Rr()(gr()(Kc),e))}};var Xc=(Pc={},(0,qe.Z)(Pc,Gn,["audioVideoPlayhead",Number]),(0,qe.Z)(Pc,qn,["correctlyAnswered",at()]),(0,qe.Z)(Pc,Un,["isComplete",Gc]),(0,qe.Z)(Pc,"k",["isCorrect",Gc]),(0,qe.Z)(Pc,"v",["isViewed",Gc]),(0,qe.Z)(Pc,Kn,["items",jc]),(0,qe.Z)(Pc,"pv",["percentViewed",at()]),(0,qe.Z)(Pc,"m",["matches",at()]),(0,qe.Z)(Pc,"s",["selectedIndex",at()]),(0,qe.Z)(Pc,"x",["selectedIndices",at()]),(0,qe.Z)(Pc,"t",["text",at()]),Pc),Jc=n(63266),$c=n.n(Jc),eu={activeIndex:["a",at()],audioVideoPlayhead:[Gn,Number],correctlyAnswered:[qn,at()],currentTime:["t",at()],isComplete:[Un,Number],passingScore:["ps",at()],percentComplete:[Vn,at()],percentViewed:["v",at()],retryAttempts:["r",at()],score:["s",at()],questionsDrawn:["qd",at()],questionList:["ql",wt()(wt()(at()))],reportResults:["rr",at()],passed:["pq",at()]},tu=function(e,t){return(0,qe.Z)({},qc()(ou[t]),dl()(ou[t])(e))},nu=_()(Vc(),At(),wt()((function(e){return _()(Kr()(aa(),Tr()(de()("index",e))),Vc(),At(),_t()(tu))($c()(aa(),Rr()(gr()(ou),e)))}))),ru=function(e,t){return(0,qe.Z)({},qc()(eu[t]),dl()(eu[t])(e))};var au=_()(Tr()(Vn),li()(0,"percentComplete")),ou={audioVideoPlayhead:[Gn,Number],correctlyAnswered:[qn,at()],isComplete:[Un,Number],isCorrect:["k",Number],isViewed:["v",Number],items:[Kn,nu],matches:["m",at()],percentViewed:["pv",at()],selectedIndex:["s",at()],selectedIndices:["x",wt()(Number)],text:["t",at()]},iu=["id","type"],lu=["id","type"];function su(e,t){var n=Pe()(e);if(Re()){var r=Re()(e);t&&(r=De()(r).call(r,(function(t){return Be()(e,t).enumerable}))),n.push.apply(n,r)}return n}function cu(e){for(var t=1;t<arguments.length;t++){var n=null!=arguments[t]?arguments[t]:{};t%2?su(Object(n),!0).forEach((function(t){(0,qe.Z)(e,t,n[t])})):He()?Object.defineProperties(e,He()(n)):su(Object(n)).forEach((function(t){Object.defineProperty(e,t,Be()(n,t))}))}return e}var uu=function(e){return(window.env||{})[e]},du=function(){return!!window.contentId},mu=du()?Hc:at(),vu={fetch:function(){if(hu.isExport||window.courseData||window.course)return Tl(Il,{});return zn({method:"GET",url:function(){var e,t,n;return window.shareId?B()(e="".concat(uu("RISE_RUNTIME_URI"),"/boot/share/")).call(e,window.shareId):du()?B()(t="".concat(uu("RISE_RUNTIME_URI"),"/boot/businessContent/")).call(t,window.contentId):B()(n="".concat(uu("RISE_RUNTIME_URI"),"/boot/")).call(n,window.courseId)}(),json:!0,withCredentials:!0}).then(de()("body")).then(Il).then(mu)},fetchPartnerContent:function(e){return hu.isExport||window.partnerContent?et().of(window.partnerContent.content):function(e){var t;return Yr()(t=Tc(xc({method:"POST",url:Rc,data:dn()({ids:e})},Dc))).call(t,ce()(["data","content"]))}(e)},getEnv:uu,isPasswordProtected:function(){return!!window.shareId&&!!window.hasPassword},isShare:function(){return!!window.shareId},resolvePath:function(e){var t;return B()(t="".concat(uu("CDN_USER_CONTENT_URI"),"/")).call(t,e)},verifySharePassword:function(e){return zn({method:"POST",url:"".concat(uu("RISE_RUNTIME_URI"),"/password"),data:{shareId:window.shareId,password:e},json:!0}).then(de()("body"))}},pu=function(e,t){return e+((t||{}).c||0)},fu=function(e,t){return function(n,r){var a=r.id,o=r.type,i=(0,nn.Z)(r,lu);return t.lessons[a]?Tn()(n,e(function(e,t){var n=t.id,r=t.type,a=(0,nn.Z)(t,iu);return"quiz"===r?_l(e,cu({id:n},a)):xi(e,{id:n,type:r})}(t,cu({id:a,type:o},i)).lessons[a])):n}};window.Rise=ln()(window.Rise||{},{completeLessons:function(e,t,n){var r=t.reduce(fu(e,n),{}),a=Pe()(n.lessons||{}).length,o=an()(r).reduce(pu,0);return{lessons:r,p:Math.round(o/a*100)}},decodeCourseProgress:function(e,t){var n=de()("lessons",t);return Kr()((function(){return aa()(n)}),_()(Yn()("percentComplete",li()(0,Vn,t)),bt()({lessons:wt()((function(e){var t=de()(e.index,n);return Kr()((function(){return pr()(t)}),Yc(t))(e)}))})))(e)},encodeCourseProgress:au,encodeLessonProgress:function(e){var t=de()("items",e),n=de()("index",e);return _()(Tr()(n),Kr()((function(){return aa()(t)}),Hr()(Nr()(Kn),nu(t))),Vc(),At(),_t()(ru))(Rr()(gr()(eu),e))}});var hu=Tn()(vu,window.Runtime||{}),bu=hu,gu=le()(de())(window.env||{}),yu=function(e){return bu&&bu[e]};function Eu(e){if(yu("bookmark"))return bu.bookmark(e)}function ku(e){return yu("setLessonComplete")?bu.setLessonComplete(e):e}function Cu(e){return yu("setLessonProgress")?bu.setLessonProgress(e):e}function wu(e,t){return yu("setCourseProgress")?bu.setCourseProgress(e,t):e}function Nu(e){if(yu("finish"))return bu.finish(e)}function _u(e,t,n,r){yu("finishStoryline")&&bu.finishStoryline(e,t,n,r)}function Su(){return yu("isComplete")?bu.isComplete():null}function Iu(){if(yu("isExport")){var e=ce()(["partnerContent","content"],window);return bu.isExport()&&e}return!1}function Tu(e){var t=e||"";return yu("resolvePath")?w()(t).call(t,"http")||w()(t).call(t,"data:")||w()(t).call(t,"//")?t:bu.resolvePath(t):w()(t).call(t,"data:")||w()(t).call(t,"http")||w()(t).call(t,"//")?t:"/".concat(t)}function Lu(e){if(yu("reportAnswer")){var t=e.id,n=e.isCorrect,r=e.item,a=e.itemProgress,o=e.duration,i=e.retryAttempts,l=e.title,s=r.id,c=r.title,u=r.type;return bu.reportAnswer({id:t,type:u,isCorrect:n,itemId:s,questionTitle:pt(c),quizTitle:pt(l),retryAttempts:i,answers:Ot(r),correctResponse:Bt(r),response:Ft({item:r,itemProgress:a}),latency:Dt(o)})}return!1}function xu(e){if(yu("startLesson"))return bu.startLesson(e)}var Zu=n(15857),Pu=n(89524),Au=n.n(Pu),Ru=n(43372),Mu=n(97196),Du=n.n(Mu),Ou=n(59681),Bu=n(37990),Fu=n.n(Bu),Hu=n(67430),zu=n.n(Hu),qu=n(51380),Uu=n.n(qu),Vu=window.RiseDotCom,Gu=function(e){return Vu&&Vu[e]},Ku=function(){Gu("exit")&&Vu.exit()},Wu=function(){Gu("on")&&Vu.on.apply(Vu,arguments)},ju=function(){Gu("off")&&Vu.off.apply(Vu,arguments)},Qu=er()("rise/rise-com/"),Yu=Qu("FAVORITE_ADDED"),Xu=Qu("FAVORITE_REMOVED"),Ju=er()("rise/partnerContent/")("SET_ALL_PARTNER_CONTENT"),$u=n(91829),ed=n.n($u),td=n(46376),nd=n.n(td),rd=n(1465),ad=n.n(rd),od=n(73495),id=n.n(od),ld=ve("CDN_USER_CONTENT_URI"),sd=ve("CDN_URI"),cd=ss()("useCrushedKey"),ud=ve("IMAGES_URI"),dd=id()(/-stock[-_]image.jpg/),md=ve("RBC_IMAGES_URI"),vd=ve("ASSETS_URI"),pd=id()(new RegExp("^".concat(ld,"/review"))),fd=function(e){var t=e.crushedKey,n=e.key,r=e.useCrushedKey,a=e.src;return cd(e)?ge(r&&t?t:n):ge(a)},hd=function(e){var t,n;if(!e||!e.key)return"";var r=e.crushedKey,a=e.key,o=e.useCrushedKey;return ud?cd(e)&&o&&r?B()(t="".concat(ud,"/f:png,a:retain,s:cover,t:true,w:340/")).call(t,r):B()(n="".concat(ud,"/f:png,a:retain,s:cover,t:true,w:340/")).call(n,a):fd(e)},bd=function(e){var t;if(!e||!e.key)return"";var n,r,a,o=e.crushedKey,i=e.key,l=e.useCrushedKey;return ud?dd(i)?B()(n="".concat(ud,"/f:jpg,a:retain,b:fff,w:1680,q:65/")).call(n,i):cd(e)?l&&o?B()(r="".concat(ld,"/")).call(r,o):B()(a="".concat(ld,"/")).call(a,i):pd(e.src)?e.src:B()(t="".concat(ud,"/f:jpg|png,a:retain,b:fff/")).call(t,i):fd(e)},gd=function(e){var t,n,r=arguments.length>1&&void 0!==arguments[1]?arguments[1]:"src",a=e.key,o=e.src,i=e.thumbnail,l=e.thumbnailKey,s=ld?B()(t="".concat(ld,"/")).call(t,a):fd({key:a,src:o}),c=ld?B()(n="".concat(ld,"/")).call(n,l):fd({key:l,src:i});return"src"===r?s:c},yd=function(e){var t=e.height,n=e.imageKey,r=e.width;if(md){var a,o,i,l=encodeURIComponent(n);return B()(a=B()(o=B()(i="".concat(md,"/b:fff,f:jpg,s:cover,w:")).call(i,r,",h:")).call(o,t,"/")).call(a,l)}return ge("partnerContent/".concat(n))},Ed=n(4204),kd=function(e){var t,n,r=e.alpha,a=e.color,o=e.url,i=(0,Ed.Z)(a,r);return{backgroundImage:B()(t=B()(n="linear-gradient(0deg,".concat(i,",")).call(n,i,'), url("')).call(t,o,'")')}},Cd="classic",wd="organic",Nd="imaginative",_d="#000",Sd="#fff",Id=600,Td=ws()({ACCENT:null,BLACK:null,COLOR:null,DARK:null,GRAY:null,IMAGE:null,LIGHT:null,TINT:null}),Ld=ws()({LARGE:null,MEDIUM:null,SMALL:null}),xd=ws()({STEPPED:null,CONTINOUS:null}),Zd=ws()({NUMBERS:null,DOTS:null,NONE:null}),Pd=ws()({COMPACT:null,OVERLAY:null,SIDEBAR:null}),Ad=ws()({DARK:null,DARK_IMAGE:null,LIGHT:null,LIGHT_IMAGE:null}),Rd=ws()({DARK:null,DARK_ACCENT:null,DARK_IMAGE:null,LIGHT:null,LIGHT_ACCENT:null,LIGHT_IMAGE:null}),Md="free",Dd="restricted",Od=ws()({ACCENT:null,DARK:null,GRAY:null,IMAGE:null,LIGHT:null,TINT:null}),Bd=ws()({ACCENT:null,DARK:null,LIGHT:null,TINT:null}),Fd=ws()({FULL:null,FLOATING:null,FLOATING_FULL:null}),Hd=ws()({ACCENT:null,CENTERED:null,CENTERED_ACCENT_TINT:null,CENTERED_OVERLAY:null,CENTERED_IMAGE:null,IMAGE:null,LEFT:null,LEFT_OVERLAY:null,SPLIT_LEFT:null,SPLIT_LEFT_IMAGE:null,SPLIT_RIGHT:null,SPLIT_RIGHT_IMAGE:null,TWO_THIRDS_LEFT_IMAGE:null,TWO_THIRDS_RIGHT_IMAGE:null,WHITE:null}),zd=(Hd.CENTERED,Hd.CENTERED_OVERLAY,Hd.LEFT,Hd.LEFT_OVERLAY,Hd.SPLIT_LEFT_IMAGE,Hd.SPLIT_RIGHT_IMAGE,Hd.TWO_THIRDS_LEFT_IMAGE,Hd.TWO_THIRDS_RIGHT_IMAGE,Hd.CENTERED,Hd.CENTERED_OVERLAY,Hd.LEFT,Hd.LEFT_OVERLAY,Hd.SPLIT_LEFT_IMAGE,Hd.SPLIT_RIGHT_IMAGE,Hd.TWO_THIRDS_LEFT_IMAGE,Hd.TWO_THIRDS_RIGHT_IMAGE,Hd.CENTERED,Hd.CENTERED_OVERLAY,Hd.LEFT,Hd.LEFT_OVERLAY,Hd.SPLIT_LEFT,Hd.SPLIT_RIGHT,Hd.SPLIT_LEFT_IMAGE,Hd.SPLIT_RIGHT_IMAGE,Hd.CENTERED,Hd.CENTERED_OVERLAY,Hd.CENTERED_IMAGE,Hd.CENTERED_ACCENT_TINT,Hd.SPLIT_LEFT_IMAGE,Hd.SPLIT_RIGHT_IMAGE,Hd.TWO_THIRDS_LEFT_IMAGE,Hd.TWO_THIRDS_RIGHT_IMAGE,Hd.IMAGE,Hd.ACCENT,Hd.WHITE,"closed"),qd="hidden",Ud="open",Vd=ws()({AUTO:null,BLACK:null,LIGHT:null,DARK:null}),Gd=ws()({ROUNDED:null,SQUARED:null}),Kd=ws()({ROUNDED:null,SQUARED:null}),Wd=ws()({FLOATING:null,FULL:null}),jd=ws()({ACCENT:null,DARK:null,LIGHT:null}),Qd=ws()({ACCENT:null,DARK:null,LIGHT:null}),Yd=(Vd.AUTO,Vd.DARK,Vd.LIGHT,n(35293),n(7488)),Xd=n.n(Yd),Jd=n(86981),$d=n.n(Jd),em=n(96895),tm=n(81331),nm=n(39191),rm=n(79801),am=n(81688),om=n(99725),im=n(4221),lm=n(9443),sm=n.n(lm);tm.Z.register(nm.Z),tm.Z.register(rm.Z);function cm(e){if(null==e)return null;try{return(0,am.Z)((0,om.Z)(e),"srgb")}catch(e){return null}}var um=ws()({NEAR_BLACK:null,DARK:null,MED:null,LIGHT:null}),dm=[[32,um.NEAR_BLACK],[64,um.DARK],[128,um.MED],[256,um.LIGHT]],mm=function(e){var t,n=cm(e);if(null==n)return 0;var r=Yr()(t=n.coords).call(t,(function(e){return 255*e})),a=(0,ze.Z)(r,3);return.2126*a[0]+.7152*a[1]+.0722*a[2]},vm=function(e){return!!e&&1-mm(e)/255>.4},pm=function(e){return!!e&&1-mm(e)/255>.25},fm=xa()((function(e,t){var n,r=ha()(n=(0,em.Z)(t)).call(n,0,3),a=e>=0?Yr()(r).call(r,(function(t){return(1-e)*t+255*e})):Yr()(r).call(r,(function(t){return(1+e)*t}));return hm(a)}));var hm=function(){var e,t=arguments.length>0&&void 0!==arguments[0]?arguments[0]:[];return"#"+Yr()(e=ha()(t).call(t,0,3)).call(e,(function(e){var t;return Xd()(t=Math.min(255,Math.max(0,Math.round(e))).toString(16)).call(t,2,"0")})).join("")},bm=fm(.9),gm=(fm(-.5),fm(-.2),function(e){var t,n=mm(e);return null===(t=$d()(dm).call(dm,(function(e){return(0,ze.Z)(e,1)[0]>n})))||void 0===t?void 0:t[1]}),ym=jr()(sm()(Number),_()(_n(),(function(e){var t,n;return Xd()(t=Xd()(n=e.toString(16)).call(n,6,"0")).call(t,7,"#")})));_()(ym,kn()("#ff631e"));function Em(e,t){if("none"===e||!e||!t)return{};var n=function(e,t){return(0,im.Z)(cm(e),cm(t),"WCAG21")}(e,t),r="".concat(n.toFixed(2),":1"),a=!1,o=!1,i=!1,l=!1,s=!1;return n>=7?(a=!0,o=!0,i=!0,l=!0,s=!0):n>=4.5?(a=!0,i=!0,s=!0):n>=3&&(i=!0,s=!0),{ratio:r,bodyTextAA:a,bodyTextAAA:o,largeTextAA:i,largeTextAAA:l,graphicalUiComponentsAA:s}}var km=function(e){return Em("#fff",e).bodyTextAA?Vd.LIGHT:Vd.DARK},Cm=(Ta()(Zt()("sidebarMode","hidden")),Zt()("sidebarMode","open"),function(e){var t=e.type,n=e.settings;return"quiz"!==t||n.asLesson||void 0===n.asLesson}),wm=function(e){var t=e.alpha,n=e.color,r=e.hasOverlay,a=void 0===r||r,o=e.media,i=(void 0===o?{}:o).image,l=void 0===i?{}:i,s=l.key,c=l.src,u=s?bd(l):c,d=n===jd.LIGHT?Sd:_d;return u?a?kd({alpha:t/100,color:d,url:u}):{backgroundImage:'url("'.concat(u,'")')}:null},Nm=function(e){var t;return ed()(t=[Rd.DARK,Rd.DARK_ACCENT,Rd.DARK_IMAGE,Od.DARK,Ad.DARK,Ad.DARK_IMAGE]).call(t,e)},_m=Dr()(de()("lessons"),qc()),Sm=Zt()("navigationMode",Dd),Im=(Zt()("sidebarMode",Ud),Ta()(Zt()("sidebarMode",qd))),Tm=Zt()("navigationType",Pd.SIDEBAR),Lm=(Zt()("navigationType",Pd.OVERLAY),Zt()("navigationType",Pd.COMPACT)),xm=it()(zu()(pr(),"navigation"),Im,Zt()("navigation",!0)),Zm=function(e){var t;return ed()(t=[Rd.DARK_IMAGE,Rd.LIGHT_IMAGE,Od.DARK_IMAGE,Od.IMAGE,Ad.DARK_IMAGE,Ad.LIGHT_IMAGE]).call(t,e)},Pm=bm,Am=ur()(pr(),aa()),Rm=ur()(pr(),na()(!1)),Mm=zu()(Rm,"isComplete"),Dm=ur()(zu()(na()(!1),"passed"),zu()(Rm,"isComplete")),Om=ad()(2,(function(e){return nd()(it()(_()(na()(e),qc()),_()(Dm,dl()),_()(Mm,dl())))})),Bm=ad()(2,(function(e){return Dr()(Ka(),Om(e),kn()([]),qc())})),Fm=le()(ad()(2,(function(e){return it()(Am,nt()(e),Bm(e))}))),Hm=n(81290),zm=n.n(Hm),qm=n(23385),Um=n.n(qm),Vm=n(47392),Gm=n.n(Vm),Km=n(88576),Wm=n.n(Km),jm=n(62023),Qm=n.n(jm),Ym=_()(oe()(".svg"),li()("","originalUrl")),Xm=it()(Ym,nt()({width:"500rem"}),nt()({})),Jm=function(e){var t=e.alt,n=e.fileName,r=e.key;if('""'===t)return"";if(t)return t;if(n)return n;if(r){var a,o=ha()(a=r.split("/")).call(a,-1)[0];if(o)return o}},$m=function(e){return e&&'""'!==e?e:void 0},ev=function(e){return e?"img":void 0},tv=function(e){return Dr()(li()("","originalUrl"),wn()("."),dl(),na()(e))},nv=(tv("svg"),tv("gif"),function(e){var t;return Gm()(e)?w()(e).call(e,"http")?ha()(t=new(zm())(e).pathname).call(t,1):e:""}),rv=function(e,t){var n=Wm()(e,t);return n.media.image.key===t.media.image.key&&ln()(n.media.image,{crushedKey:t.media.image.key,useCrushedKey:!0}),n},av=Um()(Tn(),(function(e){var t=e.src;return{media:{image:{key:nv(t),src:t}}}}),(function(e){return{alpha:e.alpha}})),ov=zu()(Boolean,"theme"),iv=function(e,t){return Um()(rv,function(e){return ce()([e])}(t),function(e){return _()(av,e,al()({},["theme"]))}(e))},lv=_()(Qm()({coverImageAlpha:"alpha",coverImage:"src"}),Rr()(["coverImageAlpha","coverImage"])),sv=_()(Qm()({lessonHeaderImageAlpha:"alpha",lessonHeaderImage:"src"}),Rr()(["lessonHeaderImageAlpha","lessonHeaderImage"])),cv=function(e,t){return it()(ov,iv(e,t),ce()([t]))},uv=cv(lv,"coverImage"),dv=cv(sv,"lessonHeaderImage"),mv=n(57046),vv=n.n(mv),pv=["bodyTypeface","coverImage","headingTypeface","lessonHeaderImage","media","theme","uiTypeface"],fv=Um()(kn(),ce()(["color"]),ce()(["theme","colorAccent"])),hv=Um()(kn(),ce()(["showLessonCount"]),ce()(["theme","showLessonCount"])),bv=it()(ce()(["coverImage","media","image"]),nt()(Ad.LIGHT_IMAGE),nt()(Ad.LIGHT)),gv=it()(ce()(["coverImage","media","image"]),nt()(Hd.LEFT_OVERLAY),nt()(Hd.LEFT)),yv={allowSearch:!0,animateBlockEntrance:!0,compactShowLessonCount:!0,enableVideoPlaybackSpeed:!0,markLessonsComplete:!1,navigation:!0,navigationRestricted:!1,showAuthor:!0,showLessonCount:!0,showNavigationButtons:!0,sidebarStartsOpen:!0},Ev=function(e){return li()(yv[e],e)},kv={blockCorners:Gd.ROUNDED,blockPaddingBottom:30,blockPaddingTop:30,buttonInlineStyle:Kd.ROUNDED,buttonNavigationStyle:Wd.FULL,buttonScheme:Bd.LIGHT,colorAccent:"#ff631e",coverImageAlpha:50,coverPageType:Hd.SPLIT_LEFT_IMAGE,lessonHeaderColor:null,lessonHeaderImage:null,lessonHeaderImageAlpha:.6,lessonHeaderImageColor:jd.DARK,lessonHeaderSize:Ld.MEDIUM,lessonHeaderStyle:Td.LIGHT,navigationOverlayImage:null,navigationOverlayImageAlpha:.6,navigationOverlayImageColor:Qd.DARK,navigationStyle:Ad.LIGHT,navigationType:Pd.SIDEBAR,themeId:Cd},Cv=qr()(Tn(),_()(Yn()("isLegacyCourse",!0),Tr()("theme"),vv()(kv),Us()({allowSearch:Ev("allowSearch"),animateBlockEntrance:Ev("animateBlockEntrance"),bodyTypefaceId:de()("bodyTypefaceId"),colorAccent:_()(_n(),li()("","color")),compactShowLessonCount:Ev("compactShowLessonCount"),coverImageDefault:null,coverPageType:gv,enableVideoPlaybackSpeed:Ev("enableVideoPlaybackSpeed"),headingTypefaceId:de()("headingTypefaceId"),markLessonsComplete:Ev("markComplete"),navigation:function(e){return e.sidebarMode!==qd},navigationRestricted:function(e){return e.navigationMode===Dd},navigationStyle:bv,showAuthor:Ev("showAuthor"),showLessonCount:Ev("showLessonCount"),showNavigationButtons:Ev("showNavigationButtons"),sidebarStartsOpen:function(e){return e.sidebarMode===Ud},uiTypefaceId:de()("uiTypefaceId")}))),wv=Kr()(zu()(pr(),"theme"),qr()(Tn(),Us()({allowSearch:ce()(["theme","allowSearch"]),animateBlockEntrance:al()(!0,["theme","animateBlockEntrance"]),buttonNavigationStyle:ce()(["theme","buttonNavigationStyle"]),buttonScheme:ce()(["theme","buttonScheme"]),color:fv,colorAccentTint:_()(Pm,fv),coverImage:uv,coverPageType:ce()(["theme","coverPageType"]),enableVideoPlaybackSpeed:al()(!0,["theme","enableVideoPlaybackSpeed"]),lessonHeaderImage:dv,lessonHeaderSize:ce()(["theme","lessonHeaderSize"]),lessonHeaderStyle:ce()(["theme","lessonHeaderStyle"]),markComplete:al()(!1,["theme","markLessonsComplete"]),navigation:al()(!0,["theme","navigation"]),navigationMode:function(e){return e.theme.navigationRestricted?Dd:Md},navigationRestricted:al()(!1,["theme","navigationRestricted"]),navigationStyle:ce()(["theme","navigationStyle"]),navigationType:al()(Pd.SIDEBAR,["theme","navigationType"]),themeId:al()("classic",["theme","themeId"]),showAuthor:al()(!0,["theme","showAuthor"]),showLessonCount:hv,sidebarMode:function(e){var t=e.theme.sidebarStartsOpen;return!!pr()(t)||t?Ud:zd},sidebarStartsOpen:al()(!0,["theme","sidebarMode"]),showNavigationButtons:al()(!0,["theme","showNavigationButtons"])}))),Nv=nl()((function(e){return _()(wv,Tn()(e),Rr()(pv))})),_v=n(85745),Sv=n.n(_v),Iv=n(90086),Tv=n.n(Iv),Lv=al()([],["items"]),xv=_()(Sv()((function(e){var t=e.partnerContentId;return t&&[t]||[]})),Lv),Zv=_()(Sv()(xv),Lv);function Pv(e,t){var n=Pe()(e);if(Re()){var r=Re()(e);t&&(r=De()(r).call(r,(function(t){return Be()(e,t).enumerable}))),n.push.apply(n,r)}return n}function Av(e){for(var t=1;t<arguments.length;t++){var n=null!=arguments[t]?arguments[t]:{};t%2?Pv(Object(n),!0).forEach((function(t){(0,qe.Z)(e,t,n[t])})):He()?Object.defineProperties(e,He()(n)):Pv(Object(n)).forEach((function(t){Object.defineProperty(e,t,Be()(n,t))}))}return e}(function(e){var t;B()(t="".concat(ve("CDN_USER_CONTENT_URI"),"/")).call(t,e)})("assets/rise/assets/themes/thumbnails/sample-avatar.jpeg"),ws()({ACTIVE:null,PREVIEW:null});function Rv(e){return y().createElement("svg",(0,D.Z)({"aria-hidden":"true",fill:"currentColor",focusable:"false",xmlns:"http://www.w3.org/2000/svg"},e))}n(30624);var Mv=n(94184),Dv=n.n(Mv);n(30624);function Ov(e){return y().createElement(Rv,(0,D.Z)({viewBox:"0 0 16 12"},e),y().createElement("path",{d:"M8.4148147,12 L1.05185184,12 C0.471229623,12 0,11.552 0,11 C0,10.448 0.471229623,10 1.05185184,10 L8.4148147,10 C8.99543692,10 9.46666654,10.448 9.46666654,11 C9.46666654,11.552 8.99543692,12 8.4148147,12"}),y().createElement("path",{d:"M12.2500002,2 L0.816666683,2 C0.365866674,2 0,1.552 0,1 C0,0.448 0.365866674,0 0.816666683,0 L12.2500002,0 C12.7008002,0 13.0666669,0.448 13.0666669,1 C13.0666669,1.552 12.7008002,2 12.2500002,2"}),y().createElement("path",{d:"M15,7 L1,7 C0.448,7 0,6.552 0,6 C0,5.448 0.448,5 1,5 L15,5 C15.552,5 16,5.448 16,6 C16,6.552 15.552,7 15,7"}))}n(30624),n(30624),n(30624),n(30624);var Bv=n(30624),Fv=function(e){var t=e.className,n=e.width,r=void 0===n?"20":n,a=e.height,o=void 0===a?"20":a,i=e.focusable,l=void 0===i?"false":i;return Bv.createElement("svg",{className:t,width:r,height:o,viewBox:"0 0 20 20",fill:"none",focusable:l,xmlns:"http://www.w3.org/2000/svg"},Bv.createElement("path",{fillRule:"evenodd",clipRule:"evenodd",d:"M10.0002 3.33334C10.4604 3.33334 10.8335 3.70644 10.8335 4.16668V15.8333C10.8335 16.2936 10.4604 16.6667 10.0002 16.6667C9.53992 16.6667 9.16683 16.2936 9.16683 15.8333V4.16668C9.16683 3.70644 9.53992 3.33334 10.0002 3.33334Z",fill:"currentColor"}),Bv.createElement("path",{fillRule:"evenodd",clipRule:"evenodd",d:"M3.57757 9.41075C3.90301 9.08532 4.43065 9.08532 4.75609 9.41075L10.0002 14.6548L15.2442 9.41075C15.5697 9.08532 16.0973 9.08532 16.4228 9.41075C16.7482 9.73619 16.7482 10.2638 16.4228 10.5893L10.5894 16.4226C10.264 16.748 9.73634 16.748 9.41091 16.4226L3.57757 10.5893C3.25214 10.2638 3.25214 9.73619 3.57757 9.41075Z",fill:"currentColor"}))},Hv=(n(30624),n(30624));function zv(e){return Hv.createElement(Rv,(0,D.Z)({viewBox:"0 0 384 512"},e),Hv.createElement("path",{fill:"currentColor",d:"M377.4 296.6l-168 176C204.8 477.3 198.6 480 192 480s-12.84-2.688-17.38-7.438l-168-176C-2.5 286.1-2.156 271.8 7.438 262.6c9.5-9.156 24.75-8.812 33.94 .8125L168 396.1V56.02c0-13.25 10.75-24.01 23.1-24.01S216 42.77 216 56.02v340.1l126.6-132.7c9.156-9.625 24.41-9.969 33.94-.8125C386.2 271.8 386.5 286.1 377.4 296.6z"}))}function qv(e){return y().createElement(Rv,(0,D.Z)({viewBox:"0 0 22 22"},e),y().createElement("path",{fillRule:"evenodd",clipRule:"evenodd",d:"M11.0002 0.332031C11.7365 0.332031 12.3335 0.928985 12.3335 1.66536L12.3335 20.332C12.3335 21.0684 11.7365 21.6654 11.0002 21.6654C10.2638 21.6654 9.66683 21.0684 9.66683 20.332L9.66683 1.66536C9.66683 0.928985 10.2638 0.332031 11.0002 0.332031Z",fill:"currentColor"}),y().createElement("path",{fillRule:"evenodd",clipRule:"evenodd",d:"M0.72402 10.0559C1.24472 9.53519 2.08894 9.53519 2.60964 10.0559L11.0002 18.4464L19.3907 10.0559C19.9114 9.53519 20.7556 9.53519 21.2763 10.0559C21.797 10.5766 21.797 11.4208 21.2763 11.9415L11.943 21.2748C11.4223 21.7955 10.5781 21.7955 10.0574 21.2748L0.72402 11.9415C0.203321 11.4208 0.203321 10.5766 0.72402 10.0559Z",fill:"currentColor"}))}var Uv=n(30624),Vv=function(e){var t=e.title,n=void 0===t?"Export":t,r=e.desc,a=void 0===r?"An arrow pointing right":r,o=e.width,i=void 0===o?"16":o,l=e.height,s=void 0===l?"8":l,c=e.className,u=e.focusable,d=void 0===u?"false":u,m=e.decorative;return Uv.createElement("svg",{viewBox:"0 0 16 8",width:i,height:s,className:Dv()("i",c),focusable:d,"aria-hidden":m?"true":"false"},Uv.createElement("title",null,n),Uv.createElement("desc",null,a),Uv.createElement("path",{fill:"#444",fillRule:"evenodd",d:"M1 5h11.6l-1.3 1.3c-.4.4-.4 1 0 1.4.2.2.4.3.7.3.3 0 .5-.1.7-.3l3-3c.4-.4.4-1 0-1.4l-3-3c-.4-.4-1-.4-1.4 0-.4.4-.4 1 0 1.4L12.6 3H1c-.6 0-1 .4-1 1s.4 1 1 1"}))},Gv=n(30624);function Kv(e){return Gv.createElement(Rv,(0,D.Z)({viewBox:"0 0 384 512"},e),Gv.createElement("path",{fill:"currentColor",d:"M6.625 215.5l168-176C179.2 34.7 185.4 32.02 192 32.02s12.84 2.688 17.38 7.438l168 176c9.125 9.594 8.781 24.78-.8125 33.94c-9.5 9.156-24.75 8.812-33.94-.8125L216 115.9V456c0 13.25-10.75 23.1-23.1 23.1S168 469.3 168 456V115.9l-126.6 132.7C32.22 258.2 16.97 258.5 7.438 249.4C-2.156 240.2-2.5 225 6.625 215.5z"}))}function Wv(e){return y().createElement(Rv,(0,D.Z)({viewBox:"0 0 22 22"},e),y().createElement("path",{fillRule:"evenodd",clipRule:"evenodd",d:"M11.0007 0.332031C11.737 0.332031 12.334 0.928985 12.334 1.66536L12.334 20.332C12.334 21.0684 11.737 21.6654 11.0007 21.6654C10.2643 21.6654 9.66732 21.0684 9.66732 20.332L9.66732 1.66536C9.66732 0.928985 10.2643 0.332031 11.0007 0.332031Z",fill:"currentColor"}),y().createElement("path",{fillRule:"evenodd",clipRule:"evenodd",d:"M10.0578 0.722556C10.5785 0.201856 11.4228 0.201856 11.9435 0.722556L21.2768 10.0559C21.7975 10.5766 21.7975 11.4208 21.2768 11.9415C20.7561 12.4622 19.9119 12.4622 19.3912 11.9415L11.0007 3.55098L2.61013 11.9415C2.08943 12.4622 1.24521 12.4622 0.724509 11.9415C0.20381 11.4208 0.20381 10.5766 0.724509 10.0559L10.0578 0.722556Z",fill:"currentColor"}))}var jv=function(e){return y().createElement(Rv,(0,D.Z)({viewBox:"0 0 10 12"},e),y().createElement("path",{d:"M7.09677 6.92617C8.14516 6.28188 8.79032 5.07383 8.79032 3.78523C8.79032 1.69128 7.09677 0 5 0C2.90323 0 1.20968 1.69128 1.20968 3.78523C1.20968 5.07383 1.85484 6.20134 2.90323 6.92617C1.20968 7.73154 0 9.42282 0 11.4362C0 11.7584 0.241936 12 0.564516 12C0.887097 12 1.12903 11.7584 1.12903 11.4362C1.12903 9.34228 2.90323 7.57047 5 7.57047C7.09677 7.57047 8.87097 9.34228 8.87097 11.4362C8.87097 11.7584 9.1129 12 9.43548 12C9.75806 12 10 11.7584 10 11.4362C9.91935 9.42282 8.79032 7.73154 7.09677 6.92617ZM5 1.12752C6.45161 1.12752 7.66129 2.33557 7.66129 3.78523C7.66129 5.2349 6.45161 6.44295 5 6.44295C3.54839 6.44295 2.33871 5.2349 2.33871 3.78523C2.33871 2.33557 3.46774 1.12752 5 1.12752Z"}))};n(30624),n(30624),n(30624);n(30624);n(30624),n(30624),n(30624);var Qv=n(30624),Yv=function(e){var t=e.width,n=void 0===t?"17":t,r=e.height,a=void 0===r?"15":r,o=e.title,i=void 0===o?"Book":o,l=e.desc,s=void 0===l?"Book":l,c=e.focusable,u=void 0===c?"false":c,d=e.className;return Qv.createElement("svg",{xmlns:"http://www.w3.org/2000/svg",width:n,height:a,viewBox:"0 0 17 15",focusable:u,className:d},Qv.createElement("title",null,i),Qv.createElement("desc",null,s),Qv.createElement("path",{fill:"#FFF",fillRule:"nonzero",d:"M8.407 14.529a.68.68 0 0 1-.374 0L.506 12.553A.679.679 0 0 1 0 11.897V.679C0 .234.42-.09.851.023L8.22 1.957 15.589.023a.679.679 0 0 1 .851.656v11.218a.679.679 0 0 1-.506.656L8.407 14.53zM7.541 3.182L1.357 1.56v9.814l6.184 1.623V3.182zm1.358 0v9.814l6.184-1.623V1.56L8.899 3.182z"}))};n(30624),n(30624),n(30624);function Xv(e){return y().createElement(Rv,(0,D.Z)({viewBox:"0 0 11 8"},e),y().createElement("path",{d:"M9.6,0L11,1.3L3.9,8L0,4.3L1.4,3l2.6,2.4L9.6,0z"}))}function Jv(e){return y().createElement(Rv,(0,D.Z)({viewBox:"0 0 7 5"},e),y().createElement("path",{d:"M3.104 3.896a.5.5 0 0 0 .707 0l2.543-2.542a.5.5 0 0 0-.708-.708L3.473 2.851 1.353.73a.5.5 0 1 0-.707.707l2.458 2.458Z"}))}n(30624),n(30624);var $v=function(e){return y().createElement(Rv,(0,D.Z)({viewBox:"0 0 6 10"},e),y().createElement("path",{fillRule:"nonzero",d:"M5.707 1.707A1 1 0 0 0 4.293.293l-4 4a1 1 0 0 0 0 1.414l4 4a1 1 0 0 0 1.414-1.414L2.414 5l3.293-3.293z"}))},ep=function(e){var t=e.className;return y().createElement("svg",{"aria-hidden":"true",className:t,fill:"currentColor",focusable:"false",viewBox:"0 0 10 10",xmlns:"http://www.w3.org/2000/svg"},y().createElement("circle",{cx:"5",cy:"5",r:"5"}))},tp=(n(30624),function(e){var t=e.className;return y().createElement("svg",{"aria-hidden":"true",className:t,fill:"currentColor",foocusable:"false",viewBox:"0 0 10 10",xmlns:"http://www.w3.org/2000/svg"},y().createElement("path",{d:"M9.78572 9.78572C9.5 10.0714 9.07143 10.0714 8.78571 9.78572L5 6.00001L1.21429 9.78572C0.928571 10.0714 0.500001 10.0714 0.214285 9.78572C-0.0714284 9.49999 -0.0714284 9.07144 0.214285 8.78571L4 5L0.214285 1.21429C-0.0714284 0.928564 -0.0714284 0.500007 0.214285 0.214279C0.357143 0.0714143 0.500001 0 0.714286 0C0.928571 0 1.07143 0.0714143 1.21429 0.214279L5 3.99999L8.78571 0.214279C8.92857 0.0714143 9.14286 0 9.28572 0C9.42857 0 9.64286 0.0714143 9.78572 0.214279C10.0714 0.500007 10.0714 0.928564 9.78572 1.21429L6 5L9.78572 8.78571C10.0714 9.07144 10.0714 9.49999 9.78572 9.78572Z"}))});n(30624);n(30624),n(30624),n(30624);n(30624),n(30624),n(30624),n(30624),n(30624);var np=n(30624),rp=function(e){var t=e.title,n=void 0===t?"DestinationArrow":t,r=e.desc,a=void 0===r?"DestinationArrow":r,o=e.width,i=void 0===o?"13":o,l=e.height,s=void 0===l?"10":l,c=e.className,u=e.focusable,d=void 0===u?"false":u;return np.createElement("svg",{viewBox:"0 0 13 10",width:i,height:s,className:Dv()("i i-destinationArrow",c),focusable:d},np.createElement("title",null,n),np.createElement("desc",null,a),np.createElement("path",{d:"M0 5c0 .345.264.625.59.625h10.393L7.855 8.933a.65.65 0 0 0 0 .884.573.573 0 0 0 .418.183.573.573 0 0 0 .418-.183l4.136-4.374a.66.66 0 0 0 0-.885L8.691.183a.568.568 0 0 0-.836 0 .65.65 0 0 0 0 .884l3.128 3.308H.591C.264 4.375 0 4.655 0 5"}))};n(30624),n(30624);function ap(e){var t=function(){if("undefined"==typeof Reflect||!L())return!1;if(L().sham)return!1;if("function"==typeof Proxy)return!0;try{return Boolean.prototype.valueOf.call(L()(Boolean,[],(function(){}))),!0}catch(e){return!1}}();return function(){var n,r=(0,M.Z)(e);if(t){var a=(0,M.Z)(this).constructor;n=L()(r,arguments,a)}else n=r.apply(this,arguments);return(0,R.Z)(this,n)}}g.Component,n(30624),n(30624);var op=n(30624),ip=function(e,t){var n=e.title,r=void 0===n?"Download":n,a=e.desc,o=void 0===a?"Arrow down with horizontal line beneath it":a,i=e.width,l=void 0===i?"16":i,s=e.height,c=void 0===s?"19":s,u=e.className,d=e.focusable,m=void 0===d?"false":d;return op.createElement("svg",{viewBox:"0 0 16 19",width:l,height:c,className:Dv()("i i-download",u),focusable:m,ref:t},op.createElement("title",null,r),op.createElement("desc",null,o),op.createElement("rect",{y:"17",width:"16",height:"2",rx:"1"}),op.createElement("path",{d:"M4.464 8.293A1 1 0 1 0 3.05 9.707l4.24 4.24c.4.4 1.028.392 1.42 0l4.24-4.24a1 1 0 1 0-1.414-1.414L8 4.757 4.464 8.293zm0 0L8 4.757l3.536 3.536L8 11.828 4.464 8.293z"}),op.createElement("path",{d:"M7 0h2v12H7z"}))},lp=(0,g.forwardRef)(ip);n(30624),n(30624);n(30624),n(30624),n(30624);var sp=n(30624),cp=function(e){var t=e.title,n=void 0===t?"Draggable":t,r=e.desc,a=void 0===r?"Three dots stacked on top of one another":r,o=e.width,i=void 0===o?"4":o,l=e.height,s=void 0===l?"14":l,c=e.className,u=e.focusable,d=void 0===u?"false":u;return sp.createElement("svg",{viewBox:"0 0 4 14",width:i,height:s,className:Dv()("i i-ellipsis--vert",c),focusable:d},sp.createElement("title",null,n),sp.createElement("desc",null,a),sp.createElement("g",{transform:"translate(.158 .445)"},sp.createElement("circle",{cx:"1.5",cy:"11.5",r:"1.5"}),sp.createElement("circle",{cx:"1.5",cy:"6.5",r:"1.5"}),sp.createElement("circle",{cx:"1.5",cy:"1.5",r:"1.5"})))},up=(n(30624),n(30624),n(30624),n(30624),n(30624),function(e){var t=e["aria-hidden"],n=e["aria-label"],r=void 0===n?"X mark":n,a=e.className,o=e.desc,i=e.height,l=void 0===i?"10":i,s=e.overrideStyle,c=void 0!==s&&s,u=e.role,d=void 0===u?"img":u,m=e.title,v=e.width,p=void 0===v?"10":v;return y().createElement("svg",{"aria-hidden":t,"aria-label":r,className:Dv()(a,{"i i-exMark":!c}),focusable:"false",height:l,role:d,viewBox:"0 0 10 10",width:p,xmlns:"http://www.w3.org/2000/svg"},m&&y().createElement("title",null,m),o&&y().createElement("desc",null,o),y().createElement("path",{d:"M5,4.17,9.17,0,10,.83,5.83,5,10,9.17,9.17,10,5,5.83.83,10,0,9.17,4.17,5,0,.83.83,0Z"}))}),dp=(n(30624),function(e){var t=e["aria-hidden"],n=e["aria-label"],r=e.className,a=e.desc,o=void 0===a?"":a,i=e.height,l=void 0===i?"50":i,s=e.role,c=void 0===s?"img":s,u=e.title,d=void 0===u?"":u,m=e.width,v=void 0===m?"40":m;return y().createElement("svg",{"aria-hidden":t,"aria-label":n,className:r,fill:"none",focusable:"false",height:l,role:c,viewBox:"0 0 40 50",width:v,xmlns:"http://www.w3.org/2000/svg"},d&&y().createElement("title",null,d),o&&y().createElement("desc",null,o),y().createElement("path",{clipRule:"evenodd",d:"M2 0C0.89543 0 0 0.89543 0 2V48C0 49.1046 0.895431 50 2 50H38C39.1046 50 40 49.1046 40 48V14L26 0H2Z",fillRule:"evenodd",fill:"#DFE1E2"}),y().createElement("path",{clipRule:"evenodd",d:"M26 0V14H40",fillRule:"evenodd",fill:"#C7CACC"}),y().createElement("path",{d:"M13.534 22.9863V24.4163H10.245V26.4458H12.984V27.8813H10.245V30.9998H8.375V22.9863H13.534Z",fill:"#414448"}),y().createElement("path",{d:"M17.533 30.9998H15.663V22.9863H17.533V30.9998Z",fill:"#414448"}),y().createElement("path",{d:"M21.8805 29.5148H24.8505V30.9998H20.0215V22.9863H21.8805V29.5148Z",fill:"#414448"}),y().createElement("path",{d:"M31.8846 22.9863V24.4163H28.5956V26.2863H31.1146V27.6613H28.5956V29.5698H31.8846V30.9998H26.7256V22.9863H31.8846Z",fill:"#414448"}))}),mp=function(e){var t=e["aria-hidden"],n=e["aria-label"],r=e.className,a=e.desc,o=void 0===a?"":a,i=e.height,l=void 0===i?"50":i,s=e.role,c=void 0===s?"img":s,u=e.title,d=void 0===u?"":u,m=e.width,v=void 0===m?"40":m;return y().createElement("svg",{"aria-hidden":t,"aria-label":n,className:r,fill:"none",focusable:"false",height:l,role:c,viewBox:"0 0 40 50",width:v,xmlns:"http://www.w3.org/2000/svg"},d&&y().createElement("title",null,d),o&&y().createElement("desc",null,o),y().createElement("path",{clipRule:"evenodd",d:"M2 0C0.89543 0 0 0.89543 0 2V48C0 49.1046 0.895431 50 2 50H38C39.1046 50 40 49.1046 40 48V14L26 0H2Z",fillRule:"evenodd",fill:"#C3CEED"}),y().createElement("path",{clipRule:"evenodd",d:"M26 0V14H40",fill:"#96A9E0",fillRule:"evenodd"}),y().createElement("path",{d:"M14.8355 26.9904C14.8355 27.5698 14.7346 28.1051 14.533 28.5964C14.335 29.0841 14.0545 29.5076 13.6915 29.8669C13.3285 30.2226 12.8903 30.5013 12.377 30.7029C11.8673 30.9009 11.3008 30.9999 10.6775 30.9999H7.56445V22.9864H10.6775C11.3008 22.9864 11.8673 23.0873 12.377 23.2889C12.8903 23.4906 13.3285 23.7693 13.6915 24.1249C14.0545 24.4806 14.335 24.9041 14.533 25.3954C14.7346 25.8831 14.8355 26.4148 14.8355 26.9904ZM12.9325 26.9904C12.9325 26.5944 12.8811 26.2369 12.7785 25.9179C12.6758 25.5989 12.5273 25.3294 12.333 25.1094C12.1423 24.8858 11.9076 24.7153 11.629 24.5979C11.3503 24.4769 11.0331 24.4164 10.6775 24.4164H9.43445V29.5699H10.6775C11.0331 29.5699 11.3503 29.5113 11.629 29.3939C11.9076 29.2729 12.1423 29.1024 12.333 28.8824C12.5273 28.6588 12.6758 28.3874 12.7785 28.0684C12.8811 27.7494 12.9325 27.3901 12.9325 26.9904Z",fill:"#0C3092"}),y().createElement("path",{d:"M24.6375 26.9904C24.6375 27.5698 24.5367 28.1088 24.335 28.6074C24.137 29.1061 23.8565 29.5406 23.4935 29.9109C23.1305 30.2776 22.6923 30.5654 22.179 30.7744C21.6693 30.9834 21.1028 31.0879 20.4795 31.0879C19.8562 31.0879 19.2878 30.9834 18.7745 30.7744C18.2612 30.5654 17.8212 30.2776 17.4545 29.9109C17.0915 29.5406 16.8092 29.1061 16.6075 28.6074C16.4095 28.1088 16.3105 27.5698 16.3105 26.9904C16.3105 26.4111 16.4095 25.8721 16.6075 25.3734C16.8092 24.8748 17.0915 24.4421 17.4545 24.0754C17.8212 23.7088 18.2612 23.4209 18.7745 23.2119C19.2878 23.0029 19.8562 22.8984 20.4795 22.8984C21.1028 22.8984 21.6693 23.0048 22.179 23.2174C22.6923 23.4264 23.1305 23.7143 23.4935 24.0809C23.8565 24.4476 24.137 24.8803 24.335 25.3789C24.5367 25.8776 24.6375 26.4148 24.6375 26.9904ZM22.7345 26.9904C22.7345 26.5944 22.6832 26.2388 22.5805 25.9234C22.4779 25.6044 22.3293 25.3349 22.135 25.1149C21.9443 24.8949 21.7097 24.7263 21.431 24.6089C21.1523 24.4916 20.8352 24.4329 20.4795 24.4329C20.1202 24.4329 19.7993 24.4916 19.517 24.6089C19.2383 24.7263 19.0018 24.8949 18.8075 25.1149C18.6168 25.3349 18.4702 25.6044 18.3675 25.9234C18.2648 26.2388 18.2135 26.5944 18.2135 26.9904C18.2135 27.3901 18.2648 27.7494 18.3675 28.0684C18.4702 28.3838 18.6168 28.6514 18.8075 28.8714C19.0018 29.0914 19.2383 29.2601 19.517 29.3774C19.7993 29.4911 20.1202 29.5479 20.4795 29.5479C20.8352 29.5479 21.1523 29.4911 21.431 29.3774C21.7097 29.2601 21.9443 29.0914 22.135 28.8714C22.3293 28.6514 22.4779 28.3838 22.5805 28.0684C22.6832 27.7494 22.7345 27.3901 22.7345 26.9904Z",fill:"#0C3092"}),y().createElement("path",{d:"M31.9109 28.9264C31.9549 28.9264 31.9989 28.9356 32.0429 28.9539C32.0869 28.9686 32.129 28.9961 32.1694 29.0364L32.9064 29.8119C32.5837 30.2336 32.1785 30.5526 31.6909 30.7689C31.2069 30.9816 30.633 31.0879 29.9694 31.0879C29.3607 31.0879 28.8144 30.9853 28.3304 30.7799C27.85 30.5709 27.4412 30.2849 27.1039 29.9219C26.7702 29.5553 26.5135 29.1226 26.3339 28.6239C26.1542 28.1216 26.0644 27.5771 26.0644 26.9904C26.0644 26.3928 26.167 25.8446 26.3724 25.3459C26.5777 24.8436 26.8637 24.4109 27.2304 24.0479C27.6007 23.6849 28.0425 23.4026 28.5559 23.2009C29.0692 22.9993 29.6357 22.8984 30.2554 22.8984C30.556 22.8984 30.8384 22.9259 31.1024 22.9809C31.37 23.0323 31.6194 23.1056 31.8504 23.2009C32.0814 23.2926 32.294 23.4044 32.4884 23.5364C32.6827 23.6648 32.855 23.8078 33.0054 23.9654L32.3784 24.8069C32.338 24.8583 32.2904 24.9059 32.2354 24.9499C32.1804 24.9903 32.1034 25.0104 32.0044 25.0104C31.9384 25.0104 31.876 24.9958 31.8174 24.9664C31.7587 24.9371 31.6964 24.9023 31.6304 24.8619C31.5644 24.8179 31.491 24.7721 31.4104 24.7244C31.3334 24.6731 31.2399 24.6273 31.1299 24.5869C31.0235 24.5429 30.897 24.5063 30.7504 24.4769C30.6074 24.4476 30.4387 24.4329 30.2444 24.4329C29.907 24.4329 29.599 24.4934 29.3204 24.6144C29.0417 24.7318 28.8015 24.9023 28.5999 25.1259C28.4019 25.3459 28.246 25.6136 28.1324 25.9289C28.0224 26.2443 27.9674 26.5981 27.9674 26.9904C27.9674 27.4011 28.0224 27.7659 28.1324 28.0849C28.246 28.4039 28.3982 28.6734 28.5889 28.8934C28.7832 29.1098 29.0087 29.2748 29.2654 29.3884C29.522 29.5021 29.797 29.5589 30.0904 29.5589C30.259 29.5589 30.413 29.5516 30.5524 29.5369C30.6917 29.5186 30.82 29.4893 30.9374 29.4489C31.0584 29.4086 31.172 29.3573 31.2784 29.2949C31.3884 29.2289 31.4984 29.1483 31.6084 29.0529C31.6524 29.0163 31.7 28.9869 31.7514 28.9649C31.8027 28.9393 31.8559 28.9264 31.9109 28.9264Z",fill:"#0C3092"}))},vp=(n(30624),function(e){var t=e["aria-hidden"],n=e["aria-label"],r=e.className,a=e.desc,o=void 0===a?"":a,i=e.height,l=void 0===i?"50":i,s=e.role,c=void 0===s?"img":s,u=e.title,d=void 0===u?"":u,m=e.width,v=void 0===m?"40":m;return y().createElement("svg",{"aria-hidden":t,"aria-label":n,className:r,fill:"none",focusable:"false",height:l,role:c,viewBox:"0 0 40 50",width:v,xmlns:"http://www.w3.org/2000/svg"},d&&y().createElement("title",null,d),o&&y().createElement("desc",null,o),y().createElement("path",{clipRule:"evenodd",d:"M2 0C0.89543 0 0 0.89543 0 2V48C0 49.1046 0.895431 50 2 50H38C39.1046 50 40 49.1046 40 48V14L26 0H2Z",fill:"#F5D0CE",fillRule:"evenodd"}),y().createElement("path",{clipRule:"evenodd",d:"M26 0V14H40",fill:"#EDADA9",fillRule:"evenodd"}),y().createElement("path",{d:"M10.8678 28.3213V30.9998H9.00879V22.9863H11.8358C12.4005 22.9863 12.8845 23.0542 13.2878 23.1898C13.6948 23.3218 14.0285 23.5052 14.2888 23.7398C14.5528 23.9745 14.7471 24.2513 14.8718 24.5703C14.9965 24.8893 15.0588 25.234 15.0588 25.6043C15.0588 26.004 14.9946 26.3707 14.8663 26.7043C14.738 27.038 14.5418 27.324 14.2778 27.5623C14.0138 27.8007 13.6783 27.9877 13.2713 28.1233C12.868 28.2553 12.3895 28.3213 11.8358 28.3213H10.8678ZM10.8678 26.9188H11.8358C12.3198 26.9188 12.6681 26.8033 12.8808 26.5723C13.0935 26.3413 13.1998 26.0187 13.1998 25.6043C13.1998 25.421 13.1723 25.2542 13.1173 25.1038C13.0623 24.9535 12.978 24.8252 12.8643 24.7188C12.7543 24.6088 12.6131 24.5245 12.4408 24.4658C12.2721 24.4072 12.0705 24.3778 11.8358 24.3778H10.8678V26.9188Z",fill:"#771D18"}),y().createElement("path",{d:"M24.2944 26.9903C24.2944 27.5697 24.1936 28.105 23.9919 28.5963C23.7939 29.084 23.5134 29.5075 23.1504 29.8668C22.7874 30.2225 22.3493 30.5012 21.8359 30.7028C21.3263 30.9008 20.7598 30.9998 20.1364 30.9998H17.0234V22.9863H20.1364C20.7598 22.9863 21.3263 23.0872 21.8359 23.2888C22.3493 23.4905 22.7874 23.7692 23.1504 24.1248C23.5134 24.4805 23.7939 24.904 23.9919 25.3953C24.1936 25.883 24.2944 26.4147 24.2944 26.9903ZM22.3914 26.9903C22.3914 26.5943 22.3401 26.2368 22.2374 25.9178C22.1348 25.5988 21.9863 25.3293 21.7919 25.1093C21.6013 24.8857 21.3666 24.7152 21.0879 24.5978C20.8093 24.4768 20.4921 24.4163 20.1364 24.4163H18.8934V29.5698H20.1364C20.4921 29.5698 20.8093 29.5112 21.0879 29.3938C21.3666 29.2728 21.6013 29.1023 21.7919 28.8823C21.9863 28.6587 22.1348 28.3873 22.2374 28.0683C22.3401 27.7493 22.3914 27.39 22.3914 26.9903Z",fill:"#771D18"}),y().createElement("path",{d:"M31.3465 22.9863V24.4163H28.0575V26.4458H30.7965V27.8813H28.0575V30.9998H26.1875V22.9863H31.3465Z",fill:"#771D18"}))}),pp=function(e){var t=e["aria-hidden"],n=e["aria-label"],r=e.className,a=e.desc,o=void 0===a?"":a,i=e.height,l=void 0===i?"50":i,s=e.role,c=void 0===s?"img":s,u=e.title,d=void 0===u?"":u,m=e.width,v=void 0===m?"40":m;return y().createElement("svg",{"aria-hidden":t,"aria-label":n,className:r,fill:"none",focusable:"false",height:l,role:c,viewBox:"0 0 40 50",width:v,xmlns:"http://www.w3.org/2000/svg"},d&&y().createElement("title",null,d),o&&y().createElement("desc",null,o),y().createElement("path",{clipRule:"evenodd",d:"M2 0C0.89543 0 0 0.89543 0 2V48C0 49.1046 0.895431 50 2 50H38C39.1046 50 40 49.1046 40 48V14L26 0H2Z",fill:"#FBDACC",fillRule:"evenodd"}),y().createElement("path",{clipRule:"evenodd",d:"M26 0V14H40",fill:"#F8BFA6",fillRule:"evenodd"}),y().createElement("path",{d:"M11.2115 28.3213V30.9998H9.35254V22.9863H12.1795C12.7442 22.9863 13.2282 23.0542 13.6315 23.1898C14.0385 23.3218 14.3722 23.5052 14.6325 23.7398C14.8965 23.9745 15.0909 24.2513 15.2155 24.5703C15.3402 24.8893 15.4025 25.234 15.4025 25.6043C15.4025 26.004 15.3384 26.3707 15.21 26.7043C15.0817 27.038 14.8855 27.324 14.6215 27.5623C14.3575 27.8007 14.022 27.9877 13.615 28.1233C13.2117 28.2553 12.7332 28.3213 12.1795 28.3213H11.2115ZM11.2115 26.9188H12.1795C12.6635 26.9188 13.0119 26.8033 13.2245 26.5723C13.4372 26.3413 13.5435 26.0187 13.5435 25.6043C13.5435 25.421 13.516 25.2542 13.461 25.1038C13.406 24.9535 13.3217 24.8252 13.208 24.7188C13.098 24.6088 12.9569 24.5245 12.7845 24.4658C12.6159 24.4072 12.4142 24.3778 12.1795 24.3778H11.2115V26.9188Z",fill:"#7C2B0E"}),y().createElement("path",{d:"M19.2262 28.3213V30.9998H17.3672V22.9863H20.1942C20.7589 22.9863 21.2429 23.0542 21.6462 23.1898C22.0532 23.3218 22.3869 23.5052 22.6472 23.7398C22.9112 23.9745 23.1055 24.2513 23.2302 24.5703C23.3549 24.8893 23.4172 25.234 23.4172 25.6043C23.4172 26.004 23.353 26.3707 23.2247 26.7043C23.0964 27.038 22.9002 27.324 22.6362 27.5623C22.3722 27.8007 22.0367 27.9877 21.6297 28.1233C21.2264 28.2553 20.7479 28.3213 20.1942 28.3213H19.2262ZM19.2262 26.9188H20.1942C20.6782 26.9188 21.0265 26.8033 21.2392 26.5723C21.4519 26.3413 21.5582 26.0187 21.5582 25.6043C21.5582 25.421 21.5307 25.2542 21.4757 25.1038C21.4207 24.9535 21.3364 24.8252 21.2227 24.7188C21.1127 24.6088 20.9715 24.5245 20.7992 24.4658C20.6305 24.4072 20.4289 24.3778 20.1942 24.3778H19.2262V26.9188Z",fill:"#7C2B0E"}),y().createElement("path",{d:"M31.2008 22.9863V24.4603H28.9458V30.9998H27.0868V24.4603H24.8318V22.9863H31.2008Z",fill:"#7C2B0E"}))},fp=function(e){var t=e["aria-hidden"],n=e["aria-label"],r=e.className,a=e.desc,o=void 0===a?"":a,i=e.height,l=void 0===i?"50":i,s=e.role,c=void 0===s?"img":s,u=e.title,d=void 0===u?"":u,m=e.width,v=void 0===m?"40":m;return y().createElement("svg",{"aria-hidden":t,"aria-label":n,className:r,fill:"none",focusable:"false",height:l,role:c,viewBox:"0 0 40 50",width:v,xmlns:"http://www.w3.org/2000/svg"},d&&y().createElement("title",null,d),o&&y().createElement("desc",null,o),y().createElement("path",{clipRule:"evenodd",d:"M2 0C0.89543 0 0 0.89543 0 2V48C0 49.1046 0.895431 50 2 50H38C39.1046 50 40 49.1046 40 48V14L26 0H2Z",fill:"#CFEAF8",fillRule:"evenodd"}),y().createElement("path",{clipRule:"evenodd",d:"M26 0V14H40",fill:"#ABDBF3",fillRule:"evenodd"}),y().createElement("path",{d:"M11.6738 28.0355V31H9.81476V22.9865H12.4218C13.0011 22.9865 13.4943 23.047 13.9013 23.168C14.3119 23.2853 14.6456 23.4503 14.9023 23.663C15.1626 23.8757 15.3514 24.1268 15.4688 24.4165C15.5861 24.7062 15.6448 25.0215 15.6448 25.3625C15.6448 25.6228 15.6099 25.8685 15.5403 26.0995C15.4706 26.3305 15.3661 26.545 15.2268 26.743C15.0911 26.9373 14.9224 27.1115 14.7208 27.2655C14.5228 27.4195 14.2936 27.546 14.0333 27.645C14.1579 27.7073 14.2734 27.7843 14.3798 27.876C14.4898 27.9677 14.5851 28.0795 14.6658 28.2115L16.3708 31H14.6878C14.3761 31 14.1524 30.8827 14.0168 30.648L12.6858 28.3215C12.6271 28.2188 12.5574 28.1455 12.4768 28.1015C12.3998 28.0575 12.2898 28.0355 12.1468 28.0355H11.6738ZM11.6738 26.754H12.4218C12.6748 26.754 12.8893 26.7228 13.0653 26.6605C13.2449 26.5945 13.3916 26.5047 13.5053 26.391C13.6189 26.2773 13.7014 26.1453 13.7528 25.995C13.8041 25.841 13.8298 25.676 13.8298 25.5C13.8298 25.148 13.7143 24.873 13.4833 24.675C13.2559 24.477 12.9021 24.378 12.4218 24.378H11.6738V26.754Z",fill:"#144E6C"}),y().createElement("path",{d:"M23.6162 22.9865V24.4605H21.3612V31H19.5022V24.4605H17.2472V22.9865H23.6162Z",fill:"#144E6C"}),y().createElement("path",{d:"M30.5411 22.9865V24.4165H27.2521V26.446H29.9911V27.8815H27.2521V31H25.3821V22.9865H30.5411Z",fill:"#144E6C"}))},hp=function(e){var t=e["aria-hidden"],n=e["aria-label"],r=e.className,a=e.desc,o=void 0===a?"":a,i=e.height,l=void 0===i?"50":i,s=e.role,c=void 0===s?"img":s,u=e.title,d=void 0===u?"":u,m=e.width,v=void 0===m?"40":m;return y().createElement("svg",{"aria-hidden":t,"aria-label":n,className:r,fill:"none",focusable:"false",height:l,role:c,viewBox:"0 0 40 50",width:v,xmlns:"http://www.w3.org/2000/svg"},d&&y().createElement("title",null,d),o&&y().createElement("desc",null,o),y().createElement("path",{clipRule:"evenodd",d:"M2 0C0.89543 0 0 0.89543 0 2V48C0 49.1046 0.895431 50 2 50H38C39.1046 50 40 49.1046 40 48V14L26 0H2Z",fill:"#D1E5D1",fillRule:"evenodd"}),y().createElement("path",{clipRule:"evenodd",d:"M26 0V14H40",fill:"#AFD1AE",fillRule:"evenodd"}),y().createElement("path",{d:"M11.8861 26.8804L9.40564 22.9864H11.2646C11.3856 22.9864 11.4736 23.0029 11.5286 23.0359C11.5873 23.0653 11.6386 23.1166 11.6826 23.1899L13.2776 25.8904C13.296 25.8428 13.3161 25.7969 13.3381 25.7529C13.3638 25.7089 13.3913 25.6631 13.4206 25.6154L14.8176 23.2174C14.9093 23.0634 15.034 22.9864 15.1916 22.9864H16.9736L14.4601 26.7979L17.0286 30.9999H15.1696C15.0486 30.9999 14.9496 30.9706 14.8726 30.9119C14.7993 30.8533 14.7406 30.7836 14.6966 30.7029L13.0906 27.8979C13.0613 27.9786 13.0283 28.0483 12.9916 28.1069L11.4956 30.7029C11.4516 30.7799 11.393 30.8496 11.3196 30.9119C11.2463 30.9706 11.1546 30.9999 11.0446 30.9999H9.30664L11.8861 26.8804Z",fill:"#265026"}),y().createElement("path",{d:"M20.6017 29.5149H23.5717V30.9999H18.7427V22.9864H20.6017V29.5149Z",fill:"#265026"}),y().createElement("path",{d:"M29.9128 24.6144C29.8578 24.7024 29.7991 24.7684 29.7368 24.8124C29.6781 24.8564 29.6011 24.8784 29.5058 24.8784C29.4215 24.8784 29.3298 24.8528 29.2308 24.8014C29.1355 24.7464 29.0255 24.6859 28.9008 24.6199C28.7798 24.5539 28.6405 24.4953 28.4828 24.4439C28.3251 24.3889 28.1455 24.3614 27.9438 24.3614C27.5955 24.3614 27.3351 24.4366 27.1628 24.5869C26.9941 24.7336 26.9098 24.9334 26.9098 25.1864C26.9098 25.3478 26.9611 25.4816 27.0638 25.5879C27.1665 25.6943 27.3003 25.7859 27.4653 25.8629C27.634 25.9399 27.8246 26.0114 28.0373 26.0774C28.2536 26.1398 28.4736 26.2113 28.6973 26.2919C28.921 26.3689 29.1391 26.4606 29.3518 26.5669C29.5681 26.6733 29.7588 26.8089 29.9238 26.9739C30.0925 27.1389 30.2281 27.3406 30.3308 27.5789C30.4335 27.8136 30.4848 28.0978 30.4848 28.4314C30.4848 28.8018 30.4206 29.1483 30.2923 29.4709C30.164 29.7936 29.977 30.0759 29.7313 30.3179C29.4893 30.5563 29.1886 30.7451 28.8293 30.8844C28.4736 31.0201 28.0685 31.0879 27.6138 31.0879C27.3645 31.0879 27.1096 31.0623 26.8493 31.0109C26.5926 30.9596 26.3433 30.8881 26.1013 30.7964C25.8593 30.7011 25.632 30.5893 25.4193 30.4609C25.2066 30.3326 25.0215 30.1896 24.8638 30.0319L25.4138 29.1629C25.4541 29.0969 25.511 29.0438 25.5843 29.0034C25.6576 28.9631 25.7365 28.9429 25.8208 28.9429C25.9308 28.9429 26.0408 28.9778 26.1508 29.0474C26.2645 29.1171 26.391 29.1941 26.5303 29.2784C26.6733 29.3628 26.8365 29.4398 27.0198 29.5094C27.2031 29.5791 27.4195 29.6139 27.6688 29.6139C28.0061 29.6139 28.2683 29.5406 28.4553 29.3939C28.6423 29.2436 28.7358 29.0071 28.7358 28.6844C28.7358 28.4974 28.6845 28.3453 28.5818 28.2279C28.4791 28.1106 28.3435 28.0134 28.1748 27.9364C28.0098 27.8594 27.821 27.7916 27.6083 27.7329C27.3956 27.6743 27.1775 27.6101 26.9538 27.5404C26.7301 27.4671 26.512 27.3791 26.2993 27.2764C26.0866 27.1701 25.896 27.0326 25.7273 26.8639C25.5623 26.6916 25.4285 26.4789 25.3258 26.2259C25.2231 25.9693 25.1718 25.6539 25.1718 25.2799C25.1718 24.9793 25.2323 24.6859 25.3533 24.3999C25.4743 24.1139 25.6521 23.8591 25.8868 23.6354C26.1215 23.4118 26.4093 23.2339 26.7503 23.1019C27.0913 22.9663 27.4818 22.8984 27.9218 22.8984C28.1675 22.8984 28.4058 22.9186 28.6368 22.9589C28.8715 22.9956 29.0933 23.0524 29.3023 23.1294C29.5113 23.2028 29.7056 23.2926 29.8853 23.3989C30.0686 23.5016 30.2318 23.6189 30.3748 23.7509L29.9128 24.6144Z",fill:"#265026"}))},bp=function(e){var t=e["aria-hidden"],n=e["aria-label"],r=e.className,a=e.desc,o=void 0===a?"":a,i=e.height,l=void 0===i?"50":i,s=e.role,c=void 0===s?"img":s,u=e.title,d=void 0===u?"":u,m=e.width,v=void 0===m?"40":m;return y().createElement("svg",{"aria-hidden":t,"aria-label":n,className:r,fill:"none",focusable:"false",height:l,role:c,viewBox:"0 0 40 50",width:v,xmlns:"http://www.w3.org/2000/svg"},d&&y().createElement("title",null,d),o&&y().createElement("desc",null,o),y().createElement("path",{clipRule:"evenodd",d:"M2 0C0.89543 0 0 0.89543 0 2V48C0 49.1046 0.895431 50 2 50H38C39.1046 50 40 49.1046 40 48V14L26 0H2Z",fillRule:"evenodd",fill:"#CFEAF8"}),y().createElement("path",{clipRule:"evenodd",d:"M26 0V14H40",fillRule:"evenodd",fill:"#ABDBF3"}),y().createElement("path",{d:"M16.8968 22.9863V23.6573C16.8968 23.7527 16.8802 23.8462 16.8472 23.9378C16.8179 24.0295 16.7757 24.1157 16.7207 24.1963L12.9587 29.5698H16.7758V30.9998H10.5938V30.2848C10.5938 30.2005 10.6084 30.118 10.6377 30.0373C10.6671 29.953 10.7074 29.876 10.7587 29.8063L14.5317 24.4163H10.9017V22.9863H16.8968Z",fill:"#124F6E"}),y().createElement("path",{d:"M20.7826 30.9998H18.9126V22.9863H20.7826V30.9998Z",fill:"#124F6E"}),y().createElement("path",{d:"M25.1301 28.3213V30.9998H23.2711V22.9863H26.0981C26.6627 22.9863 27.1467 23.0542 27.5501 23.1898C27.9571 23.3218 28.2907 23.5052 28.5511 23.7398C28.8151 23.9745 29.0094 24.2513 29.1341 24.5703C29.2587 24.8893 29.3211 25.234 29.3211 25.6043C29.3211 26.004 29.2569 26.3707 29.1286 26.7043C29.0002 27.038 28.8041 27.324 28.5401 27.5623C28.2761 27.8007 27.9406 27.9877 27.5336 28.1233C27.1302 28.2553 26.6517 28.3213 26.0981 28.3213H25.1301ZM25.1301 26.9188H26.0981C26.5821 26.9188 26.9304 26.8033 27.1431 26.5723C27.3557 26.3413 27.4621 26.0187 27.4621 25.6043C27.4621 25.421 27.4346 25.2542 27.3796 25.1038C27.3246 24.9535 27.2402 24.8252 27.1266 24.7188C27.0166 24.6088 26.8754 24.5245 26.7031 24.4658C26.5344 24.4072 26.3327 24.3778 26.0981 24.3778H25.1301V26.9188Z",fill:"#124F6E"}))},gp=(n(30624),n(30624)),yp=function(e){var t=e.title,n=void 0===t?"Fill in the Blank":t,r=e.desc,a=void 0===r?"Pencil writing on a surface":r,o=e.width,i=void 0===o?"15":o,l=e.height,s=void 0===l?"15":l,c=e.className,u=e.focusable,d=void 0===u?"false":u;return gp.createElement("svg",{viewBox:"0 0 15 15",width:i,height:s,className:Dv()("i i-fillInTheBlank",c),focusable:d},gp.createElement("title",null,n),gp.createElement("desc",null,a),gp.createElement("path",{d:"M2.488 8.246l5.25-5.25 1.4 1.4-5.25 5.25h-1.4v-1.4zm-.875 3.15h2.625a.794.794 0 0 0 .613-.262l6.125-6.125a.846.846 0 0 0 0-1.225L8.35 1.159a.846.846 0 0 0-1.225 0L1 7.284a.794.794 0 0 0-.263.612v2.625c0 .525.35.875.875.875zM.739 13.146h14v1.75h-14z"}))},Ep=(n(30624),n(30624),function(e){return y().createElement(Rv,(0,D.Z)({viewBox:"0 0 15 15"},e),y().createElement("path",{d:"M13.32 2.84H7.543L5.182.477a.794.794 0 0 0-.613-.262h-3.5c-.525 0-.875.35-.875.875v12.25c0 .525.35.875.875.875h12.25c.525 0 .875-.35.875-.875V3.715c0-.525-.35-.875-.875-.875"}))});n(30624),n(30624),n(30624),n(30624),n(30624),n(30624),n(30624);function kp(e){return y().createElement(Rv,(0,D.Z)({viewBox:"0 0 20 14"},e),y().createElement("path",{d:"M0 0H20V2H0V0Z M0 6H20V8H0V6Z M20 12H0V14H20V12Z"}))}var Cp=n(30624),wp=function(e){var t=e.className,n=e.decorative,r=void 0===n||n,a=e.desc,o=void 0===a?"Heart":a,i=e.focusable,l=void 0===i?"false":i,s=e.height,c=void 0===s?"16":s,u=e.isFilled,d=void 0===u||u,m=e.title,v=void 0===m?"Heart":m,p=e.width,f=void 0===p?"16":p;return Cp.createElement("svg",{"aria-hidden":r,viewBox:"0 0 16 16",width:f,height:c,className:Dv()("i i-heart".concat(d?"Filled":"Outline"),t),focusable:l},Cp.createElement("title",null,v),Cp.createElement("desc",null,o),Cp.createElement("path",{d:"M11.15 1C9.838 1 8.7 1.7 8 2.75 7.3 1.7 6.162 1 4.85 1 2.75 1 1 2.75 1 4.85c0 3.85 7 9.538 7 9.538S15 8.7 15 4.85C15 2.75 13.25 1 11.15 1"}))};n(30624),n(30624),n(30624),n(30624);n(30624),n(30624),n(30624),n(30624);var Np=n(30624),_p=function(e){var t=e["aria-hidden"],n=e["aria-label"],r=e.className,a=e.desc,o=e.height,i=e.role,l=void 0===i?"img":i,s=e.title,c=e.width;return Np.createElement("svg",{"aria-hidden":t,"aria-label":n,className:r,fill:"none",focusable:"false",height:o,role:l,viewBox:"0 0 40 40",width:c,xmlns:"http://www.w3.org/2000/svg"},s&&Np.createElement("title",null,s),a&&Np.createElement("desc",null,a),Np.createElement("path",{fillRule:"evenodd",clipRule:"evenodd",d:"M24 23C24 24.5064 23.1673 25.8183 21.9371 26.5005C21.9782 26.6602 22 26.8275 22 27V30C22 31.1046 21.1046 32 20 32C18.8954 32 18 31.1046 18 30V27C18 26.8275 18.0218 26.6602 18.0629 26.5005C16.8327 25.8183 16 24.5064 16 23C16 20.7909 17.7909 19 20 19C22.2091 19 24 20.7909 24 23ZM20 25C21.1046 25 22 24.1046 22 23C22 21.8954 21.1046 21 20 21C18.8954 21 18 21.8954 18 23C18 24.1046 18.8954 25 20 25Z",fill:"#000"}),Np.createElement("path",{fillRule:"evenodd",clipRule:"evenodd",d:"M12 10V13C8.68629 13 6 15.6863 6 19V32C6 35.3137 8.68629 38 12 38H28C31.3137 38 34 35.3137 34 32V19C34 15.6863 31.3137 13 28 13V10C28 5.58172 24.4183 2 20 2C15.5817 2 12 5.58172 12 10ZM20 4C16.6863 4 14 6.68629 14 10V13H26V10C26 6.68629 23.3137 4 20 4ZM8 19C8 16.7909 9.79086 15 12 15H28C30.2091 15 32 16.7909 32 19V32C32 34.2091 30.2091 36 28 36H12C9.79086 36 8 34.2091 8 32V19Z",fill:"#000"}))};function Sp(e){return y().createElement(Rv,(0,D.Z)({viewBox:"0 0 20 22"},e),y().createElement("path",{fillRule:"evenodd",clipRule:"evenodd",d:"M4 9V6C4 4.4087 4.63214 2.88258 5.75736 1.75736C6.88258 0.632141 8.4087 0 10 0C11.5913 0 13.1174 0.632141 14.2426 1.75736C15.3679 2.88258 16 4.4087 16 6V9H17C18.6569 9 20 10.3431 20 12V19C20 20.6569 18.6569 22 17 22H3C1.34315 22 0 20.6569 0 19V12C0 10.3431 1.34315 9 3 9H4ZM7.17157 3.17157C7.92172 2.42143 8.93913 2 10 2C11.0609 2 12.0783 2.42143 12.8284 3.17157C13.5786 3.92172 14 4.93913 14 6V9H6V6C6 4.93913 6.42143 3.92172 7.17157 3.17157Z"}))}n(30624),n(30624),n(30624),n(30624),n(30624),n(30624),n(30624),n(30624);var Ip=n(30624),Tp=function(e){var t=e.title,n=void 0===t?"Not Allowed":t,r=e.desc,a=void 0===r?"A circle with a slanted line through it":r,o=e.width,i=void 0===o?"12":o,l=e.height,s=void 0===l?"12":l,c=e.className,u=e.focusable,d=void 0===u?"false":u;return Ip.createElement("svg",{viewBox:"0 0 12 12",width:i,height:s,className:Dv()("i i-notAllowed",c),focusable:d},Ip.createElement("title",null,n),Ip.createElement("desc",null,a),Ip.createElement("path",{fill:"#FFF",fillRule:"evenodd",d:"M6 10.5c-.975 0-1.875-.3-2.625-.825l6.3-6.3c.525.75.825 1.65.825 2.625 0 2.475-2.025 4.5-4.5 4.5m0-9c.975 0 1.875.3 2.625.825l-6.3 6.3A4.546 4.546 0 0 1 1.5 6c0-2.475 2.025-4.5 4.5-4.5M6 0C2.7 0 0 2.7 0 6s2.7 6 6 6 6-2.7 6-6-2.7-6-6-6"}))},Lp=(n(30624),n(30624),n(30624),n(30624),n(30624),n(30624),n(73955)),xp=n.n(Lp);function Zp(e){var t=function(){if("undefined"==typeof Reflect||!L())return!1;if(L().sham)return!1;if("function"==typeof Proxy)return!0;try{return Boolean.prototype.valueOf.call(L()(Boolean,[],(function(){}))),!0}catch(e){return!1}}();return function(){var n,r=(0,M.Z)(e);if(t){var a=(0,M.Z)(this).constructor;n=L()(r,arguments,a)}else n=r.apply(this,arguments);return(0,R.Z)(this,n)}}var Pp=function(e){(0,A.Z)(n,e);var t=Zp(n);function n(){var e,r;(0,x.Z)(this,n);for(var a=arguments.length,o=new Array(a),i=0;i<a;i++)o[i]=arguments[i];return(r=t.call.apply(t,B()(e=[this]).call(e,o))).maskId="person-unknown-mask-".concat(xp()()),r.pathId="person-unknown-path-".concat(xp()()),r}return(0,Z.Z)(n,[{key:"render",value:function(){var e=this.props,t=e.title,n=void 0===t?"Person Unknown":t,r=e.desc,a=e.width,o=void 0===a?"38":a,i=e.height,l=void 0===i?"38":i,s=e.className,c=e.decorative,u=e.focusable,d=void 0===u?"false":u;return y().createElement("svg",{"aria-hidden":c,viewBox:"0 0 38 38",width:o,height:l,className:Dv()("i i-person-unknown",s),focusable:d},n&&y().createElement("title",null,n),r&&y().createElement("desc",null,r),y().createElement("defs",null,y().createElement("circle",{id:this.pathId,cx:"19",cy:"19",r:"19"})),y().createElement("g",{stroke:"none",strokeWidth:"1",fill:"none",fillRule:"evenodd"},y().createElement("mask",{id:this.maskId,fill:"#fff"},y().createElement("use",{href:"#".concat(this.pathId)})),y().createElement("use",{fill:"#D8D8D8",href:"#".concat(this.pathId)}),y().createElement("path",{d:"M15.1239928,24 C12.6645753,22.6352711 11,20.0120267 11,17 C11,12.581722 14.581722,9 19,9 C23.418278,9 27,12.581722 27,17 C27,20.0120267 25.3354247,22.6352711 22.8760072,24 L23,24 C27.4182847,24 31,27.5817153 31,32 L31,43 C31,43.5522847 30.5522847,44 30,44 L8,44 C7.44771525,44 7,43.5522847 7,43 L7,32 C7,27.5817153 10.5817153,24 15,24 L15.1239928,24 Z",fill:"#ADAEAF",fillRule:"nonzero",mask:"url(#".concat(this.maskId,")")})))}}]),n}(g.Component),Ap=n(30624),Rp=function(e){var t=e.title,n=void 0===t?"Pick One":t,r=e.desc,a=void 0===r?"Pick One":r,o=e.width,i=void 0===o?"16":o,l=e.height,s=void 0===l?"14":l,c=e.className,u=e.focusable,d=void 0===u?"false":u,m=e["aria-hidden"];return Ap.createElement("svg",{xmlns:"http://www.w3.org/2000/svg",width:i,height:s,viewBox:"0 0 16 14",className:Dv()("i i-pickOne",c),focusable:d,"aria-hidden":m},Ap.createElement("title",null,n),Ap.createElement("desc",null,a),Ap.createElement("g",{fillRule:"evenodd"},Ap.createElement("path",{fillRule:"nonzero",d:"M5.039 10.865A1.284 1.284 0 1 1 3.754 9.58v-1.6a2.884 2.884 0 1 0-.001 5.768 2.884 2.884 0 0 0 0-5.768v1.6c.71 0 1.286.575 1.286 1.285zM5.039 3.851a1.284 1.284 0 1 1-1.285-1.285v-1.6a2.884 2.884 0 1 0-.001 5.769 2.884 2.884 0 0 0 0-5.769v1.6c.71 0 1.286.575 1.286 1.285z"}),Ap.createElement("path",{d:"M8.862 1.324h7v2h-7zM8.862 4.324h7v2h-7zM8.862 8.324h7v2h-7zM8.862 11.324h7v2h-7z"})))};n(30624),n(30624);function Mp(e){return y().createElement(Rv,(0,D.Z)({viewBox:"0 0 16 16"},e),y().createElement("path",{d:"M14,14 L2,14 L2,2 L14,2 L14,14 Z M15,0 L1,0 C0.4,0 0,0.4 0,1 L0,15 C0,15.6 0.4,16 1,16 L15,16 C15.6,16 16,15.6 16,15 L16,1 C16,0.4 15.6,0 15,0 L15,0 Z"}),y().createElement("path",{d:"M7.9997,11 C8.5517,11 8.9997,11.448 8.9997,12 C8.9997,12.552 8.5517,13 7.9997,13 C7.4477,13 6.9997,12.552 6.9997,12 C6.9997,11.448 7.4477,11 7.9997,11"}),y().createElement("path",{d:"M7.0997,5.5 C7.2997,5.2 7.5997,5 7.9997,5 C8.5997,5 8.9997,5.4 8.9997,6 C8.9997,6.3 8.8997,6.4 8.3997,6.7 C7.7997,7.1 6.9997,7.7 6.9997,9 L6.9997,10 L8.9997,10 L8.9997,9 C8.9997,8.8 8.9997,8.7 9.4997,8.4 C10.0997,8 10.9997,7.4 10.9997,6 C10.9997,4.3 9.6997,3 7.9997,3 C6.8997,3 5.8997,3.6 5.3997,4.5 L4.8997,5.4 L6.5997,6.4 L7.0997,5.5 Z"}))}n(30624);function Dp(e){return y().createElement(Rv,(0,D.Z)({viewBox:"0 0 15 14"},e),y().createElement("path",{fillRule:"evenodd",clipRule:"evenodd",d:"M0.666669 1.00005C1.03486 1.00005 1.33334 1.29853 1.33334 1.66672V5.00005H4.66667C5.03486 5.00005 5.33334 5.29853 5.33334 5.66672C5.33334 6.0349 5.03486 6.33338 4.66667 6.33338H0.666669C0.298479 6.33338 2.01494e-06 6.0349 2.01494e-06 5.66672V1.66672C2.01494e-06 1.29853 0.298479 1.00005 0.666669 1.00005Z"}),y().createElement("path",{fillRule:"evenodd",clipRule:"evenodd",d:"M7.07024 0.404628C8.50152 0.203255 9.95947 0.472493 11.2244 1.17177C12.4894 1.87106 13.4928 2.9625 14.0835 4.28165C14.6742 5.60081 14.8202 7.07621 14.4995 8.48555C14.1788 9.89489 13.4088 11.1618 12.3054 12.0955C11.202 13.0291 9.82511 13.5789 8.38212 13.6619C6.93913 13.745 5.50824 13.3568 4.30504 12.5559C3.10184 11.755 2.19151 10.5848 1.71122 9.22158C1.58887 8.87431 1.7712 8.49361 2.11847 8.37127C2.46574 8.24892 2.84644 8.43125 2.96879 8.77852C3.35302 9.86911 4.08128 10.8053 5.04384 11.446C6.0064 12.0867 7.15112 12.3972 8.30551 12.3308C9.4599 12.2644 10.5614 11.8245 11.4441 11.0776C12.3268 10.3307 12.9429 9.31717 13.1994 8.18969C13.456 7.06222 13.3392 5.8819 12.8666 4.82658C12.3941 3.77125 11.5913 2.8981 10.5794 2.33867C9.56739 1.77925 8.40102 1.56386 7.256 1.72496C6.11098 1.88606 5.04933 2.41492 4.23101 3.23185C4.22625 3.2366 4.22142 3.24128 4.21652 3.24588L1.12319 6.15255C0.854867 6.40468 0.432961 6.39155 0.180833 6.12323C-0.0712944 5.85491 -0.0581685 5.43301 0.210151 5.18088L3.29633 2.28094C4.31823 1.26392 5.64238 0.60552 7.07024 0.404628Z"}))}function Op(e){return y().createElement(Rv,(0,D.Z)({viewBox:"0 0 28 28"},e),y().createElement("path",{d:"M0.602462 14.9446C-0.0244077 15.1759 -0.0720487 15.7437 0.0596979 16.4712C1.24525 23.0177 7.00549 28 13.9288 28C22.0136 28 28.5288 21.1924 27.9661 13.0292C27.4922 6.10378 21.8359 0.475002 14.8765 0.0329519C10.0788 -0.291229 5.72563 1.80126 2.97148 5.21978L1.63888 4.12944C1.07616 3.68748 0.217442 4.07044 0.217442 4.8072V9.84668C0.217442 10.4067 0.720862 10.8192 1.25405 10.7012L1.49079 10.6422L2.61619 10.4064L3.09007 10.318L6.22894 9.64027C6.93974 9.49288 7.17671 8.57935 6.58425 8.10777L4.98518 6.84067C7.32461 3.95266 11.0858 2.21377 15.2022 2.65593C20.4735 3.21591 24.738 7.45959 25.3303 12.7052C26.0709 19.5717 20.681 25.4068 13.9287 25.4068C8.30488 25.4068 3.62815 21.3639 2.64243 16.0542C2.51095 15.346 2.19718 14.5886 1.49075 14.7383L0.602462 14.9446Z",fill:"currentColor"}))}n(30624);function Bp(e){return y().createElement(Rv,(0,D.Z)({viewBox:"0 0 23 17"},e),y().createElement("path",{d:"M19.347 8.275l1.88 1.714a.727.727 0 0 0 .98-1.074l-3.225-2.941a.727.727 0 0 0-1.027.047l-2.94 3.224a.727.727 0 0 0 1.075.98l1.802-1.976a6.545 6.545 0 0 1-11.56 4.288.727.727 0 1 0-1.114.935 8 8 0 0 0 14.129-5.197zm-16.039.162l-1.79-1.633a.727.727 0 1 0-.98 1.074l3.223 2.94c.297.272.757.25 1.028-.046l2.94-3.224a.727.727 0 0 0-1.075-.98L4.768 8.636a6.545 6.545 0 0 1 11.555-4.482.727.727 0 1 0 1.114-.936A8 8 0 0 0 3.308 8.437z",fillRule:"nonzero"}))}n(30624),n(30624);var Fp=function(e){return y().createElement(Rv,(0,D.Z)({viewBox:"0 0 16 16"},e),y().createElement("path",{d:"M14.1259 3.625C14.65 3.625 15 3.975 15 4.5V14.125C15 14.65 14.65 15 14.1249 15H1.87506C1.35003 15 1 14.65 1 14.125V1.875C1 1.35 1.35003 1 1.87506 1H5.37531C5.63833 1 5.81334 1.087 5.98836 1.262L8.35052 3.625H14.1259ZM7.9785 6.093C7.10444 6.093 6.38938 6.808 6.38938 7.683V8.079C6.38938 8.953 7.10444 9.668 7.9785 9.668C8.85256 9.668 9.56761 8.953 9.56761 8.079V7.682C9.56761 6.808 8.85256 6.093 7.9775 6.093H7.9785ZM9.56761 9.827C9.35786 10.0329 9.10928 10.1951 8.8363 10.3041C8.56332 10.4131 8.2714 10.4668 7.9775 10.462C7.68393 10.4665 7.39239 10.4127 7.11977 10.3037C6.84716 10.1947 6.5989 10.0327 6.38938 9.827C5.67433 10.065 5.1983 10.581 5.1983 11.257V12.448H10.7587V11.257C10.7587 10.581 10.2817 10.065 9.56761 9.827Z"}))};n(30624),n(30624),n(30624),n(30624);n(30624),n(30624),n(30624),n(30624);function Hp(e){return y().createElement(Rv,(0,D.Z)({viewBox:"0 0 15 16"},e),y().createElement("path",{d:"M8.69169169,1.65459164 C7.42998802,0.732912554 5.79691384,0.425404591 4.21164279,0.810071145 C2.01180284,1.34426767 0.429519485,3.32166778 0.449238273,5.51223961 C0.454317355,6.09008425 0.560978072,6.64511922 0.766531499,7.16185651 C0.884545458,7.45866364 1.19914976,7.66620336 1.53138146,7.66620336 C1.60756769,7.66620336 1.72289272,7.66620336 1.80027403,7.62903206 C2.21496611,7.48682371 2.41812939,7.05879065 2.26276924,6.65638325 C2.09725092,6.18836289 2.02345485,5.8315748 2.02345485,5.49928598 C2.02345485,4.55873965 2.44860388,3.66071502 3.19044858,3.03527987 C3.94334777,2.40027029 4.91763516,2.10993997 5.93524413,2.21694824 C6.90415367,2.31888769 7.79388929,2.81901053 8.37648985,3.58890684 C8.96058425,4.36077436 9.17300938,5.31962473 8.9590904,6.21962057 C8.94235931,6.29002074 8.92204298,6.35957612 8.89754388,6.42913149 C8.84436291,6.5969655 8.8709534,6.79042518 8.97074242,6.9599488 C9.07979329,7.14524206 9.26204269,7.2823816 9.47088259,7.33616734 C9.67285078,7.38770027 9.89573284,7.36517221 10.0812687,7.27308878 C10.2742738,7.17762614 10.4108115,7.01936655 10.4654863,6.83041248 C10.6062067,6.40012662 10.6773139,5.94111748 10.6773139,5.4666203 C10.6773139,3.96597018 9.95369412,2.57655233 8.69169169,1.65459164"}),y().createElement("path",{d:"M12.4033641,9.43002363 L7.46962051,8.60458861 L7.42312479,5.65704834 C7.42257778,4.87028142 6.91659487,4.17992696 6.16391111,3.93838024 C5.57177436,3.74839098 4.94490256,3.83320301 4.44493675,4.1709044 C3.94633846,4.50757465 3.64849231,5.04841246 3.64849231,5.61734909 L3.64849231,12.0692503 L3.27543248,11.4577787 C3.01177436,11.0154157 2.60233846,10.7096799 2.12288547,10.5967691 C1.65355214,10.4859205 1.14620171,10.5673813 0.72637265,10.8220752 C0.0398769231,11.2721719 -0.184396581,12.1996907 0.158577778,13.1957809 C0.165415385,13.210217 0.18237265,13.2532675 0.209176068,13.3208077 C0.319671795,13.5979291 0.578406838,14.2475532 0.952013675,15.0616455 L0.999603419,15.1523867 C1.20227009,15.608928 1.48534701,15.7290569 1.72739829,15.7290569 C1.84445812,15.7290569 1.95139829,15.7009581 2.03563761,15.6692503 C2.21204786,15.6022256 2.33922735,15.4880258 2.40322735,15.3387669 C2.47816752,15.1637293 2.46285128,14.9407433 2.36356923,14.7319356 C2.32992821,14.653826 1.5422359,12.8165757 1.50968889,12.7477465 C1.36828718,12.295072 1.41396239,11.9890784 1.49437265,11.9455124 C1.58845812,11.9011729 1.69403077,11.8869946 1.7730735,11.9009151 C1.9133812,11.9449968 1.98832137,12.0042879 2.05697094,12.1321504 L3.53963761,14.292666 C3.71905641,14.5633426 4.15146667,14.7654479 4.59946667,14.6061353 C4.93888547,14.4857487 5.12568889,14.2596692 5.12568889,13.9699162 L5.12568889,5.69416971 C5.12568889,5.5072739 5.23317607,5.33739205 5.39317607,5.27114071 C5.54469744,5.20927175 5.70797949,5.21984103 5.84117607,5.3018174 C5.97546667,5.38456713 6.05560342,5.52196778 6.05560342,5.66916434 L6.05560342,9.09129108 C6.05560342,9.4367261 6.34715897,9.7540623 6.69232137,9.78396563 L6.6942359,9.78396563 L12.1632274,10.6988528 C12.7868171,10.8042879 13.2397402,11.3141912 13.2397402,11.9112266 L13.2397402,15.0784017 C13.2397402,15.434406 13.5457915,15.72287 13.9235009,15.72287 C14.3009368,15.72287 14.6072615,15.434406 14.6072615,15.0784017 L14.6072615,11.9112266 C14.6072615,10.6893147 13.6809026,9.64579162 12.4033641,9.43002363"}))}n(30624),n(30624),n(30624),n(30624),n(30624),n(30624),n(30624),n(30624);function zp(e){return y().createElement(Rv,(0,D.Z)({viewBox:"0 0 16 12"},e),y().createElement("g",{transform:"translate(-1 -2)"},y().createElement("path",{d:"M11,14 L2,14 C1.4,14 1,13.6 1,13 L1,3 C1,2.4 1.4,2 2,2 L11,2 C11.6,2 12,2.4 12,3 L12,4.5 L15.6,3 C16.3,2.8 17,3.3 17,4 L17,12 C17,12.7 16.3,13.2 15.6,12.9 L12,11.5 L12,13 C12,13.6 11.6,14 11,14 L11,14 L11,14 Z M3,12 L10,12 L10,10 C10,9.3 10.7,8.8 11.4,9.1 L15,10.6 L15,5.6 L11.4,7.1 C10.7,7.2 10,6.7 10,6 L10,4 L3,4 L3,12 L3,12 L3,12 Z"})))}n(30624),n(30624);var qp,Up,Vp,Gp,Kp,Wp,jp,Qp=function(e){var t=e["aria-hidden"],n=e["aria-label"],r=e.className,a=e.desc,o=void 0===a?"":a,i=e.height,l=void 0===i?"20":i,s=e.role,c=void 0===s?"img":s,u=e.title,d=void 0===u?"":u,m=e.width,v=void 0===m?"20":m;return y().createElement("svg",{"aria-hidden":t,"aria-label":n,className:Dv()("i i-xMarkFilled",r),focusable:"false",height:l,role:c,viewBox:"0 0 20 20",width:v,xmlns:"http://www.w3.org/2000/svg"},d&&y().createElement("title",null,d),o&&y().createElement("desc",null,o),y().createElement("path",{d:"M10 9.08L6.904 5.986a.65.65 0 1 0-.92.92L9.082 10l-3.096 3.096a.65.65 0 0 0 .92.92L10 10.918l3.096 3.096a.65.65 0 0 0 .92-.92L10.918 10l3.096-3.096a.65.65 0 1 0-.92-.92L10 9.082zM10 20C4.477 20 0 15.523 0 10S4.477 0 10 0s10 4.477 10 10-4.477 10-10 10z"}))},Yp={DRAW_FROM_QUESTION_BANK:"DRAW_FROM_QUESTION_BANK",FILL_IN_THE_BLANK:"FILL_IN_THE_BLANK",MATCHING:"MATCHING",MULTIPLE_CHOICE:"MULTIPLE_CHOICE",MULTIPLE_RESPONSE:"MULTIPLE_RESPONSE"},Xp="all",Jp="none",$p="incorrect",ef=ll()([[zs()([na()(!0),na()(Xp)]),nt()(Xp)],[zs()([na()(!1),na()(Jp)]),nt()(Jp)],[na()($p),nt()($p)],[us(),nt()(Xp)]]),tf=Yp,nf=er()("rise/status/")("SET_LOADED"),rf=ea({connection:"connected",courseLoaded:!1,fontsLoaded:!1,notFound:!1,partnerContentLoaded:!1},(0,qe.Z)({},nf,(function(e,t){return Tn()(e,t)}))),af=function(){var e=arguments.length>0&&void 0!==arguments[0]&&arguments[0];return $r(nf,{courseLoaded:e})},of=function(){var e=arguments.length>0&&void 0!==arguments[0]&&arguments[0];return $r(nf,{partnerContentLoaded:e})},lf=er()("rise/course/"),sf=lf("LOAD_COURSE"),cf=lf("UPDATE_COMPLETED_AT"),uf=lf("UPDATE_COURSE_PREVIEW"),df=Kr()(_()(pr(),ce()(["settings","revealAnswers"])),xr()(Cr()(["settings","revealAnswers"]),ef)),mf=xr()(Nr()("lessons"),wt()(df)),vf=function(e){return _()(Tn()(e),Tr()("lessonsOnly"),$c()(Zt()("type","section")))(e.lessons)},pf=zu()(pr(),"theme"),ff=_()(wv,Cv),hf=it()(pf,ff,wv),bf=_()((function(e){var t,n,r,a;return Av(Av({},e),{},{theme:Av(Av({},null==e?void 0:e.theme),{},{hideCoverPage:null!==(t=null==e||null===(n=e.theme)||void 0===n?void 0:n.hideCoverPage)&&void 0!==t&&t,hideLessonHeaders:null!==(r=null==e||null===(a=e.theme)||void 0===a?void 0:a.hideLessonHeaders)&&void 0!==r&&r})})}),hf),gf=Uu()(Yn()("favoritedAt",new Date)),yf=Uu()(Yn()("favoritedAt",null)),Ef=Uu()(Fu()("completedAt",(function(){return(new Date).toISOString()}))),kf=ea({},(qp={},(0,qe.Z)(qp,Yu,gf),(0,qe.Z)(qp,Xu,yf),(0,qe.Z)(qp,sf,(function(e,t){var n=t.completedAt,r=t.course,a=t.favoritedAt,o=t.riseComCurrentUser,i=t.riseComCourseId,l=t.riseComEnrollmentType,s=t.riseComLearningPathId;return Dr()(mf,vf,Tn()(ga(),{completedAt:n,favoritedAt:a,riseComCourseId:i,riseComEnrollmentType:l,riseComCurrentUser:o,riseComLearningPathId:s}),bf)(r)})),(0,qe.Z)(qp,cf,Ef),(0,qe.Z)(qp,uf,(function(e,t){return t.course})),qp)),Cf=function(e){return function(t){404===t.statusCode&&e(function(){return $r(nf,{notFound:arguments.length>0&&void 0!==arguments[0]&&arguments[0]})}(!0))}},wf=function(e){return function(t){return t([$r(Ju,e),of(!0)])}},Nf=function(e){return aa()(e)?of(!0):Yr()(t=function(){var e=arguments.length>0&&void 0!==arguments[0]?arguments[0]:[];return yu("fetchPartnerContent")?bu.fetchPartnerContent(e):et().of({content:[]})}(e)).call(t,wf);var t},_f=function(e){return function(t){var n=t.course,r=function(e){var t=e.course,n=e.lessons,r=Sv()(Zv,n),a=li()(null,"partnerContentId",t),o=a?[a]:[];return vl(r,er()(o),Tv())}({course:n,lessons:n.lessons});e([$r(sf,t),af(!0),Nf(r)])}},Sf=function(){return function(e){return function(){var e=arguments.length>0&&void 0!==arguments[0]?arguments[0]:{};return yu("fetch")?Je().resolve(bu.fetch()):Je().resolve(e)}().then(_f(e)).catch(Cf(e))}},If=$r(uf),Tf=($r(cf),ea({},(0,qe.Z)({},sf,(function(e,t){var n=t.labelSet;return Tn()(e,n)})))),Lf=n(96249),xf="rise/features/SET_FEATURE_FLAGS",Zf=(0,Lf.handle)({},(0,qe.Z)({},xf,(function(e,t){return t}))),Pf=(0,Lf.action)(xf),Af=n(18231),Rf=n.n(Af),Mf=n(37347),Df=n.n(Mf),Of=(n(75933),wt()(le()(er())(":".concat("n3,n4,i4,n7,n9"))),_()(Rf()(","),gr()),function(e,t){var n=new FontFace(t.name,e,{family:t.name,style:t.style,weight:t.weight});return n.load().then((function(){return document.fonts.add(n)}))}),Bf=function(e,t){var n,r,a,o=document.createElement("style");return o.innerText=B()(n=B()(r=B()(a="@font-face { font-family: '".concat(t.name,"'; src: ")).call(a,e,"; font-weight: ")).call(r,t.weight,"; font-style: ")).call(n,t.style,"; }"),document.head.appendChild(o),new(Df())(t.name,{style:t.style,weight:t.weight}).load()},Ff=function(e){var t="url(".concat(function(e){var t;if(fe("resolveFontPath"))return me.resolveFontPath(e);var n=e.default?ve("CDN_URI"):ve("CDN_USER_CONTENT_URI");return B()(t="".concat(n,"/")).call(t,e.key)}(e),") format('woff')");return("fonts"in document?Of:Bf)(t,e)},Hf=function(e,t){var n,r=Je().all(Yr()(e).call(e,Ff)),a=new(Je())((function(e){n=setTimeout(e,5e3)}));return Je().race([r,a]).finally((function(){clearTimeout(n),t()}))},zf=(er()("rise/fonts/")("LOAD_FONTS"),Tn()({})),qf=ea({},(Up={},(0,qe.Z)(Up,sf,(function(e,t){var n=t.fonts;return Tn()(e,Vr()(Uf)(n))})),(0,qe.Z)(Up,uf,(function(e,t){var n=t.fonts;return zf(n)})),Up)),Uf=function(e){return Hf(e,(function(){return Qh(function(){return $r(nf,{fontsLoaded:arguments.length>0&&void 0!==arguments[0]&&arguments[0]})}(!0))}))},Vf={isPreview:"preview"===window.viewType,externalLinksModalVisible:!1},Gf=er()("rise/globals/")("SHOW_EXTERNAL_LINKS_MODAL"),Kf=ea(Vf,(0,qe.Z)({},Gf,(function(e,t){return Tn()(e,{externalLinksModalVisible:t})}))),Wf=$r(Gf),jf=n(55389),Qf=n.n(jf),Yf=ad()(2,(function(e){return Hl()((0,Lf.error)(e),(0,Lf.action)(e))})),Xf=er()("rise/learningPathUpNext/"),Jf=Xf("FETCH_LP_UP_NEXT"),$f=Xf("FETCH_LP_UP_NEXT_PENDING"),eh=Ta()(ss()("id")),th=le()(Us()({nextCourse:jr()(eh,nt()({})),learningPathComplete:eh,lpHasFailedQuiz:de()("lpHasFailedQuiz"),isPending:!1,isSuccess:!0})),nh=Yn()("isPending",!0),rh=((0,Lf.handle)({nextCourse:{},learningPathComplete:!1,isPending:!1,isSuccess:!1},(Vp={},(0,qe.Z)(Vp,Jf,(0,Lf.onSuccess)(th)),(0,qe.Z)(Vp,$f,nh),Vp)),Qf()([(0,Lf.action)($f),Dr()(et().fromPromise((function(){if(Gu("fetchLpUpNext"))return Vu.fetchLpUpNext.apply(Vu,arguments)})),Yf(Jf))])),ah=n(89576),oh=n.n(ah),ih=n(67964),lh=n.n(ih),sh=function(e,t){var n=Pa()(Zt()("id",t.id),e.content),r=-1===n?oh()(t):lh()(n,t);return bt()({content:r},e)},ch=(0,qe.Z)({},Ju,(function(e,t){return Br()(sh,e,t)})),uh=(0,Lf.handle)({content:[]},ch),dh=er()("rise/search/"),mh=dh("RESET_SEARCH"),vh=dh("SET_SEARCH_ACTIVE"),ph=dh("SET_SEARCH_ACTIVE_LESSONS"),fh=dh("SET_SEARCH_LESSONS"),hh=dh("SET_SEARCH_TERM"),bh={active:!1,activeLessons:[],lessons:[],term:null},gh=ea(bh,(Gp={},(0,qe.Z)(Gp,mh,(function(e,t){return t?Yn()("active",e.active,bh):e})),(0,qe.Z)(Gp,vh,(function(e,t){return Yn()("active",t,e)})),(0,qe.Z)(Gp,ph,(function(e,t){return Yn()("activeLessons",t,e)})),(0,qe.Z)(Gp,fh,(function(e,t){return Yn()("lessons",t,e)})),(0,qe.Z)(Gp,hh,(function(e,t){return Yn()("term",t,e)})),Gp)),yh=$r(mh),Eh=$r(vh),kh=$r(ph),Ch=$r(fh),wh=$r(hh),Nh=er()("rise/sessionPreferences/"),_h=Nh("LOAD_SESSION_PREFERENCES"),Sh=Nh("SET_PREFERS_KEYBOARD_NAVIGATION"),Ih=Nh("SET_STARTING_COURSE_LESSON_SELECTED"),Th=ea({prefersKeyboardNavigation:!1,startedCourseWithLessonSelected:!1},(Kp={},(0,qe.Z)(Kp,_h,Tn()),(0,qe.Z)(Kp,Sh,(function(e,t){return Tn()(e,{prefersKeyboardNavigation:t})})),(0,qe.Z)(Kp,Ih,(function(e,t){return Tn()(e,{startedCourseWithLessonSelected:t})})),Kp)),Lh=nt()($r(_h,null)),xh=$r(Sh),Zh=($r(Ih),"up"),Ph="down",Ah="rise/slidesUI/SET_SLIDE_DIRECTION",Rh="rise/slidesUI/SET_EXITING_SLIDE_OFFSET",Mh={slideDirection:Zh,exitingSlideOffset:0},Dh=(0,Lf.handle)(Mh,(Wp={},(0,qe.Z)(Wp,Ah,le()(Yn()("slideDirection"))),(0,qe.Z)(Wp,Rh,le()(Yn()("exitingSlideOffset"))),Wp)),Oh=(0,Lf.action)(Ah),Bh=(0,Lf.action)(Rh),Fh=er()("rise/ui/"),Hh=Fh("SET_LESSON_NAV_NEXT_BUTTON_UI"),zh=Fh("SET_SKIP_TO_NAV_BUTTON_UI"),qh=(0,Lf.handle)({lessonNavNextButton:null,skipToNavButton:null},(jp={},(0,qe.Z)(jp,Hh,le()(Yn()("lessonNavNextButton"))),(0,qe.Z)(jp,zh,le()(Yn()("skipToNavButton"))),jp)),Uh=(0,Lf.action)(Hh),Vh=(0,Lf.action)(zh);function Gh(e,t){var n=Pe()(e);if(Re()){var r=Re()(e);t&&(r=De()(r).call(r,(function(t){return Be()(e,t).enumerable}))),n.push.apply(n,r)}return n}var Kh=function(e){for(var t=1;t<arguments.length;t++){var n=null!=arguments[t]?arguments[t]:{};t%2?Gh(Object(n),!0).forEach((function(t){(0,qe.Z)(e,t,n[t])})):He()?Object.defineProperties(e,He()(n)):Gh(Object(n)).forEach((function(t){Object.defineProperty(e,t,Be()(n,t))}))}return e}({course:kf,courseLabels:Tf,courseProgress:Pi,features:Zf,fonts:qf,global:Kf,partnerContent:uh,search:gh,sessionPreferences:Th,slidesUI:Dh,status:rf,ui:qh},{}),Wh=(n.g.__REDUX_DEVTOOLS_EXTENSION_COMPOSE__,_()),jh=(0,Zu.MT)((0,Zu.UY)(Kh),Wh((0,Zu.md)(Ou.Z,Du(),(0,Ru.Z)("run"),Au(),(function(e){var t=e.dispatch;return function(e){return function(n){"function"!=typeof Yr()(n)?e(n):Yr()(n).call(n,t)}}})))),Qh=jh.dispatch,Yh=n(9669),Xh=n(68434),Jh="".concat(ve("CDN_USER_CONTENT_URI"),"/assets/rise/assets/certificate-icon.svg"),$h="".concat(ve("CDN_USER_CONTENT_URI"),"/assets/rise/assets/error_x.svg"),eb="".concat(ve("CDN_USER_CONTENT_URI"),"/assets/rise/assets/loading_spinner.svg"),tb="downloading",nb="error",rb="ok",ab="contained",ob=function(e){var t=e.type,n=(0,g.useState)((function(){return xp()("certdownload-")})),r=(0,ze.Z)(n,1)[0],a=(0,g.useState)(rb),o=(0,ze.Z)(a,2),i=o[0],l=o[1],s=(0,Xh.Z)(i),c=(0,g.useRef)(),u="".concat(r,"-live"),d=Dv()("certificateDownload",{certificateDownloadContained:t===ab}),m=(0,g.useCallback)((function(){l(tb)}),[]);return(0,g.useEffect)((function(){return i===tb&&s!==tb&&function(){if(Gu("downloadCertificate"))return Vu.downloadCertificate.apply(Vu,arguments)}().then((function(){l(rb)})).catch((function(e){(0,Yh.isCancel)(e)?l(rb):l(nb)})),function(){!function(){if(Gu("downloadCertificateCancel"))Vu.downloadCertificateCancel.apply(Vu,arguments)}()}}),[s,i]),(0,g.useEffect)((function(){c.current&&(i===nb&&s!==nb||i===rb&&(s===nb||s===tb))&&c.current.focus()}),[s,i]),y().createElement("div",{className:d},y().createElement("div",{"aria-live":"polite",id:u,role:"status"},i===tb&&y().createElement("span",{className:"certificateDownload__downloading"},y().createElement("img",{alt:"",className:"animation-loading certificateDownload__downloadingImg",height:"15",src:eb,width:"15"}),"Downloading..."),i===nb&&y().createElement("span",{className:"certificateDownload__error"},y().createElement("img",{alt:"Error",className:"certificateDownload__errorImg",height:"15",src:$h,width:"15"}),y().createElement("span",{className:"visually-hidden"},"Failed to download certificate"))),(i===rb||i===nb)&&y().createElement("button",{"aria-controls":u,className:"certificateDownload__btn",onClick:m,ref:c,type:"button"},i===rb&&t===ab&&y().createElement("img",{alt:"",className:"certificateDownload__okImg",height:"15",src:Jh,width:"15"}),i===rb?"Download certificate":"Retry download"))},ib=function(){return y().createElement(ob,{type:ab})},lb=(0,g.memo)(ob),sb=n(22222);function cb(e){return null==e?void 0:e.course}function ub(){return J((function(e){return cb(e)}))}function db(e){return cb(e).trackingQuizId}function mb(e){return cb(e).coverImage}(0,sb.P1)(mb,(function(e){return wm(e)}));function vb(){return J((function(e){return function(e){var t=cb(e);return null==t?void 0:t.type}(e)}))}function pb(e){var t=cb(e);return(null==t?void 0:t.type)===Ps}var fb=n(17919),hb=n.n(fb),bb=n(54228),gb=n.n(bb),yb=n(15598),Eb=n.n(yb),kb=n(72038),Cb=n.n(kb),wb=n(4991),Nb=n.n(wb),_b=de()("lessons"),Sb=Nb()((function(e){return!!e}),["settings","passToContinue"]),Ib=function(e){var t,n=e.course,r=e.courseProgress;return _()(qc(),yt()((t=_b(r),_()(Vo(),(function(e){return ce()([e,"passed"],t)}),de()("id")))),yt()(Sb),_b)(n)||{}},Tb=_()(Vo(),aa()),Lb=_()(yt()(Cm),de()("lessonsOnly")),xb=function(e){return function(t){return Vo()(ce()(["lessons",t.id,"isComplete"],e))}},Zb=function(e){var t=e.course,n=e.lesson;return Zt()("id",n.id,qc()(de()("lessonsOnly",t)))},Pb=_()(Vo(),Zt()("type","section")),Ab=function(e){var t=e.course,n=e.courseProgress,r=e.lesson,a=function(e){var t=e.courseProgress,n=e.lesson,r=e.restrictingQuiz,a=function(e){return ce()([e,"index"],_b(t))},o=a(de()("id",n));return _()(Cb()(o),a,de()("id"))(r)?r:{}}({courseProgress:n,lesson:r,restrictingQuiz:e.restrictingQuiz}),o=Sm(t),i=o||Tb(a),l=function(e){var t=e.course,n=e.courseProgress;return nd()(xb(n))(t.lessonsOnly)}({course:t,courseProgress:n}),s=Pb(r)&&Vo()(function(e){var t=e.lesson,n=e.courseProgress;return al()(!1,["lessons",t.id,"isComplete"],n)}({lesson:r,courseProgress:n})),c=i&&s&&Vo()(function(e){var t=e.lesson,n=e.currentLesson;return t&&Zt()("id",t.id,n)}({lesson:r,currentLesson:l}));return{isRestricted:c,restrictingQuiz:a,isRestrictedCourse:o,currentLesson:l}},Rb=function(e){var t=e.labels,n=e.restrictions,r=t.lessonRestricted,a=t.quizRequirePassingScore,o=n.isRestrictedCourse,i=n.restrictingQuiz,l=n.currentLesson,s=l&&gb()("id",i,l);return!o||o&&s?i.title?a.replace("quiz",'"'.concat(i.title,'"')):a:r},Mb=nl()((function(e){return Pa()(Eb()(Rr()(["id"],e||{})))})),Db=function(e){var t=e.course,n=e.lesson;return _()(fo(),Mb(n),Lb)(t)},Ob=function(e){var t=e.course,n=e.lesson;return!function(e){var t=e.course,n=e.lesson;return Zt()("id",n.id,dl()(de()("lessonsOnly",t)))}({course:t,lesson:n})&&t.lessonsOnly[fo()(Mb(n,t.lessonsOnly))]},Bb=_()(Er(),Lb),Fb=ur()(pr(),aa()),Hb=ur()(pr(),na()(!1)),zb=zu()(Hb,"isComplete"),qb=ur()(zu()(na()(!1),"passed"),zu()(Hb,"isComplete")),Ub=ad()(2,(function(e){return nd()(it()(_()(na()(e),qc()),_()(qb,dl()),_()(zb,dl())))})),Vb=ad()(2,(function(e){return Dr()(Ka(),Ub(e),kn()([]),qc())})),Gb=le()(ad()(2,(function(e){return it()(Fb,nt()(e),Vb(e))}))),Kb=function(e,t,n){if(!n)return{outOfAttempts:!1,quizPassed:!0};var r=ce()(["lessons",n],e),a=al()(-1,["settings","retryCount"],t),o=al()(0,["retryAttempts"],r),i=ce()(["passed"],r);return{outOfAttempts:ce()(["isComplete"],r)&&a>-1&&na()(Number(o),Number(a)),quizPassed:i}};function Wb(e){return e.courseProgress}function jb(e){var t=Wb(e);return null==t?void 0:t.currentLesson}function Qb(e){var t=Wb(e);return null==t?void 0:t.percentComplete}function Yb(){return J((function(e){return Qb(e)}))}var Xb=(0,sb.P1)(db,cb,(function(e,t){var n=t.lessons;return Array.isArray(n)?$d()(n).call(n,(function(t){var n=t.id;return"quiz"===t.type&&n===e})):null}));var Jb=(0,sb.P1)(Wb,Xb,(function(e,t){return t?Kb(e,t,t.id):null}));function $b(){return J((function(e){return Jb(e)}))}function eg(e){var t=Wb(e);return Iu()?100===t.percentComplete:Su()}function tg(e){var t=Wb(e);return null==t?void 0:t.lessons}function ng(e,t){var n=tg(t);return null==n?void 0:n[e]}function rg(e){return J((function(t){return ng(e,t)}))}var ag=n(13464),og=n.n(ag),ig="quiz",lg="section",sg=ws()({ORDER:null,QUIZ:null}),cg=function(e){return"/lessons/".concat(encodeURIComponent(e))},ug=Zt()("type"),dg=ug(lg),mg=ug(ig),vg=bo()(["settings","passToContinue"],!0);function pg(){return(0,sb.P1)((function(e){return e}),(function(e,t){return Ng(t)}),(function(e,t){return de()(e,t)}))}function fg(e){var t=(0,g.useMemo)((function(){return pg()}),[]);return J((function(n){return t(e,n)}))}function hg(){var e=pg();return(0,sb.P1)(e,(function(e){return dg(e)}))}function bg(){var e=yg();return(0,sb.P1)((function(e){return e}),(function(t,n){return e(n)}),(function(e,t){return function(e){return cb(e).navigationMode}(t)}),(function(e,t){return Zg(t)}),(function(e,t){return tg(t)}),(function(e,t,n,r,a){var o=a[e],i=a[t];if(e!==t&&(null==o||!o.isComplete)&&(null==o?void 0:o.index)>(null==i?void 0:i.index)){var l,s,c,u=null!==(l=null===(s=a[null==r?void 0:r.id])||void 0===s?void 0:s.index)&&void 0!==l?l:1/0,d="restricted"===n&&null!==(c=null==i?void 0:i.index)&&void 0!==c?c:1/0;if((null==o?void 0:o.index)>Math.min(u,d))return d<u?{type:sg.ORDER}:{type:sg.QUIZ,data:r.title}}return null}))}function gg(e){var t=(0,g.useMemo)((function(){return bg()}),[]);return J((function(n){return t(e,n)}))}function yg(){return(0,sb.P1)(db,tg,(function(e,t){return Gb(t,e)}))}function Eg(){var e=yg();return(0,sb.P1)(e,Ng,de())}function kg(e){var t=(0,g.useMemo)((function(){return e=pg(),(0,sb.P1)(e,ng,(function(e,t){var n,r,a,o=null!==(n=null==t?void 0:t.percentComplete)&&void 0!==n?n:0,i=null!==(r=null==t?void 0:t.isComplete)&&void 0!==r&&r,l=null!==(a=null==t?void 0:t.passed)&&void 0!==a&&a;return 100===o&&(!i||mg(e)&&!l)}));var e}),[]);return J((function(n){return t(e,n)}))}function Cg(e){var t=(0,g.useMemo)((function(){return e=pg(),(0,sb.P1)(e,ng,(function(e,t){var n,r,a,o=null!==(n=null==t?void 0:t.percentComplete)&&void 0!==n?n:0,i=null!==(r=null==t?void 0:t.isComplete)&&void 0!==r&&r,l=null!==(a=null==t?void 0:t.passed)&&void 0!==a&&a;return 100===o&&i&&(!mg(e)||l)}));var e}),[]);return J((function(n){return t(e,n)}))}var wg=(0,sb.P1)(cb,(function(e){return li()([],"lessons",e)})),Ng=(0,sb.P1)(wg,(function(e){return e.reduce((function(e,t){return null!=t&&t.id&&(e[t.id]=t),e}),{})})),_g=(0,sb.P1)(cb,(function(e){return li()([],"lessonsOnly",e)})),Sg=(0,sb.P1)(_g,(function(e){return e.reduce((function(e,t,n){return e[t.id]=n+1,e}),{})})),Ig=(0,sb.P1)(_g,(function(e){return Lt()("id",e)})),Tg=((0,sb.P1)(_g,(function(e){return qc()(e)})),(0,sb.P1)(_g,yt()((function(e){var t=e.type,n=e.settings;return"quiz"!==t||n.asLesson||void 0===n.asLesson})))),Lg=(0,sb.P1)(Tg,Er()),xg=(0,sb.P1)(wg,(function(e){return e.reduce((function(e,t){var n=e[e.length-1];return dg(t)||null==n?e.push([t.id]):n.push(t.id),e}),[])})),Zg=(0,sb.P1)(_g,tg,(function(e,t){return $d()(e).call(e,(function(e){var n;return mg(e)&&vg(e)&&!(null!==(n=t[e.id])&&void 0!==n&&n.isComplete)}))}));function Pg(e){var t=(0,g.useMemo)(hg,[]);return J((function(n){return t(e[0],n)}))}function Ag(e){var t=(0,g.useMemo)((function(){return pg()}),[]),n=(0,g.useMemo)((function(){return bg()}),[]);return J((function(r){var a=cb(r),o=t(e,r),i=(ng(e,r),n(e,r)),l=null!=(null==i?void 0:i.type);return(null==a?void 0:a.navigationMode)!==Dd&&(null==a?void 0:a.markComplete)&&!l&&(null==o?void 0:o.type)!==ig&&!0}))}var Rg=function(e,t){return og()(t).call(t,(function(t){return t.id===e}))};function Mg(){return(0,sb.P1)((function(e){return e}),(function(e,t){return _g(t)}),(function(e,t){if("progress-summary"===e)return dl()(t);var n=Rg(e,t);return t[hb()(n)]}))}function Dg(){return(0,sb.P1)((function(e){return e}),(function(e,t){return _g(t)}),(function(e,t){var n=Rg(e,t);return t[fo()(n)]}))}function Og(e){return(0,sb.P1)(e,(function(e,t){return Tg(t)}),(function(e,t){return Rg(null==e?void 0:e.id,t)+1}))}function Bg(){return J((function(e){return xg(e)}))}function Fg(){var e=(0,g.useMemo)((function(){return e=yg(),(0,sb.P1)(eg,e,db,(function(e,t,n){return e||!t&&!(null!=n)}));var e}),[]);return J((function(t){return e(t)}))}var Hg=function(e,t){var n=Yr()(e),r=e.dividerNumber,a=t.id,o=t.family,i=t.variant;return"divider"===o&&"numbered divider"===i&&(r++,n[a]=r),{map:n,dividerNumber:r}},zg=function(){var e,t=(e=pg(),(0,sb.P1)(e,(function(e){var t,n;return null==e||null===(t=e.items)||void 0===t||null===(n=t.reduce(Hg,{map:{},dividerNumber:0}))||void 0===n?void 0:Yr()(n)})));return(0,sb.P1)((function(e,t){return t}),(function(e,n,r){return t(e,r)}),(function(e,t){return de()(e,t)}))},qg=n(67031),Ug=n.n(qg),Vg=Dr()(kn()({}),pc()(["first_name","last_name"]),Rf()(" "),Ug()),Gg=["className","decorative","size"],Kg=function(e){var t=e.className,n=e.decorative,r=e.size,a=(0,nn.Z)(e,Gg),o=ce()(["avatars","medium"],a),i=n?"":Vg(a)||"Unknown User";return o?y().createElement("img",{alt:i,className:t||"user-avatar",src:o,style:{height:r,width:r}}):y().createElement(Pp,{decorative:n,height:r,title:i,width:r})},Wg=(0,n(22175).setup)({el:"__",mod:"--",modValue:"-"}),jg=n(30624),Qg="".concat(gu("CDN_USER_CONTENT_URI"),"/assets/rise/assets/trophy.svg"),Yg=Wg("cover");var Xg=n(30381),Jg=n.n(Xg),$g=function(e){if(!e)return"";var t=Jg()(e),n=Jg()(),r=Jg()(n).add(24,"hours");return t.isBefore(n)?"Overdue":t.isBefore(r)?"Due in ".concat(n.to(t,!0)):"Due ".concat(t.format("MMM D"))},ey=function(e){return Jg()(e).isSameOrBefore(Jg()().add(3,"d"),"days")},ty=n(30624),ny=["Default","className"];function ry(e){return function(t){var n,r=t.Default,a=t.className,o=(0,nn.Z)(t,ny),i="brand--".concat(e),l=a?B()(n="".concat(a," ")).call(n,i):i;return ty.createElement(r,(0,D.Z)({},o,{className:l}))}}ry("background"),ry("head");var ay=ry("ui"),oy=function(e){return"<p><br></p>"===e?"":e},iy=["bgColor"],ly=["offset"],sy=ln()((0,g.createContext)(null),{displayName:"CourseContext"});function cy(e){var t=e.children,n=e.course,r=e.courseProgress,a=e.labels,o=e.partnerContent,i=e.search,l=(0,g.useMemo)((function(){return{course:n,courseProgress:r,labels:a,partnerContent:o,search:i}}),[n,a,r,o,i]);return y().createElement(sy.Provider,{value:l},t)}sy.Consumer;var uy=g.useContext.bind(null,sy);function dy(){var e;return null===(e=uy())||void 0===e?void 0:e.course}function my(){var e,t,n=dy();return"none"===n.selectedAuthorId?null:n.selectedAuthorId?null===(e=n.authors)||void 0===e?void 0:$d()(e).call(e,(function(e){return e.id===n.selectedAuthorId})):null===(t=n.authors)||void 0===t?void 0:$d()(t).call(t,(function(e){return e.id===n.author}))}function vy(){return uy().labels}function py(){return uy().courseProgress}function fy(){var e;return null===(e=dy().lessonsOnly)||void 0===e?void 0:e[0]}function hy(){var e,t=null==(e=py())?void 0:e.lessons,n=dy().trackingQuizId;return Fm(t,n)}function by(){var e=uy(),t=e.course,n=e.partnerContent;return nd()(Zt()("id",t.selectedAuthorId),n.content)}function gy(){var e=dy().lessons;return(0,g.useMemo)((function(){return Array.isArray(e)?De()(e).call(e,(function(e){return"section"!==e.type})).length:0}),[e])}function yy(){var e,t,n=dy();return null!==(e=null==n||null===(t=n.theme)||void 0===t?void 0:t.colorAccent)&&void 0!==e?e:null==n?void 0:n.color}var Ey=n(30624);function ky(e,t){var n=Pe()(e);if(Re()){var r=Re()(e);t&&(r=De()(r).call(r,(function(t){return Be()(e,t).enumerable}))),n.push.apply(n,r)}return n}function Cy(e){for(var t=1;t<arguments.length;t++){var n=null!=arguments[t]?arguments[t]:{};t%2?ky(Object(n),!0).forEach((function(t){(0,qe.Z)(e,t,n[t])})):He()?Object.defineProperties(e,He()(n)):ky(Object(n)).forEach((function(t){Object.defineProperty(e,t,Be()(n,t))}))}return e}function wy(e,t){var n=(0,g.useMemo)((function(){var n;return matchMedia(B()(n="(".concat(e,": ")).call(n,.0625*t,"em)"))}),[e,t]),r=(0,g.useState)(n.matches),a=(0,ze.Z)(r,2),o=a[0],i=a[1];return(0,g.useEffect)((function(){var e,t,r=null!==(e=n.addEventListener)&&void 0!==e?e:n.addListener,a=null!==(t=n.removeEventListener)&&void 0!==t?t:n.removeListener;return r.call(n,"change",o),function(){return a.call(n,"change",o)};function o(){i(n.matches)}}),[n]),o}function Ny(e,t){var n=arguments.length>2&&void 0!==arguments[2]?arguments[2]:"matches",r=arguments.length>3&&void 0!==arguments[3]?arguments[3]:"withPxToEmMedia";return function(a){var o;function i(r){var o=wy(e,t);return Ey.createElement(a,Cy(Cy({},r),{},(0,qe.Z)({},n,o)))}return i.displayName=B()(o="".concat(r,"(")).call(o,a.displayName||a.name,")"),i}}function _y(e){return wy("max-width",e-1)}function Sy(e,t,n){return Ny("max-width",e-1,t,n)}var Iy=_y.bind(null,1200),Ty=(_y.bind(null,992),_y.bind(null,768)),Ly=_y.bind(null,480);n(30624),Wg("cover");n(30624),Wg("cover");n(30624),Wg("cover");function xy(){return null}var Zy=n(30624),Py=Wg("cover");function Ay(e){var t=e.format,n=void 0===t?"[Published] MMMM D, YYYY":t,r=dy().publishedAt,a=Py("details-content-published-at");if(!r)return null;var o=Jg()(r);return o.isValid()?Zy.createElement("div",{className:a},o.format(n)):null}var Ry=n(38439),My=function(){var e,t=arguments.length>0&&void 0!==arguments[0]?arguments[0]:"";return ha()(e=t.split(".")).call(e,-2).join(".")},Dy=_()(My,ve),Oy=function(e){if(!e||By(e))return!1;"//"===ha()(e).call(e,0,2)&&(e="https:".concat(e));try{var t=new(zm())(e).hostname,n=My(t);return n!==Dy("ARTICULATE_DOMAIN")&&n!==Dy("RISE_DOMAIN")}catch(e){return!1}},By=function(e){return!!e&&"mailto:"===ha()(e).call(e,0,7)};function Fy(e,t){var n=void 0!==ua()&&ma()(e)||e["@@iterator"];if(!n){if(Array.isArray(e)||(n=function(e,t){var n;if(!e)return;if("string"==typeof e)return Hy(e,t);var r=ha()(n=Object.prototype.toString.call(e)).call(n,8,-1);"Object"===r&&e.constructor&&(r=e.constructor.name);if("Map"===r||"Set"===r)return pa()(e);if("Arguments"===r||/^(?:Ui|I)nt(?:8|16|32)(?:Clamped)?Array$/.test(r))return Hy(e,t)}(e))||t&&e&&"number"==typeof e.length){n&&(e=n);var r=0,a=function(){};return{s:a,n:function(){return r>=e.length?{done:!0}:{done:!1,value:e[r++]}},e:function(e){throw e},f:a}}throw new TypeError("Invalid attempt to iterate non-iterable instance.\nIn order to be iterable, non-array objects must have a [Symbol.iterator]() method.")}var o,i=!0,l=!1;return{s:function(){n=n.call(e)},n:function(){var e=n.next();return i=e.done,e},e:function(e){l=!0,o=e},f:function(){try{i||null==n.return||n.return()}finally{if(l)throw o}}}}function Hy(e,t){(null==t||t>e.length)&&(t=e.length);for(var n=0,r=new Array(t);n<t;n++)r[n]=e[n];return r}var zy=function(e){var t=e.allowTabNavigation,n=e.className,r=void 0===n?"":n,a=e.externalLinksDisabled,o=e.forwardedRef,i=e.id,l=e.showExternalLinksModal,s=e.tagName,c=e.value,u=(0,g.useCallback)((function(e){var t=e.target.closest(".fr-view a");t&&t.hasAttribute("data-external")&&l()}),[l]),d=(0,g.useMemo)((function(){var e,n=ft(c);return function(e,t){var n=document.createElement("div");n.innerHTML=t;var r,a=Fy(e);try{for(a.s();!(r=a.n()).done;){(0,r.value)(n)}}catch(e){a.e(e)}finally{a.f()}return n.innerHTML}(B()(e=Array.prototype).call(e,qy,a?Uy:[],t?Gy:Vy,Ky),n)}),[t,a,c]);return y().createElement("div",{"aria-hidden":!t||void 0,className:"".concat(r," brand--linkColor"),onClickCapture:a?u:void 0,id:i,ref:o},(0,g.createElement)(s,{className:"fr-view",dangerouslySetInnerHTML:{__html:d}}))};function qy(e){var t,n=Fy(e.querySelectorAll("table"));try{for(n.s();!(t=n.n()).done;){var r=t.value,a=document.createElement("div");a.className="rise-table-wrap",r.parentNode.replaceChild(a,r),a.appendChild(r)}}catch(e){n.e(e)}finally{n.f()}}function Uy(e){var t,n=Fy(e.querySelectorAll("a"));try{for(n.s();!(t=n.n()).done;){var r=t.value;Oy(r.href)&&(r.removeAttribute("href"),r.removeAttribute("rel"),r.removeAttribute("target"),r.setAttribute("data-external",""),r.setAttribute("role","button"))}}catch(e){n.e(e)}finally{n.f()}}function Vy(e){var t,n=Fy(e.querySelectorAll("a"));try{for(n.s();!(t=n.n()).done;){var r=t.value;r.setAttribute("aria-hidden","true"),r.setAttribute("tabindex","-1")}}catch(e){n.e(e)}finally{n.f()}}function Gy(e){var t,n=Fy(e.querySelectorAll("a"));try{for(n.s();!(t=n.n()).done;){var r=t.value;r.removeAttribute("aria-hidden"),r.hasAttribute("data-external")?r.setAttribute("tabindex","0"):r.removeAttribute("tabindex")}}catch(e){n.e(e)}finally{n.f()}}function Ky(e){var t,n=Fy(e.querySelectorAll('a[target="_blank"]'));try{for(n.s();!(t=n.n()).done;){var r=t.value,a=document.createElement("span");a.className="visually-hidden-always",a.textContent="(opens in a new tab)",r.appendChild(a)}}catch(e){n.e(e)}finally{n.f()}}zy.defaultProps={allowTabNavigation:!0,tagName:"div"};var Wy=Us()({externalLinksDisabled:ce()(["course","externalLinksDisabled"])}),jy=_()(Ry.default,X(Wy,{showExternalLinksModal:function(){return{type:"rise/globals/SHOW_EXTERNAL_LINKS_MODAL",payload:!0}}}))(zy),Qy=Wg("cover");function Yy(){var e=dy(),t=Iy(),n=e.description;return n?y().createElement("div",null,y().createElement("section",{className:Qy("details-content-section")},t?y().createElement(xy,null):y().createElement(Ay,null),y().createElement(jy,{className:Qy("details-content-description"),key:"text",value:oy(n)}))):null}var Xy=n(30624),Jy=["Default"];function $y(e){var t=e.Default,n=(0,nn.Z)(e,Jy),r=n.dueAt,a=r&&ey(r)?"brand--background":"brand--color";return Xy.createElement(t,(0,D.Z)({},n,{className:a}))}var eE={course:{container:"learn.course",overview:{container:"learn.course.overview",startButton:"learn.course.overview.startButton",favoriteButton:"learn.course.overview.favoritebutton",actionButton:"learn.course.overview.actionButton"},lesson:{container:"learn.course.lesson",nextLessonLink:"learn.course.lesson.nextLessonLink"}}},tE={checkboxSelect:"common.checkboxSelect",continueBtn:"common.continueBtn",dropdownClose:"common.dropdownClose",dropDownMenu:{item:"common.dropDownMenu.item",trigger:"common.dropDownMenu.trigger",duplicate:"common.dropDownMenu.duplicate",delete:"common.dropDownMenu.delete"},fileSelect:{btn:"common.fileSelect.btn"},folderTree:{rootFolder:"common.folderTree.rootFolder",caret:"common.folderTree.caret",icon:"common.folderTree.icon",item:"common.folderTree.item"},froala:{froalaInput:"common.froala.froalaInput"},modal:{container:"common.modal.container",confirmButton:"common.modal.confirmButton"}},nE={container:"lessonEdit.container",blockCreateBtn:"lessonEdit.blockCreateBtn",allBlocksBtn:"lessonEdit.allBlocksBtn",block:"lessonEdit.block",blocksSidebar:{container:"lessonEdit.blocksSidebar",blockName:"lessonEdit.blocksSidebar.blockName",closeBtn:"lessonEdit.blocksSidebar.closeBtn",blockThumbnails:{container:"lessonEdit.blocksSidebar.blockThumbnails",thumbnail:"lessonEdit.blocksSidebar.blockThumbnails.thumbnail"}},blockSelectionHeader:{container:"lessonEdit.blockSelectionHeader.container",saveBtn:"lessonEdit.blockSelectionHeader.saveBtn"},blockTemplateDialog:{container:"lessonEdit.blockTemplateDialog",input:"lessonEdit.blockTemplateDialog.input",saveBtn:"lessonEdit.blockTemplateDialog.saveBtn"}},rE={container:"lessonPreview.container",previewIframe:"lessonPreview.previewIframe"},aE={container:"quizPreview.container",startQuiz:"quizPreview.quizPreviewQuestions.startQuiz",quizPreviewQuestions:{container:"quizPreview.quizPreviewQuestions.container",acceptableAnswers:"quizPreview.quizPreviewQuestions.acceptableAnswers",answerEvaluation:"quizPreview.quizPreviewQuestions.answerEvaluation",fillInTheBlankAnswer:"quizPreview.quizPreviewQuestions.fillInTheBlankAnswer",mediaArea:"quizPreview.quizPreviewQuestions.mediaArea",questionTextArea:"quizPreview.quizPreviewQuestions.questionTextArea",submitButton:"quizPreview.quizPreviewQuestions.submitButton",answerArea:{answerAreaContainer:"quizPreview.quizPreviewQuestions.answerArea.answerAreaContainer",checkboxSelect:"quizPreview.quizPreviewQuestions.answerArea.checkboxSelect"}}},oE={blockOverlayBtn:"blocks.blockOverlayBtn",blockText:"blocks.blockText",blockImpact:"blocks.blockImpact",blockQuote:"blocks.blockQuote",blockKnowledge:"blocks.blockKnowledge",blockChart:"blocks.blockChart",blockList:"blocks.blockList",blockImage:"blocks.blockImage",blockGallery:"blocks.blockGallery",blockAudio:"blocks.blockAudio",blockVideo:"blocks.blockVideo",blockEmbed:"blocks.blockEmbed",blockAttachment:"blocks.blockAttachment",blockAccordion:"blocks.blockAccordion",blockTabs:"blocks.blockTabs",blockLabeledGraphic:"blocks.blockLabeledGraphic",blockProcess:"blocks.blockProcess",blockScenario:"blocks.blockScenario",blockSortingActivity:"blocks.blockSortingActivity",blockTimeline:"blocks.blockTimeline",blockFlashcards:"blocks.blockFlashcards",blockButton:"blocks.blockButton",blockDivider:"blocks.blockDivider",blockTemplates:{container:"blocks.blockTemplates.container",newBlockTemplateBtn:"blocks.blockTemplates.newBlockTemplateBtn",blockTemplateItem:"blocks.blockTemplates.blockTemplateItem",blockTemplateDialog:"blocks.blockTemplates.blockTemplateDialog",blockTemplateThumbnail:"blocks.blockTemplates.blockTemplateThumbnail"}},iE=n(2909),lE=n(30624),sE=["children","disabled","onClick","to"],cE=function(e,t){var n=e.children,r=e.disabled,a=e.onClick,o=e.to,i=(0,nn.Z)(e,sE);return r?lE.createElement("a",(0,D.Z)({"aria-disabled":"true",ref:t,role:"link"},i),n):lE.createElement(iE.rU,(0,D.Z)({onClick:a,ref:t,to:o},i),n)},uE=(0,g.forwardRef)(cE),dE=Wg("cover"),mE=eE.course.overview,vE=CS("CoverAction",(function(){dy().trackingQuizId;var e,t="preview"===window.viewType,n=fy(),r=hy(),a=null==(e=py())?void 0:e.percentComplete,o=null==n?void 0:n.id,i=function(){if(fe("isExport")){var e=ce()(["partnerContent","content"],window);return me.isExport()&&e}return!1}()?100===a:fe("isComplete")?me.isComplete():null,l=null!=r,s=l?r:o,c=!t&&pe,u=function(e){var t=e.isCourseComplete,n=e.percentCourseComplete,r=vy(),a=r.courseDetails,o=r.courseResume,i=r.courseStart,l=r.processStartAgain;return{courseCTALabel:t?l:n>0?o:i,courseDetailsLabel:a}}({isCourseComplete:i,percentCourseComplete:a}),d=u.courseCTALabel,m=Dv()("cover__header-content-action-link","overview__button-enrolled",{"overview__start-again":c});return d?y().createElement("div",{className:dE("header-content-action-wrapper")},y().createElement(uE,{className:m,"data-ba":mE.actionButton,to:cg(s)},y().createElement("span",{className:dE("header-content-action-link-text"),"data-ba":mE.startButton},d))):null})),pE=vE,fE=er()("partner-content-course-author__"),hE=function(e){var t=e.partnerContentAuthors,n=e.darkText,r=e.isImage,a=e.learn,o=e.lesson,i=e.isOnePage,l=e.selectedContentId,s=nd()(Zt()("id",l),t),c=ce()(["data","authors"],s),u=o?c:t,d=De()(u).call(u,(function(e){return e.name})),m=Dv()(fE("author-container"),(0,qe.Z)({},fE("author-container-padding-top"),n)),v=Dv()((0,qe.Z)({},fE("gray-text"),!a&&!i)),p=Dv()(fE("author-image")),f=function(e){return"url(".concat(yd({width:"76",height:"76",imageKey:e.image}),")")};return y().createElement("section",null,y().createElement("h2",{className:"visually-hidden"},"Authors"),y().createElement("ol",{className:m,role:"list"},Yr()(d).call(d,(function(e){return y().createElement("li",{key:e.name,className:fE("author"),role:"listitem"},y().createElement("div",{"aria-hidden":"true",className:p,disabled:r,style:{backgroundImage:f(e)}}),y().createElement("span",{className:v},e.name))}))))},bE=Wg("cover"),gE=function(e){var t=e.avatar,n=bE("header-content-authors-avatar");return t?y().createElement("div",{className:n,style:{backgroundImage:"url(".concat(ge(t),")")}}):y().createElement("div",{className:n},y().createElement(Pp,{decorative:!0}))},yE=CS("CoverAuthors",(function(e){var t,n,r,a,o=e.className,i=dy(),l=i.color,s=i.partnerContentId,c=i.selectedAuthorId,u=i.theme,d=i.themeId,m=null!=u?u:{},v=m.accentContrast,p=m.coverPageType,f=null!==(t=my())&&void 0!==t?t:{},h=f.authorName,b=f.avatar,g=vy(),E=(a=by(),null!==(n=null==a||null===(r=a.data)||void 0===r?void 0:r.authors)&&void 0!==n?n:null),k=Boolean(s)&&Boolean(E),C=_y(768)&&function(e,t){if(e===Cd||e===Nd)switch(t){case Hd.SPLIT_LEFT_IMAGE:case Hd.SPLIT_RIGHT_IMAGE:case Hd.TWO_THIRDS_LEFT_IMAGE:case Hd.TWO_THIRDS_RIGHT_IMAGE:return!0;default:return!1}else if(e===wd)switch(t){case Hd.SPLIT_LEFT_IMAGE:case Hd.SPLIT_RIGHT_IMAGE:return!0;default:return!1}return!1}(d,p),w=p===Hd.LEFT_OVERLAY||p===Hd.CENTERED_OVERLAY||C;if("none"===c)return null;var N=h||"Unknown User",_=bE("header-content-authors").mix(o),S=bE("header-content-authors-name");return k?y().createElement("div",{className:_},y().createElement(hE,{accentContrast:v,color:l,isImage:w,learn:!0,partnerContentAuthors:E})):y().createElement("div",{className:_},y().createElement(gE,{avatar:b,isImage:w}),y().createElement("div",{className:S},y().createElement("span",{"aria-hidden":"true"},N),y().createElement("span",{className:"visually-hidden"},null==g?void 0:g.a11yAuthorPrefix," ",N)))})),EE=Wg("cover"),kE=CS("CoverContentNoImage",(function(e){var t=e.children,n=EE("header-content");return y().createElement("div",{className:n},t)})),CE=Wg("cover"),wE=function(e){var t=e.children,n=dy().coverImage,r=null!=n?n:{},a=r.alpha,o=r.media,i=function(){var e,t,n=dy();return null!==(e=null==n||null===(t=n.theme)||void 0===t?void 0:t.coverImageColor)&&void 0!==e?e:jd.DARK}(),l="overlay-".concat(i.toLowerCase()),s=CE("header-content",(0,qe.Z)({},l,Boolean(i))),c=wm({alpha:a,color:i,media:o});return y().createElement("div",{className:s,style:c},t)},NE=Wg("cover"),_E=function(e){var t=e.hasOverlay,n=void 0!==t&&t,r=dy().coverImage,a=r.alpha,o=r.media,i=wm({alpha:a,hasOverlay:n,media:o}),l=NE("header-graphic",{"dot-com":pe});return y().createElement("div",{className:l,style:i})},SE=Wg("cover");function IE(e){var t=e.children,n=Boolean(by()),r=SE("header-content-info",{rbc:n,"rise-com":pe});return y().createElement("div",{className:r},t)}var TE=n(30624),LE=["children"],xE={},ZE=ln()((0,g.createContext)(xE),{displayName:"BundleContext"});function PE(e){var t=e.children,n=(0,nn.Z)(e,LE);return TE.createElement(ZE.Provider,{value:n},t)}function AE(){return null}function RE(e){function t(t,n){var r,a=null!==(r=(0,g.useContext)(ZE)[e])&&void 0!==r?r:AE;return TE.createElement(a,(0,D.Z)({ref:n},t))}return t.displayName="BundleComponent(".concat(e,")"),(0,g.forwardRef)(t)}var ME=RE("CoverProgress"),DE=Wg("cover"),OE=CS("CoverTitle",(function(){var e=dy().title,t=DE("header-content-title");return y().createElement("h1",{className:t},e)})),BE={SPLIT_LEFT_IMAGE:"LEFT_OVERLAY",SPLIT_RIGHT_IMAGE:"LEFT_OVERLAY",TWO_THIRDS_LEFT_IMAGE:"LEFT_OVERLAY",TWO_THIRDS_RIGHT_IMAGE:"LEFT_OVERLAY"};function FE(){var e,t=dy().coverPageType;return Ty()&&null!==(e=BE[t])&&void 0!==e?e:t}var HE=function(){return y().createElement(y().Fragment,null,y().createElement(wE,null,y().createElement(IE,null,y().createElement(yE,null),y().createElement(OE,null),y().createElement(ME,null),y().createElement(pE,null))))},zE=function(){return y().createElement(y().Fragment,null,y().createElement(kE,null,y().createElement(IE,null,y().createElement(yE,null),y().createElement(OE,null),y().createElement(ME,null),y().createElement(pE,null))))},qE=function(){return y().createElement(y().Fragment,null,y().createElement(_E,null),y().createElement(kE,null,y().createElement(IE,null,y().createElement(yE,null),y().createElement(OE,null),y().createElement(ME,null),y().createElement(pE,null))))},UE=function(){return y().createElement(y().Fragment,null,y().createElement(kE,null,y().createElement(IE,null,y().createElement(yE,null),y().createElement(OE,null),y().createElement(ME,null),y().createElement(pE,null))),y().createElement(_E,null))};function VE(){switch(FE()){default:case Hd.LEFT_OVERLAY:case Hd.CENTERED_OVERLAY:return y().createElement(HE,null);case Hd.LEFT:case Hd.CENTERED:return y().createElement(zE,null);case Hd.SPLIT_LEFT_IMAGE:case Hd.TWO_THIRDS_LEFT_IMAGE:return y().createElement(UE,null);case Hd.SPLIT_RIGHT_IMAGE:case Hd.TWO_THIRDS_RIGHT_IMAGE:return y().createElement(qE,null)}}function GE(){return y().createElement("header",{className:"cover__header"},y().createElement(VE,null))}var KE=n(21804),WE=n.n(KE),jE=Wg("cover");function QE(e){var t=e.children,n=FE(),r=(0,g.useMemo)((function(){return WE()(n)}),[n]),a=jE({layout:r});return y().createElement("div",{id:"cover",className:a},t)}var YE=n(95425),XE=n.n(YE),JE=n(30624);function $E(e){var t=function(){if("undefined"==typeof Reflect||!L())return!1;if(L().sham)return!1;if("function"==typeof Proxy)return!0;try{return Boolean.prototype.valueOf.call(L()(Boolean,[],(function(){}))),!0}catch(e){return!1}}();return function(){var n,r=(0,M.Z)(e);if(t){var a=(0,M.Z)(this).constructor;n=L()(r,arguments,a)}else n=r.apply(this,arguments);return(0,R.Z)(this,n)}}var ek=function(e){(0,A.Z)(n,e);var t=$E(n);function n(e){var r;return(0,x.Z)(this,n),(r=t.call(this,e)).state={isSticky:!1},setTimeout((function(){var e,t=document.getElementsByClassName("page-wrap")[0];null==t||null===(e=t.addEventListener)||void 0===e||e.call(t,"scroll",r.onScrollRef=r.onScroll.bind((0,P.Z)(r)))}),10),r}return(0,Z.Z)(n,[{key:"componentWillUnmount",value:function(){var e,t=document.getElementsByClassName("page-wrap")[0];null==t||null===(e=t.removeEventListener)||void 0===e||e.call(t,"scroll",this.onScrollRef)}},{key:"onScroll",value:function(){var e=document.getElementsByClassName("page-wrap")[0],t=e.scrollTop,n=e.scrollTop,r=t>this.progresswrap.getBoundingClientRect().top+n;this.state.isSticky!==r&&this.setState({isSticky:r})}},{key:"isLessonPreview",value:function(){return!!document.querySelector(".lesson--preview")}},{key:"timelineProgressValue",value:function(){var e=this.props,t=e.items,n=e.lessonProgress,r=li()(-1,"activeIndex",n),a=Er()(t);return-1===r?0:fo()(r)===a?100:Bc()("%","",ce()([r,"linePosition"],t))}},{key:"processProgressValue",value:function(){var e=this.props,t=e.items,n=e.lessonProgress,r=li()(0,"activeIndex",n),a=Er()(t);return r>a?100:Math.round(r/a*100)}},{key:"progressValue",value:function(){var e=this.props,t=e.lessonProgress;switch(e.type){case"process":return this.processProgressValue();case"sorting":return li()(0,"percentViewed",t);case"timeline":return this.timelineProgressValue();default:return li()(0,"percentComplete",t)}}},{key:"render",value:function(){var e=this,t=this.props,n=t.type,r=t.items,a=this.state.isSticky,o=Dv()("progress-wrap",{}),i=Dv()("lesson-progress-wrapper",{"lesson-progress-wrapper--visible":a}),l=Dv()("progress",{"progress--timeline":"timeline"===n,"progress--video":"video"===n}),s=this.progressValue(),c="timeline"===n&&r&&Yr()(r).call(r,(function(e){var t,n=Dv()("progress__marker",{"progress__marker--active brand--background":parseInt(s)>=parseInt(ha()(t=e.linePosition).call(t,0,-1))});return JE.createElement("div",{className:n,style:{left:e.linePosition},key:e.id})})),u=JE.createElement("div",{className:o},JE.createElement("div",{className:l},JE.createElement("div",{className:"progress__container"},JE.createElement("div",{className:"progress__indicator brand--background",style:{transform:"translate3d(".concat(s,"%,0px,0px)")}}),c)));return JE.createElement("div",{ref:function(t){return e.progresswrap=t}},u,JE.createElement(XE(),null,JE.createElement("div",{className:i},u)))}}]),n}(JE.Component);function tk(e){var t=function(){if("undefined"==typeof Reflect||!L())return!1;if(L().sham)return!1;if("function"==typeof Proxy)return!0;try{return Boolean.prototype.valueOf.call(L()(Boolean,[],(function(){}))),!0}catch(e){return!1}}();return function(){var n,r=(0,M.Z)(e);if(t){var a=(0,M.Z)(this).constructor;n=L()(r,arguments,a)}else n=r.apply(this,arguments);return(0,R.Z)(this,n)}}var nk=Wg("lesson-header"),rk=CS("LessonHeaderAuthor",(function(e){var t=e.avatar,n=e.authorName,r=e.className,a=void 0===r?"":r,o=vy();return y().createElement("div",{className:"lesson-header__author ".concat(a)},y().createElement("img",{className:"lesson-header__author-img",src:ge(t),alt:""}),y().createElement("span",{className:"visually-hidden"},null==o?void 0:o.a11yAuthorPrefix," ",n),y().createElement("span",{"aria-hidden":"true",className:"lesson-header__author-name"},n))})),ak=function(e){var t=e.showPartnerContent,n=void 0!==t&&t;return y().createElement("div",{className:nk("author",{"partner-content":n})})},ok=function(){return y().createElement("div",{className:"lesson-header__counter"})},ik=function(e){var t,n,r,a=e.lessonName,o=e.lessonPreposition,i=e.totalLessons,l=e.lessonNumber,s=e.showPartnerContent;return y().createElement("div",{className:nk("counter",{"partner-content":s})},y().createElement("div",{className:"lesson-header__count"},B()(t=B()(n=B()(r="".concat(a," ")).call(r,l," ")).call(n,o," ")).call(t,i)))},lk=function(e){var t=e.description;return y().createElement(jy,{className:"lesson-header__description",value:t})},sk=function(e){var t=e.children;return y().createElement("div",{className:"lesson-header__grouped-row"},t)},ck=function(e){var t=e.children,n=e.sectionStyles,r=e.topWrapClassName;return y().createElement("section",{className:"page__header",style:n},y().createElement("div",{className:"page__header-limit"},y().createElement("div",{className:"page__header-container"},y().createElement("div",{className:"lesson-header__row"},y().createElement("div",{className:"lesson-header__main"},y().createElement("div",{className:"lesson-header"},y().createElement("div",{className:r},t)))))))},uk=function(e){var t=e.title;return y().createElement("h1",{className:"lesson-header__title"},t)},dk=function(e){var t=e.authorName,n=e.avatar,r=e.color,a=e.description,o=e.labels,i=e.lessonHeaderStyle,l=e.lessonNumber,s=e.partnerContentAuthors,c=e.showAuthor,u=e.showLessonCount,d=e.title,m=e.totalLessons,v=o.lessonName,p=o.lessonPreposition,f=function(e){return"url(".concat(yd({width:"76",height:"76",imageKey:e.image}),")")},h=i===Td.TINT?{color:r}:null,b=n&&t&&c&&!s;return y().createElement("div",{className:"lesson-header"},y().createElement("div",{className:"lesson-header__top-wrap",style:h},y().createElement(uk,{title:d}),s&&y().createElement("div",{className:"lesson-header__partner-content"},Yr()(s).call(s,(function(e){return y().createElement("div",{key:e.name,className:"lesson-header__partner-content-author"},y().createElement("div",{className:"lesson-header__partner-content-author-img",style:{backgroundImage:f(e)}}),y().createElement("div",null,y().createElement("span",{className:"visually-hidden"},null==o?void 0:o.a11yAuthorPrefix," ",e.name),y().createElement("span",{"aria-hidden":"true"},e.name)))}))),y().createElement("div",{className:"lesson-header__author-count-wrap"},b?y().createElement(rk,{avatar:n,authorName:t}):y().createElement(ak,null),u?y().createElement(ik,{lessonName:v,lessonNumber:l,lessonPreposition:p,totalLessons:m}):y().createElement(ok,null))),a&&y().createElement(lk,{description:a}))},mk=(y().Component,Wg("lesson-header")),vk=function(e){return"url(".concat(yd({width:"76",height:"76",imageKey:null==e?void 0:e.image}),")")},pk=function(e){var t=e.partnerContentAuthors,n=Yr()(t).call(t,(function(e){return e.name})).join(", "),r=1===t.length;return y().createElement("div",{className:mk("partner-content",{mobile:!0})},y().createElement("div",{className:mk("partner-content-author",{single:r})},Yr()(t).call(t,(function(e){return y().createElement("div",{key:e.name,className:mk("partner-content-author-img",{single:r}),style:{backgroundImage:vk(e)}})}))),y().createElement("span",{"aria-hidden":"true",className:mk("author-name")},n))},fk=function(e){var t=e.partnerContentAuthors,n=vy();return y().createElement("div",{className:mk("partner-content")},Yr()(t).call(t,(function(e){return y().createElement("div",{key:e.name,className:mk("partner-content-author")},y().createElement("div",{className:mk("partner-content-author-img"),style:{backgroundImage:vk(e)}}),y().createElement("div",null,y().createElement("span",{className:"visually-hidden"},null==n?void 0:n.a11yAuthorPrefix," ",e.name),y().createElement("span",{"aria-hidden":"true",className:mk("author-name"),tag:"span"},e.name)))})))},hk=Wg("lesson-header"),bk=function(e){var t=e.authorName,n=e.avatar,r=e.description,a=e.lessonName,o=e.lessonNumber,i=e.lessonPreposition,l=e.partnerContentAuthors,s=e.showAuthor,c=e.showLessonCount,u=e.title,d=e.totalLessons,m=!pr()(l)&&s,v=n&&t&&s&&!m,p=v||m||c,f=c&&(v||m);return y().createElement("div",{className:hk("content")},p&&y().createElement("div",{className:hk("info-row")},v?y().createElement(rk,{avatar:n,authorName:t}):y().createElement(ak,null),m&&y().createElement(fk,{partnerContentAuthors:l}),f&&y().createElement("span",{"aria-hidden":"true",className:hk("info-row--divider")},"|"),c?y().createElement(ik,{lessonName:a,lessonNumber:o,lessonPreposition:i,totalLessons:d}):y().createElement(ok,null)),y().createElement("div",{className:hk("title-wrapper",{"no-info":!p})},y().createElement(uk,{title:u}),r&&y().createElement(lk,{description:r})))},gk=function(e){var t=e.authorName,n=e.avatar,r=e.description,a=e.lessonName,o=e.lessonNumber,i=e.lessonPreposition,l=e.partnerContentAuthors,s=e.showAuthor,c=e.showLessonCount,u=e.title,d=e.totalLessons,m=(0,g.useMemo)((function(){return n&&t&&s&&!v}),[n,t,s,v]),v=!pr()(l);return y().createElement("div",{className:hk("content")},c?y().createElement(ik,{lessonName:a,lessonNumber:o,lessonPreposition:i,totalLessons:d}):y().createElement(ok,null),m&&y().createElement(rk,{avatar:n,authorName:t}),s&&v&&y().createElement(pk,{partnerContentAuthors:l}),y().createElement(uk,{title:u}),r&&y().createElement(lk,{description:r}))},yk=function(e){var t=e.authorName,n=e.avatar,r=e.description,a=e.lessonName,o=e.lessonNumber,i=e.lessonPreposition,l=e.partnerContentAuthors,s=e.showAuthor,c=e.showLessonCount,u=e.title,d=e.totalLessons,m=(0,g.useMemo)((function(){return n&&t&&s&&!v}),[n,t,s,v]),v=!pr()(l);return y().createElement("div",{className:hk("content")},c?y().createElement(ik,{lessonName:a,lessonNumber:o,lessonPreposition:i,totalLessons:d}):y().createElement(ok,null),y().createElement(uk,{title:u}),m?y().createElement(rk,{avatar:n,authorName:t}):y().createElement(ak,{showPartnerContent:v}),s&&v&&y().createElement(fk,{partnerContentAuthors:l}),r&&y().createElement(lk,{description:r}))},Ek=function(e){var t=Ly();return e.lessonHeaderSize!==Ld.SMALL||t?t?y().createElement(gk,e):y().createElement(yk,e):y().createElement(bk,e)},kk=function(e){return e===Fd.FLOATING||e===Fd.FLOATING_FULL};function Ck(){var e=J((function(e){return e.course.buttonNavigationStyle}));return _y(480)&&e===Fd.FLOATING?Fd.FLOATING_FULL:e}var wk=function(e,t){var n=e.className;return y().createElement("svg",{"aria-hidden":"true",className:n,fill:"none",focusable:"false",role:"img",viewBox:"0 0 16 15",height:"15",width:"16",ref:t,xmlns:"http://www.w3.org/2000/svg"},y().createElement("path",{d:"M2.34315 7.34315L8 13L13.6569 7.34315",stroke:"currentColor",strokeLinecap:"round",strokeLinejoin:"round",strokeWidth:"2"}),y().createElement("rect",{x:"7",y:"1",width:"2",height:"12",rx:"0.999999",fill:"currentColor"}))},Nk=(0,g.forwardRef)(wk),_k=function(e,t){var n=e.className;return y().createElement("svg",{"aria-hidden":"true",className:n,fill:"none",focusable:"false",ref:t,viewBox:"0 0 15 16",xmlns:"http://www.w3.org/2000/svg"},y().createElement("path",{d:"M2 8L7.65685 13.6569L13.3137 8",stroke:"currentColor",strokeLinecap:"round",strokeLinejoin:"round",strokeWidth:"2"}))},Sk=(0,g.forwardRef)(_k),Ik=RE("LessonNav"),Tk=Wg("lesson-nav");function Lk(e,t){var n=e.allowTooltip,r=e.courseFinishLabel,a=e.onFocus,o=e.nextLesson,i=e.restrictionData,l=e.restrictionType,s=null==o?void 0:o.id,c=Ck(),u=kk(c),d=u?Nk:Sk;return y().createElement(Ik,{allowTooltip:n,direction:"next",finish:!0,isFloating:u,navLessonId:s,onFocus:a,ref:t,restrictionData:i,restrictionType:l},y().createElement("span",{className:Tk("link-text").mix("brand--ui")},r),y().createElement(d,{className:Tk("link-icon")}))}var xk=(0,g.forwardRef)(Lk),Zk=Wg("lesson-nav");function Pk(e,t){var n,r,a,o=e.allowTooltip,i=e.lessonNameLabel,l=e.nextLesson,s=e.nextLessonNumber,c=e.onFocus,u=e.restrictionData,d=e.restrictionType,m=null==l?void 0:l.id,v=Ck(),p=kk(v),f=Cm(l)&&m,h=(null==l?void 0:l.title)||"",b=p?Nk:Sk,g=f?B()(n="".concat(i," ")).call(n,s," - "):"",E=p&&f?B()(r="".concat(i," ")).call(r,s):B()(a="".concat(g)).call(a,h);return y().createElement(Ik,{allowTooltip:o,direction:"next",isFloating:p,navLessonId:m,onFocus:c,ref:t,restrictionData:u,restrictionType:d},y().createElement("span",{className:Zk("link-text").mix("brand--ui")},E),y().createElement(b,{className:Zk("link-icon")}))}var Ak=(0,g.forwardRef)(Pk),Rk=function(e,t){var n=e.className;return y().createElement("svg",{"aria-hidden":"true",className:n,fill:"none",focusable:"false",height:"15",role:"img",ref:t,viewBox:"0 0 16 15",width:"16",xmlns:"http://www.w3.org/2000/svg"},y().createElement("path",{d:"M13.6569 7.65685L8 2L2.34315 7.65686",rule:"stroke",stroke:"currentColor",strokeLinecap:"round",strokeLinejoin:"round",strokeWidth:"2"}),y().createElement("rect",{fill:"currentColor",x:"9",y:"14",width:"2",height:"12",rx:"0.999999",transform:"rotate(180 9 14)"}))},Mk=(0,g.forwardRef)(Rk),Dk=function(e,t){var n=e.className;return y().createElement("svg",{"aria-hidden":"true",className:n,fill:"none",focusable:"false",ref:t,viewBox:"0 0 15 16",xmlns:"http://www.w3.org/2000/svg"},y().createElement("path",{d:"M2 8L7.65685 2.34315L13.3137 8",stroke:"currentColor",strokeLinecap:"round",strokeLinejoin:"round",strokeWidth:"2"}))},Ok=(0,g.forwardRef)(Dk),Bk=Wg("lesson-nav"),Fk=function(e,t){var n,r,a,o=e.allowTooltip,i=e.className,l=e.courseHomeLabel,s=e.lessonNameLabel,c=e.onFocus,u=e.previousLesson,d=e.previousLessonNumber,m=null==u?void 0:u.id,v=Ck(),p=kk(v),f=Cm(u)&&m,h=(null==u?void 0:u.title)||l,b=p?Mk:Ok,g=f?B()(n=B()(r="".concat(s," ")).call(r,d," - ")).call(n,h):h,E=f&&p?B()(a="".concat(s," ")).call(a,d):g;return y().createElement(Ik,{allowTooltip:o,className:i,direction:"previous",isFloating:p,navLessonId:m,onFocus:c,ref:t},p?y().createElement(y().Fragment,null,y().createElement("span",{className:Bk("link-text").mix("brand--ui")},E),y().createElement(b,{className:Bk("link-icon")})):y().createElement(y().Fragment,null,y().createElement(b,{className:Bk("link-icon")}),y().createElement("span",{className:Bk("link-text").mix("brand--ui")},E)))},Hk=(0,g.forwardRef)(Fk),zk=n(37176),qk=n(97809);function Uk(e){var t=e.className,n=e.cx,r=e.cy,a=e.diameter,o=e.onTransitionEnd,i=void 0===o?Function.prototype:o,l=e.r,s=e.strokeLinecap,c=e.strokeWidth,u=e.transform,d=e.value,m=void 0===d?0:d,v=(0,g.useRef)(),p=Math.PI*(Number(a)-Number(c)),f=p*(100-m)/100;return(0,qk.Z)("transitionend",i,v.current),y().createElement("circle",{className:t,cx:n,cy:r,fill:"transparent",r:l,ref:v,strokeDasharray:p,strokeDashoffset:f,strokeLinecap:s,strokeWidth:c,transform:u})}var Vk=As.COMPACT,Gk=As.COVER,Kk=As.SIDEBAR,Wk=Wg("progress-circle");function jk(e){var t=e["aria-hidden"],n=e["aria-label"],r=e.isCurrent,a=e.isFailed,o=e.isPassed,i=e.scope,l=e.value,s=(0,g.useState)(100===l),c=(0,ze.Z)(s,2),u=c[0],d=c[1],m=(0,zk.Z)(l),v=Wk({compact:i===Vk,cover:i===Gk,current:r,sidebar:i===Kk}),p=Wk("track"),f=Wk("runner",{done:u,failed:a,passed:o,unstarted:0===l}),h=Wk("pass",{done:u,visible:o}),b=Wk("fail",{done:u,visible:a});return(0,g.useEffect)((function(){if(100!==l&&100===m)d(!1);else if(100===l&&!u){var e=setTimeout((function(){return d(!0)}),300);return clearTimeout.bind(null,e)}}),[u,m,l]),y().createElement("svg",{"aria-hidden":t,"aria-label":n,className:v,fill:"none",focusable:"false",role:"img",viewBox:"0 0 16 16",xmlns:"https://www.w3.org/2000/svg"},y().createElement("circle",{className:p,cx:"8",cy:"8",fill:"transparent",r:"7",strokeWidth:"2",transform:"rotate(-89.9 8 8)"}),y().createElement(Uk,{className:f,cx:"8",cy:"8",diameter:"16",r:"7",strokeWidth:"2",transform:"rotate(-89.9 8 8)",value:l}),y().createElement("path",{className:h,d:"M11.3227 6.65905C11.6133 6.37599 11.6347 5.89413 11.3705 5.58277C11.1063 5.27141 10.6566 5.24847 10.366 5.53152L6.93323 8.87512L5.6338 7.60944C5.3432 7.32639 4.89345 7.34933 4.62927 7.66069C4.36509 7.97205 4.38651 8.45391 4.67711 8.73697L6.45488 10.4686C6.72611 10.7328 7.14034 10.7328 7.41157 10.4686L11.3227 6.65905Z"}),y().createElement("path",{className:b,clipRule:"evenodd",d:"M9.46967 10.5303C9.76256 10.8232 10.2374 10.8232 10.5303 10.5303C10.8232 10.2374 10.8232 9.76256 10.5303 9.46967L9.06066 8L10.5303 6.53033C10.8232 6.23744 10.8232 5.76256 10.5303 5.46967C10.2374 5.17678 9.76256 5.17678 9.46967 5.46967L8 6.93934L6.53033 5.46967C6.23744 5.17678 5.76256 5.17678 5.46967 5.46967C5.17678 5.76256 5.17678 6.23744 5.46967 6.53033L6.93934 8L5.46967 9.46967C5.17678 9.76256 5.17678 10.2374 5.46967 10.5303C5.76256 10.8232 6.23744 10.8232 6.53033 10.5303L8 9.06066L9.46967 10.5303Z",fillRule:"evenodd"}))}var Qk=n(30624),Yk=ln()((0,g.createContext)(null),{displayName:"CourseNavContext"});function Xk(e){var t=e.children,n=e.isCourseNavOpen;return Qk.createElement(Yk.Provider,{value:{isCourseNavOpen:n}},t)}Yk.Consumer;var Jk=g.useContext.bind(null,Yk);function $k(e){return ln()((function(t){var n=Jk();return Qk.createElement(e,(0,D.Z)({},t,n))}),{displayName:"withCourseNavContext(".concat(e.displayName||e.name,")")})}var eC=n(30624);function tC(){return _y(960)}Sy(960,"isMobile","Mobile");function nC(){return function(e){var t=e.course,n=e.search,r=e.isMobile;return t.type!==Ps&&((Tm(t)||Lm(t)&&!!r)&&xm(t)||n.active)}({course:dy(),isMobile:tC(),search:uy().search})}function rC(){return function(e){var t=e.course,n=e.isMobile;return Lm(t)&&xm(t)&&!n}({course:dy(),isMobile:tC()})}var aC=n(30624);function oC(e){var t=function(){if("undefined"==typeof Reflect||!L())return!1;if(L().sham)return!1;if("function"==typeof Proxy)return!0;try{return Boolean.prototype.valueOf.call(L()(Boolean,[],(function(){}))),!0}catch(e){return!1}}();return function(){var n,r=(0,M.Z)(e);if(t){var a=(0,M.Z)(this).constructor;n=L()(r,arguments,a)}else n=r.apply(this,arguments);return(0,R.Z)(this,n)}}var iC=function(e){(0,A.Z)(n,e);var t=oC(n);function n(e){var r;return(0,x.Z)(this,n),(r=t.call(this,e)).state={isSticky:!1},setTimeout((function(){document.getElementsByClassName("page-wrap")[0].addEventListener("scroll",r.onScrollRef=r.onScroll.bind((0,P.Z)(r)))}),10),r}return(0,Z.Z)(n,[{key:"componentWillUnmount",value:function(){document.getElementsByClassName("page-wrap")[0].removeEventListener("scroll",this.onScrollRef)}},{key:"onScroll",value:function(){var e=document.getElementsByClassName("page-wrap")[0],t=e.scrollTop,n=e.scrollTop,r=t>this.progresswrap.getBoundingClientRect().top+n&&t>0;this.state.isSticky!==r&&this.setState({isSticky:r})}},{key:"isLessonPreview",value:function(){return!!document.querySelector(".lesson--preview")}},{key:"timelineProgressValue",value:function(){var e=this.props,t=e.items,n=e.lessonProgress,r=li()(-1,"activeIndex",n),a=Er()(t);return-1===r?0:fo()(r)===a?100:Bc()("%","",ce()([r,"linePosition"],t))}},{key:"processProgressValue",value:function(){var e=this.props,t=e.items,n=e.lessonProgress,r=li()(0,"activeIndex",n),a=Er()(t);return r>a?100:Math.round(r/a*100)}},{key:"progressValue",value:function(){var e=this.props,t=e.lessonProgress;switch(e.type){case"process":return this.processProgressValue();case"sorting":return li()(0,"percentViewed",t);case"timeline":return this.timelineProgressValue();default:return li()(0,"percentComplete",t)}}},{key:"render",value:function(){var e=this,t=this.props,n=t.type,r=t.items,a=t.sidebarAvailable,o=this.state.isSticky,i=Dv()("progress-wrap",{}),l=this.props.isCourseNavOpen,s=this.props.isCourseNavOpen&&this.props.isMobile,c=Dv()("lesson-progress-wrapper",{"lesson-progress-wrapper--visible":o&&!s,"lesson--open":l&&a&&!this.isLessonPreview(),"lesson--open-mobile":a&&s&&!this.isLessonPreview()}),u=Dv()("progress",{"progress--timeline":"timeline"===n,"progress--video":"video"===n}),d=this.progressValue(),m="timeline"===n&&r&&Yr()(r).call(r,(function(e){var t,n=Dv()("progress__marker",{"progress__marker--active brand--background":parseInt(d)>=parseInt(ha()(t=e.linePosition).call(t,0,-1))});return aC.createElement("div",{className:n,style:{left:e.linePosition},key:e.id})})),v=aC.createElement("div",{className:i},aC.createElement("div",{className:u},aC.createElement("div",{className:"progress__container"},aC.createElement("div",{className:"progress__indicator brand--background",style:{transform:"translate3d(".concat(d,"%,0px,0px)")}}),m)));return aC.createElement("div",{ref:function(t){return e.progresswrap=t}},v,aC.createElement(XE(),null,aC.createElement("div",{className:c},v)))}}]),n}(aC.Component),lC=_()((function(e){function t(t){var n=nC();return eC.createElement(e,(0,D.Z)({},t,{sidebarAvailable:n}))}return t.displayName="withNavSidebarAvailable(".concat(e.displayName||e.name,")"),t}),$k,Sy(480,"isMobile")),sC=lC(iC),cC=ay,uC=ay,dC=ay,mC=ay,vC=ay,pC=ay,fC=n(30624);function hC(e){var t=e.children,n=e.className,r=e.height,a=e.width,o=e.viewBox;return fC.createElement("svg",{"aria-hidden":"true",className:n,fill:"none",focusable:"false",height:r,viewBox:o,width:a,xmlns:"http://www.w3.org/2000/svg"},t)}var bC=n(30624);function gC(e){return bC.createElement(hC,(0,D.Z)({viewBox:"0 0 24 24"},e),bC.createElement("path",{d:"M1 10.9609L10 19.9609",stroke:"currentColor",strokeWidth:"1.5"}),bC.createElement("path",{d:"M1 11.9609L10 2.96094",stroke:"currentColor",strokeWidth:"1.5"}),bC.createElement("path",{d:"M2 11.5H23",stroke:"currentColor",strokeWidth:"1.5"}))}var yC=function(e){var t=e.className;return y().createElement("svg",{"aria-hidden":"true",className:t,fill:"none",focusable:"false",role:"img",viewBox:"0 0 16 8",xmlns:"http://www.w3.org/2000/svg",width:"16",height:"8"},y().createElement("path",{fill:"currentColor",fillRule:"evenodd",d:"M1 5h11.6l-1.3 1.3c-.4.4-.4 1 0 1.4.2.2.4.3.7.3.3 0 .5-.1.7-.3l3-3c.4-.4.4-1 0-1.4l-3-3c-.4-.4-1-.4-1.4 0-.4.4-.4 1 0 1.4L12.6 3H1c-.6 0-1 .4-1 1s.4 1 1 1"}))},EC=n(30624);function kC(e){return EC.createElement(hC,(0,D.Z)({height:"12",width:"18",viewBox:"0 0 18 12"},e),EC.createElement("path",{clipRule:"evenodd",d:"M0.666992 1.00002C0.666992 0.539783 1.04009 0.166687 1.50033 0.166687H14.0003C14.4606 0.166687 14.8337 0.539783 14.8337 1.00002C14.8337 1.46026 14.4606 1.83335 14.0003 1.83335H1.50033C1.04009 1.83335 0.666992 1.46026 0.666992 1.00002ZM0.666992 6.00002C0.666992 5.53978 1.04009 5.16669 1.50033 5.16669H16.5003C16.9606 5.16669 17.3337 5.53978 17.3337 6.00002C17.3337 6.46026 16.9606 6.83335 16.5003 6.83335H1.50033C1.04009 6.83335 0.666992 6.46026 0.666992 6.00002ZM0.666992 11C0.666992 10.5398 1.04009 10.1667 1.50033 10.1667H10.667C11.1272 10.1667 11.5003 10.5398 11.5003 11C11.5003 11.4603 11.1272 11.8334 10.667 11.8334H1.50033C1.04009 11.8334 0.666992 11.4603 0.666992 11Z",fill:"currentColor",fillRule:"evenodd"}))}var CC=n(30624);function wC(e){return CC.createElement(hC,(0,D.Z)({height:"6",width:"10",viewBox:"0 0 10 6"},e),CC.createElement("path",{d:"M9 1L5 5L1 1",stroke:"currentColor",strokeLinecap:"round",strokeLinejoin:"round",strokeWidth:"2"}))}var NC=n(30624);function _C(e){return NC.createElement(hC,(0,D.Z)({height:"6",width:"10",viewBox:"0 0 10 6"},e),NC.createElement("path",{d:"M1 5L5 1L9 5",stroke:"currentColor",strokeLinecap:"round",strokeLinejoin:"round",strokeWidth:"2"}))}var SC=n(30624);function IC(e){return SC.createElement(hC,(0,D.Z)({height:"21",width:"20",viewBox:"0 0 20 21"},e),SC.createElement("path",{d:"M9.94535 6.125C9.1938 6.125 8.52385 6.6729 8.30039 7.48015C8.17194 7.9442 7.70954 8.21104 7.26759 8.07617C6.82564 7.94129 6.5715 7.45577 6.69996 6.99172C7.11282 5.50025 8.3916 4.375 9.94535 4.375C11.8499 4.375 13.3335 6.05606 13.3335 8.05C13.3335 9.7417 12.2656 11.2082 10.7787 11.6139V12.25C10.7787 12.7332 10.4056 13.125 9.94535 13.125C9.48511 13.125 9.11201 12.7332 9.11201 12.25V10.85C9.11201 10.3668 9.48511 9.975 9.94535 9.975C10.8628 9.975 11.6668 9.14886 11.6668 8.05C11.6668 6.95114 10.8628 6.125 9.94535 6.125Z",fill:"currentColor"}),SC.createElement("path",{d:"M10.0002 14C9.53992 14 9.16683 14.3918 9.16683 14.875C9.16683 15.3582 9.53992 15.75 10.0002 15.75H10.0085C10.4687 15.75 10.8418 15.3582 10.8418 14.875C10.8418 14.3918 10.4687 14 10.0085 14H10.0002Z",fill:"currentColor"}),SC.createElement("path",{clipRule:"evenodd",d:"M0.833496 3.55556C0.833496 2.01519 2.09493 0.875 3.51868 0.875H16.4816C17.9054 0.875 19.1668 2.01519 19.1668 3.55556V17.4444C19.1668 18.9848 17.9054 20.125 16.4816 20.125H3.51868C2.09493 20.125 0.833496 18.9848 0.833496 17.4444V3.55556ZM3.51868 2.625C2.89693 2.625 2.50016 3.10156 2.50016 3.55556V17.4444C2.50016 17.8984 2.89693 18.375 3.51868 18.375H16.4816C17.1034 18.375 17.5002 17.8984 17.5002 17.4444V3.55556C17.5002 3.10156 17.1034 2.625 16.4816 2.625H3.51868Z",fill:"currentColor",fillRule:"evenodd"}))}var TC=n(30624);function LC(e){return TC.createElement(Rv,(0,D.Z)({},ia()(["Default"],e),{fill:"none",viewBox:"1 1 18 18"}),TC.createElement("path",{fillRule:"evenodd",clipRule:"evenodd",d:"M9.99998 0.833336C4.93737 0.833336 0.833313 4.93739 0.833313 10C0.833313 15.0626 4.93737 19.1667 9.99998 19.1667C15.0626 19.1667 19.1666 15.0626 19.1666 10C19.1666 4.93739 15.0626 0.833336 9.99998 0.833336ZM13.0892 6.91075C13.4147 7.23618 13.4147 7.76382 13.0892 8.08926L11.1785 10L13.0892 11.9107C13.4147 12.2362 13.4147 12.7638 13.0892 13.0893C12.7638 13.4147 12.2362 13.4147 11.9107 13.0893L9.99998 11.1785L8.08923 13.0893C7.7638 13.4147 7.23616 13.4147 6.91072 13.0893C6.58529 12.7638 6.58529 12.2362 6.91072 11.9107L8.82147 10L6.91072 8.08926C6.58529 7.76382 6.58529 7.23618 6.91072 6.91075C7.23616 6.58531 7.7638 6.58531 8.08923 6.91075L9.99998 8.82149L11.9107 6.91075C12.2362 6.58531 12.7638 6.58531 13.0892 6.91075Z",fill:"black"}))}var xC=n(30624);function ZC(e){return xC.createElement(Rv,(0,D.Z)({},ia()(["Default"],e),{fill:"none",viewBox:"0 0 18 18"}),xC.createElement("circle",{cx:"9",cy:"9",r:"9",fill:"#74BF44"}),xC.createElement("path",{d:"M6.43994 9.12061L8.43994 11.1206L11.9399 7.62061",stroke:"white",strokeWidth:"1.5",strokeLinecap:"round",strokeLinejoin:"round"}))}var PC=n(30624);function AC(e){return PC.createElement(hC,(0,D.Z)({height:"12",width:"12",viewBox:"0 0 12 12"},e),PC.createElement("path",{clipRule:"evenodd",d:"M5.325 9.01843C3.225 9.01843 1.5 7.37868 1.5 5.29172C1.5 3.20476 3.225 1.49048 5.325 1.49048C7.425 1.49048 9.15 3.20476 9.15 5.29172C9.15 7.37868 7.425 9.01843 5.325 9.01843ZM9.525 8.42236C10.2 7.52795 10.575 6.48447 10.575 5.29193C10.575 2.38509 8.25 0 5.325 0C2.4 0 0 2.38509 0 5.29193C0 8.19876 2.4 10.5839 5.325 10.5839C6.525 10.5839 7.65 10.2112 8.475 9.54037L10.725 11.7764C10.875 11.9255 11.1 12 11.25 12C11.4 12 11.625 11.9255 11.775 11.7764C12.075 11.4783 12.075 11.0311 11.775 10.7329L9.525 8.42236Z",fill:"currentColor",fillRule:"evenodd"}))}var RC=n(30624);function MC(e){return RC.createElement(hC,(0,D.Z)({height:"5",width:"10",viewBox:"0 0 10 5"},e),RC.createElement("path",{d:"M5.56569 4.75592L8.76601 1.42259C9.27003 0.897618 8.91306 0 8.20027 0L1.79963 0C1.08683 0 0.729863 0.897618 1.23389 1.42259L4.43421 4.75592C4.74666 5.08136 5.25324 5.08136 5.56569 4.75592Z",fill:"currentColor"}))}var DC=n(30624);function OC(e){return DC.createElement(hC,(0,D.Z)({height:"18",width:"18",viewBox:"0 0 18 18"},e),DC.createElement("path",{d:"M3.1665 6.08335C3.1665 4.01229 4.84544 2.33335 6.9165 2.33335C8.98757 2.33335 10.6665 4.01229 10.6665 6.08335C10.6665 6.37941 10.6324 6.66643 10.5681 6.9411C10.4634 7.38925 10.7417 7.83748 11.1899 7.94225C11.6381 8.04702 12.0863 7.76865 12.1911 7.3205C12.2841 6.92235 12.3332 6.50805 12.3332 6.08335C12.3332 3.09181 9.90805 0.666687 6.9165 0.666687C3.92496 0.666687 1.49984 3.09181 1.49984 6.08335C1.49984 6.46923 1.54032 6.84657 1.61756 7.21105C1.679 7.50095 1.76362 7.78236 1.86938 8.05316C1.97511 8.32389 2.10191 8.5839 2.24772 8.83119C2.48148 9.22764 2.99237 9.35953 3.38882 9.12577C3.78527 8.89201 3.91716 8.38112 3.6834 7.98467C3.58248 7.81352 3.49485 7.63379 3.42186 7.44688C3.34886 7.25994 3.29045 7.0657 3.24802 6.86551C3.1947 6.61395 3.1665 6.3524 3.1665 6.08335Z",fill:"currentColor"}),DC.createElement("path",{d:"M9.18922 9.34412L14.8186 10.2697C16.2762 10.5117 17.3332 11.6819 17.3332 13.0521V16.6037C17.3332 17.0029 16.9837 17.3264 16.553 17.3264C16.122 17.3264 15.7728 17.0029 15.7728 16.6037V13.0521C15.7728 12.3826 15.2561 11.8108 14.5446 11.6926L8.30452 10.6667H8.30233C7.90851 10.6331 7.57585 10.2773 7.57585 9.8899V6.0524C7.57585 5.88733 7.48441 5.73325 7.33119 5.64046C7.17921 5.54853 6.99291 5.53668 6.82002 5.60606C6.63747 5.68035 6.51483 5.87085 6.51483 6.08044V15.3607C6.51483 15.6856 6.30169 15.9391 5.91441 16.0741C5.40325 16.2528 4.90988 16.0261 4.70516 15.7226L3.01346 13.2999C2.93513 13.1565 2.84963 13.09 2.68954 13.0406C2.59935 13.0249 2.47889 13.0408 2.37154 13.0906C2.2798 13.1394 2.22768 13.4826 2.38902 13.9902C2.41984 14.0542 3.0442 15.4844 3.27756 16.0189C3.32536 16.1284 3.35676 16.2003 3.36328 16.2152C3.47656 16.4494 3.49404 16.6994 3.40853 16.8957C3.33551 17.0631 3.1904 17.1911 2.98912 17.2663C2.893 17.3018 2.77099 17.3334 2.63742 17.3334C2.36124 17.3334 2.03826 17.1986 1.80702 16.6867L1.75272 16.5849C1.3289 15.6773 1.03464 14.952 0.90735 14.6382L0.905151 14.6328L0.896561 14.6115C0.87092 14.548 0.854463 14.5072 0.847419 14.4926C0.45609 13.3756 0.711983 12.3355 1.49527 11.8308C1.97428 11.5452 2.55316 11.4538 3.08867 11.5781C3.63572 11.7047 4.10288 12.0476 4.40371 12.5436L4.82936 13.2293V5.99429C4.82936 5.3563 5.1692 4.74981 5.7381 4.37228C6.30855 3.99359 7.0238 3.89848 7.69942 4.11153C8.55823 4.3824 9.13554 5.15654 9.13617 6.03881L9.18922 9.34412Z",fill:"currentColor"}))}var BC=n(30624);function FC(e){return BC.createElement(hC,(0,D.Z)({height:"14",width:"20",viewBox:"0 0 20 14"},e),BC.createElement("path",{clipRule:"evenodd",d:"M19.548 2.09234C19.8255 2.23518 20 2.52116 20 2.83331V11.1666C20 11.4788 19.8255 11.7648 19.548 11.9076C19.2704 12.0505 18.9363 12.0262 18.6823 11.8448L12.849 7.67809C12.63 7.52166 12.5 7.2691 12.5 6.99998C12.5 6.73085 12.63 6.47829 12.849 6.32187L18.6823 2.1552C18.9363 1.97376 19.2704 1.9495 19.548 2.09234ZM14.7671 6.99998L18.3333 9.54732V4.45264L14.7671 6.99998Z",fill:"currentColor",fillRule:"evenodd"}),BC.createElement("path",{clipRule:"evenodd",d:"M2.5 1.99998C2.03976 1.99998 1.66667 2.37308 1.66667 2.83331V11.1666C1.66667 11.6269 2.03976 12 2.5 12H11.6667C12.1269 12 12.5 11.6269 12.5 11.1666V2.83331C12.5 2.37308 12.1269 1.99998 11.6667 1.99998H2.5ZM0 2.83331C0 1.4526 1.11929 0.333313 2.5 0.333313H11.6667C13.0474 0.333313 14.1667 1.4526 14.1667 2.83331V11.1666C14.1667 12.5474 13.0474 13.6666 11.6667 13.6666H2.5C1.11929 13.6666 0 12.5474 0 11.1666V2.83331Z",fill:"currentColor",fillRule:"evenodd"}))}var HC=n(30624);function zC(e){return HC.createElement(hC,(0,D.Z)({height:"10",width:"10",viewBox:"0 0 10 10"},e),HC.createElement("path",{clipRule:"evenodd",d:"M9.78572 9.78572C9.5 10.0714 9.07143 10.0714 8.78571 9.78572L5 6.00001L1.21429 9.78572C0.928571 10.0714 0.500001 10.0714 0.214285 9.78572C-0.0714284 9.49999 -0.0714284 9.07144 0.214285 8.78571L4 5L0.214285 1.21429C-0.0714284 0.928564 -0.0714284 0.500007 0.214285 0.214279C0.357143 0.0714143 0.500001 0 0.714286 0C0.928571 0 1.07143 0.0714143 1.21429 0.214279L5 3.99999L8.78571 0.214279C8.92857 0.0714143 9.14286 0 9.28572 0C9.42857 0 9.64286 0.0714143 9.78572 0.214279C10.0714 0.500007 10.0714 0.928564 9.78572 1.21429L6 5L9.78572 8.78571C10.0714 9.07144 10.0714 9.49999 9.78572 9.78572Z",fill:"currentColor",fillRule:"evenodd"}))}var qC=Wg("cover"),UC=CS("CoverDetailsSection",(function(e){var t=e.children,n=e.type;return y().createElement("section",{className:qC("details-content-section",{type:n})},t)})),VC=n(71066),GC=n.n(VC),KC=function(){function e(){(0,x.Z)(this,e)}return(0,Z.Z)(e,null,[{key:"isChrome",get:function(){return!(!window||!window.navigator)&&(/Chrome/.test(window.navigator.userAgent)&&/Google Inc/.test(window.navigator.vendor))}},{key:"isSafari",get:function(){return!(!window||!window.navigator)&&(/Safari/.test(window.navigator.userAgent)&&/Apple Computer/.test(window.navigator.vendor)&&!/CriOS/.test(window.navigator.userAgent))}},{key:"isIphoneSafari",get:function(){if(!window||!window.navigator)return!1;var e=/iPhone|iPod/.test(window.navigator.userAgent)&&!window.MSStream,t=/Safari/.test(window.navigator.userAgent)&&/Apple Computer/.test(window.navigator.vendor),n=/CriOS/.test(window.navigator.userAgent);return e&&t&&!n}},{key:"isSafari9",get:function(){if(!window||!window.navigator)return!1;var e=/Safari/.test(window.navigator.userAgent)&&/Apple Computer/.test(window.navigator.vendor),t=/version\/9./i.test(window.navigator.userAgent);return e&&t}},{key:"isIe11",get:function(){return!(!window||!Object.hasOwnProperty.call(window,"ActiveXObject")||window.ActiveXObject)}},{key:"isEdge",get:function(){return!(!window||!window.navigator)&&/Edge/.test(window.navigator.userAgent)}},{key:"isMobile",get:function(){return!(!window||!window.navigator)&&/Android|webOS|iPhone|iPad|iPod|BlackBerry|IEMobile|Opera Mini/i.test(navigator.userAgent)}},{key:"isLocalFilesystem",get:function(){return!(!window||!window.navigator)&&/file:/.test(window.location.protocol)}},{key:"isFirefox",get:function(){var e,t,n,r;return null!==(e=null===(t=window)||void 0===t||null===(n=t.navigator)||void 0===n?void 0:ed()(r=n.userAgent).call(r,"Firefox"))&&void 0!==e&&e}}]),e}();function WC(e,t){var n=Pe()(e);if(Re()){var r=Re()(e);t&&(r=De()(r).call(r,(function(t){return Be()(e,t).enumerable}))),n.push.apply(n,r)}return n}function jC(e){for(var t=1;t<arguments.length;t++){var n=null!=arguments[t]?arguments[t]:{};t%2?WC(Object(n),!0).forEach((function(t){(0,qe.Z)(e,t,n[t])})):He()?Object.defineProperties(e,He()(n)):WC(Object(n)).forEach((function(t){Object.defineProperty(e,t,Be()(n,t))}))}return e}var QC=le()(er()),YC=function(e){return function(t){var n;return B()(n="".concat(e,"/")).call(n,t.id)}},XC=function(e){return function(t,n){return Bl()(t,YC(n),nw(e,n))}},JC=function(){return pr()(Ic())},$C=function(e){var t=new Error("Nil token detected");return On.v.addError(t,e),et().Rejected(t)},ew=function(e){return function(t){return function(n){return function(r){return vl(r,function(e,t){return Us()(jC({data:(0,Lf.action)(t),method:"POST",url:ml(QC("/".concat(t)),de()("url"),e)},Rr()(["headers","withCredentials"],e)))}(t,n),it()(JC,$C,e),Hl()(function(e){return Dr()(al()({},["response","data"]),Kr()(de()("type"),(0,Lf.error)(e)))}(n),jr()(ss()("data"),de()("data"))),Sv()(it()(de()("error"),et().Rejected,et().of)),function(e,t){return function(n){return e.postRequest?e.postRequest(t,n):n}}(t,{type:n,payload:r}))}}}},tw=et().fromPromise((function(e){var t=e.url,n=e.method,r=e.data;if(KC.isFirefox){var a=new Blob([dn()(r)],{type:"application/json"}),o=window.navigator.sendBeacon(t,a);return Je().resolve({type:r.type,payload:jC(jC({},r.payload),{},{queued:o})})}return fetch(t,{method:n,credentials:"include",headers:{"Content-Type":"application/json"},body:dn()(r),keepalive:!0}).then((function(e){return e.json()})).then(Tr()("data"))})),nw=ad()(3,ew(Tc)),rw=ad()(3,ew(tw)),aw=function(e){return function(t,n){return GC()(t,YC(n),nw(e,n))}},ow=function(e){return{debounce:XC(e),send:nw(e),fetchWithKeepAlive:rw(e),throttle:aw(e)}},iw=ow({headers:function(){return{"x-rise-authoring-client":"5da8f9810b8572eed89735637111d22ebd9483e1"}},postRequest:function(e,t){return t},url:"".concat(ve("RISE_RUNTIME_URI"),"/ducks"),withCredentials:!0}),lw=vv()({context:{app:{name:"rise-frontend"}},payload:{articulate_user:!!_e()&&re()(_e()).staff,userRole:_e()?re()(_e()).roles:[],subId:_e()?re()(_e()).tenantId:"",subPlan:Ie().plan_id||"",subStatus:Ie().status||""}}),sw=er()("rise/track/")("TRACK"),cw=Dr()(Kr()(ss()("userId"),Yn()("userId",Se())),jr()(nt()(pe),lw),iw.send(sw)),uw=er()("partner-content-book-info__"),dw=X(null,{track:cw})((function(e){var t=e.authors,n=e.backgroundColor,r=e.bookImage,a=e.bookTitle,o=e.buyLink,i=e.block,l=e.publishedAt,s=e.track,c=e.trackingInfo,u=De()(t).call(t,(function(e){return!aa()(e.name)})),d=wt()((function(e){return e.name}),u),m=d.length>1?Rf()(" & ",d):d[0],v="s"===ha()(m).call(m,-1)?"":"s",p=vm(n),f=Dv()((0,qe.Z)({},uw("book-image-block"),i&&!p),(0,qe.Z)({},uw("book-image-block")&&uw("dark-theme-book-image"),i&&p),(0,qe.Z)({},uw("book-image-course"),!i)),h=uw(i?"flex-block":"flex-course"),b=uw(i?"image-container-block":"image-container-course"),E=Dv()(uw("small-text"),(0,qe.Z)({},uw("dark-theme"),p)),k=Dv()(uw("black-text"),(0,qe.Z)({},uw("dark-theme"),p)),C=Dv()(uw("button"),(0,qe.Z)({},uw("dark-theme-button"),p)),w=yd({height:"210",width:"140",imageKey:r}),N=(0,g.useCallback)((function(){pe}),[l,s,c]);return y().createElement("section",{className:h},y().createElement("h2",{className:"visually-hidden"},"Book Info"),y().createElement("div",{"aria-hidden":"true",className:b},r?y().createElement("img",{src:w,alt:"",className:f}):y().createElement("div",{className:f})),y().createElement("div",{className:uw("text-container")},y().createElement("p",{className:E},"From ",m,"'",v),y().createElement("p",{className:k},a),y().createElement("a",{className:C,href:o,onClick:N,target:"_blank",rel:"noopener noreferrer"},"Buy the book")))})),mw=er()("partner-content-partner-info__"),vw=X(null,{track:cw})((function(e){var t=e.backgroundColor,n=e.block,r=e.link,a=e.publishedAt,o=e.track,i=e.trackingInfo,l=n?function(){var e,t=vd||ud,n="NBIC_logo_light_bulb.png";return t?B()(e="".concat(t,"/f:png,a:retain,s:cover,w:276,h:160/assets/rise/assets/partner-content/")).call(e,n):ge("partnerContent/".concat(n))}():function(){var e,t="NBIC_logo_blue.svg";return sd?B()(e="".concat(sd,"/assets/rise/assets/partner-content/")).call(e,t):ge("partnerContent/".concat(t))}(),s=mw(n?"nbic-logo-light-bulb":"nbic-logo"),c=mw(n?"block-logo-container":"logo-container"),u=vm(t),d=Dv()(mw("small-text"),(0,qe.Z)({},mw("dark-theme"),u)),m=Dv()(mw("black-text"),(0,qe.Z)({},mw("dark-theme"),u)),v=Dv()(mw("button"),(0,qe.Z)({},mw("dark-theme-button"),u)),p=(0,g.useCallback)((function(){pe}),[a,o,i]);return y().createElement("section",{className:mw("flex")},y().createElement("h2",{className:"visually-hidden"},"Partner Info"),y().createElement("div",{"aria-hidden":"true",className:c},y().createElement("img",{src:l,alt:"",className:s})),y().createElement("div",{className:mw("text-container")},y().createElement("p",{className:d},"In partnership with"),y().createElement("p",{className:m},"Next Big Idea Club"),y().createElement("a",{className:v,href:r,onClick:p,rel:"noopener noreferrer",target:"_blank"},"Learn more")))})),pw=er()("partner-content-author-card__"),fw=function(e){var t=e.courseId,n=e.partnerContent,r=e.publishedAt,a=e.tenantId,o=n.data,i=n.type,l=o.authors,s=o.bookImage,c=o.bookTitle,u=o.buyLink,d=o.internalId,m=o.nbicLink,v=De()(l).call(l,(function(e){return e.name})),p={courseId:t,partnerContentId:n.id,partnerContentInternalId:d,tenantId:a,contentSubtype:i},f=Dv()(pw("flex"),pw("author-container")),h=function(e){return yd({width:"122",height:"122",imageKey:e})};return y().createElement("ol",{className:"partner-content-author-card",role:"list"},y().createElement("li",{role:"listitem"},y().createElement("section",null,y().createElement("h2",{className:"visually-hidden"},"Authors"),Yr()(v).call(v,(function(e){return y().createElement("li",{key:e.name,className:f},(t=e.image,n=e.name,y().createElement("div",{"aria-hidden":"true",className:pw("image-container")},t?y().createElement("img",{src:h(t),alt:n,className:pw("author-image")}):y().createElement("div",{className:pw("author-image")}))),y().createElement("p",{className:pw("author-name-text")},e.name));var t,n})))),y().createElement("li",{role:"listitem"},y().createElement(dw,{authors:l,bookImage:s,bookTitle:c,buyLink:u,publishedAt:r,trackingInfo:p})),y().createElement("li",{role:"listitem"},y().createElement(vw,{link:m,publishedAt:r,trackingInfo:p})))},hw=n(30624),bw=Wg("cover");function gw(e){var t=e.courseId,n=e.coursePartnerContent,r=e.hasLogo,a=e.hasPartnerContent,o=e.publishedAt,i=e.tenantId;if(!a)return null;var l=bw("details-content-aside",{logo:r});return hw.createElement("div",{className:l},hw.createElement(UC,{type:"partner-content"},hw.createElement(fw,{courseId:t,partnerContent:n,publishedAt:o,tenantId:i})))}var yw=["className","type"],Ew=Wg("cover"),kw=CS("CoverDetailsContentHeading",(function(e){var t=e.className,n=void 0===t?"":t,r=e.type,a=(0,nn.Z)(e,yw),o=ia()(["Default"],a);return y().createElement("header",(0,D.Z)({},o,{className:Ew("details-content-heading",{type:r}).mix(n)}))})),Cw=Wg("cover");function ww(e){var t=e.children,n=e.title,r=e.type,a=dy(),o=a.description,i=a.media,l=a.partnerContentId,s=Boolean(l),c=al()(void 0,["image","key"],i),u=!pr()(c),d="outline"===r?o?u||s?s&&!u?"outline-has-partner-content":s&&u?"outline-has-pc-and-logo":"outline":"outline-no-logo":"outline-no-description":r;return y().createElement("section",{className:Cw("details-content-section",{type:d})},y().createElement(kw,{type:r},y().createElement("h2",null,n)),t)}var Nw=Wg("cover"),_w=function(){return y().createElement("svg",{"aria-hidden":"true",className:Nw("header-star"),width:"18",height:"18",viewBox:"0 0 18 18",fill:"none",rule:"stroke",xmlns:"http://www.w3.org/2000/svg"},y().createElement("path",{d:"M9 0V18",strokeWidth:"0.75",strokeMiterlimit:"10"}),y().createElement("path",{d:"M18 9H0",strokeWidth:"0.75",strokeMiterlimit:"10"}),y().createElement("path",{d:"M15.3 15.3002L2.69995 2.7002",strokeWidth:"0.75",strokeMiterlimit:"10"}),y().createElement("path",{d:"M2.69995 15.3002L15.3 2.7002",strokeWidth:"0.75",strokeMiterlimit:"10"}))},Sw=_y.bind(null,480),Iw=_y.bind(null,768),Tw=(_y.bind(null,992),{SPLIT_LEFT_IMAGE:"CENTERED_OVERLAY",SPLIT_RIGHT_IMAGE:"CENTERED_OVERLAY",TWO_THIRDS_LEFT_IMAGE:"CENTERED_OVERLAY",TWO_THIRDS_RIGHT_IMAGE:"CENTERED_OVERLAY"});function Lw(){var e,t=dy().coverPageType;return Iw()&&null!==(e=Tw[t])&&void 0!==e?e:t}var xw=Wg("cover"),Zw=function(){return null},Pw=function(){return y().createElement(y().Fragment,null,y().createElement(wE,null,y().createElement(IE,null,y().createElement(ME,null),y().createElement(_w,null),y().createElement(yE,null),y().createElement(OE,null),y().createElement(pE,null))))},Aw=function(){return y().createElement(y().Fragment,null,y().createElement(kE,null,y().createElement(IE,null,y().createElement(ME,null),y().createElement(_w,null),y().createElement(yE,null),y().createElement(OE,null),y().createElement(pE,null))))},Rw=function(){return y().createElement(y().Fragment,null,y().createElement(_E,null),y().createElement(kE,null,y().createElement(IE,null,y().createElement(ME,null),y().createElement(_w,null),y().createElement(yE,null),y().createElement(OE,null),y().createElement(pE,null))))},Mw=function(){return y().createElement(y().Fragment,null,y().createElement(kE,null,y().createElement(IE,null,y().createElement(ME,null),y().createElement(_w,null),y().createElement(yE,null),y().createElement(OE,null),y().createElement(pE,null))),y().createElement(_E,null))},Dw=function(){return y().createElement(y().Fragment,null,y().createElement(kE,null,y().createElement(IE,null,y().createElement(ME,null),y().createElement(_w,null),y().createElement(yE,null),y().createElement(OE,null),y().createElement(pE,null))),y().createElement("div",{className:"cover__header-graphic-wrap"},y().createElement(_E,null)))};function Ow(){switch(Lw()){default:case"CENTERED_IMAGE":return y().createElement(Dw,null);case"CENTERED":case"CENTERED_ACCENT_TINT":return y().createElement(Aw,null);case"SPLIT_LEFT_IMAGE":case"TWO_THIRDS_LEFT_IMAGE":return y().createElement(Mw,null);case"SPLIT_RIGHT_IMAGE":case"TWO_THIRDS_RIGHT_IMAGE":return y().createElement(Rw,null);case"CENTERED_OVERLAY":return y().createElement(Pw,null)}}function Bw(){return y().createElement("header",{className:xw("header",{meta:false})},y().createElement(Ow,{hasMetaData:false}),y().createElement(Zw,null))}var Fw=Wg("cover");function Hw(e){var t=e.children,n=Lw(),r=(0,g.useMemo)((function(){return WE()(n)}),[n]),a=Fw(null,{layout:r});return y().createElement("div",{id:"cover",className:a},t)}var zw=Wg("lesson-header"),qw=function(e){var t=e.authorName,n=e.avatar,r=e.lessonName,a=e.lessonNumber,o=e.lessonPreposition,i=e.partnerContentAuthors,l=e.showAuthor,s=e.showLessonCount,c=e.title,u=e.totalLessons,d=!pr()(i)&&l,m=n&&t&&l&&!d,v=m||d||s,p=s&&(m||d);return y().createElement("div",{className:zw("content")},v&&y().createElement("div",{className:zw("info-row")},m?y().createElement(rk,{avatar:n,authorName:t}):y().createElement(ak,null),d&&y().createElement(fk,{partnerContentAuthors:i}),p&&y().createElement("span",{"aria-hidden":"true",className:zw("info-row--divider")},"|"),s?y().createElement(ik,{lessonName:r,lessonNumber:a,lessonPreposition:o,totalLessons:u}):y().createElement(ok,null)),y().createElement("div",null,y().createElement(uk,{title:c})))},Uw=function(e){var t=e.authorName,n=e.avatar,r=e.lessonName,a=e.lessonNumber,o=e.lessonPreposition,i=e.partnerContentAuthors,l=e.showAuthor,s=e.showLessonCount,c=e.title,u=e.totalLessons,d=(0,g.useMemo)((function(){return n&&t&&l&&!m}),[n,t,l,m]),m=!pr()(i);return y().createElement(y().Fragment,null,s?y().createElement(ik,{lessonName:r,lessonNumber:a,lessonPreposition:o,totalLessons:u}):y().createElement(ok,null),d&&y().createElement(rk,{avatar:n,authorName:t}),l&&m&&y().createElement(pk,{partnerContentAuthors:i}),y().createElement(uk,{title:c}))},Vw=function(e){var t=e.authorName,n=e.avatar,r=e.lessonName,a=e.lessonNumber,o=e.lessonPreposition,i=e.partnerContentAuthors,l=e.showAuthor,s=e.showLessonCount,c=e.title,u=e.totalLessons,d=(0,g.useMemo)((function(){return n&&t&&l&&!m}),[n,t,l,m]),m=!pr()(i);return y().createElement(y().Fragment,null,d?y().createElement(rk,{avatar:n,authorName:t}):y().createElement(ak,null),l&&m&&y().createElement(fk,{partnerContentAuthors:i}),y().createElement(uk,{title:c}),s?y().createElement(ik,{lessonName:r,lessonNumber:a,lessonPreposition:o,totalLessons:u}):y().createElement(ok,null))};function Gw(e){var t=Sw();return e.lessonHeaderSize!==Ld.SMALL||t?t?y().createElement(Uw,e):y().createElement(Vw,e):y().createElement(qw,e)}var Kw=As.COMPACT,Ww=As.COVER,jw=As.SIDEBAR,Qw=Wg("progress-circle");function Yw(e){var t=e["aria-hidden"],n=e["aria-label"],r=e.isFailed,a=e.isPassed,o=e.scope,i=Qw({compact:o===Kw,cover:o===Ww,failed:r,passed:a,sidebar:o===jw});return y().createElement("svg",{"aria-hidden":t,"aria-label":n,className:i,focusable:"false",viewBox:"0 0 7 7",xmlns:"http://www.w3.org/2000/svg"},y().createElement("circle",{cx:"3.5",cy:"3.5",r:"2.5"}))}var Xw=n(30624),Jw=["Default"];function $w(e){var t=e.Default,n=(0,nn.Z)(e,Jw);return Xw.createElement(t,(0,D.Z)({},n,{hasOverlay:!1}))}var eN=n(73672),tN=n.n(eN);function nN(e){var t;return ed()(t=["auto","hidden","scroll"]).call(t,e)}function rN(e,t){(0,g.useLayoutEffect)((function(){for(var n=e.current,r=[];n&&(n=n.parentElement);){var a=window.getComputedStyle(n);(nN(a.overflowX)||nN(a.overflowY))&&(n.addEventListener("scroll",t),r.push(n))}return function(){return r.forEach((function(e){return e.removeEventListener("scroll",t)}))}}),[t,e])}var aN=Wg("lesson-progress"),oN=As.COMPACT,iN=As.COVER,lN=As.OVERLAY,sN=As.SIDEBAR;function cN(e){var t=e.canComplete,n=e.color,r=e.hasRestriction,a=e.isComplete,o=e.isCurrentLesson,i=e.isDark,l=e.isEnabled,s=e.isFailed,c=e.isLegacy,u=e.isPassed,d=e.isTooltipVisible,m=e.navigationStyle,v=e.onHideTooltip,p=e.onMarkComplete,f=e.onMarkReset,h=e.onShowTooltip,b=e.percentComplete,E=e.progressGraphic,k=e.scope,C=e.labels,w=(0,g.useRef)(),N=(0,g.useRef)(),_=(0,g.useRef)(),S=aN({compact:k===oN,cover:k===iN&&!c,"legacy-cover":k===iN&&c,inactive:r,overlay:k===lN,sidebar:k===sN&&!c,"legacy-sidebar":k===sN&&c}),I=aN("graphic",{compact:k===oN,cover:k===iN&&!c,"legacy-cover":k===iN&&c,overlay:k===lN,sidebar:k===sN&&!c,"legacy-sidebar":k===sN&&c}),T=aN("tooltip",{legacy:c}).toString(),L=(0,g.useCallback)((function(){a?null==f||f():null==p||p()}),[a,p,f]),x=(0,g.useCallback)((function(){r||(N.current=setTimeout((function(){null==h||h()}),600))}),[r,h]),Z=(0,g.useCallback)((function(){clearTimeout(N.current),null==v||v()}),[v]),P=(0,g.useCallback)((function(){setTimeout((function(){if(d){var e,t=w.current.getBoundingClientRect(),n=_.current.offsetParent.getBoundingClientRect(),r=t.height,a=t.width,o=t.left-n.left,i=t.top-n.top;ln()(_.current.style,{transform:B()(e="translate(".concat(o,"px, ")).call(e,i,"px)"),width:"".concat(a,"px"),height:"".concat(r,"px")})}}),0)}),[d]);if((0,g.useLayoutEffect)((function(){return P()}),[P]),(0,qk.Z)("resize",P,window),rN(w,Z),t){var A=function(e){var t,n=e.labels,r=e.canReset,a=e.percentComplete,o=100===a,i=n.progressPieCompleted,l=n.progressPieUnstarted,s=n.progressPieClickToComplete,c=n.progressPieClickToReset;return o&&r?B()(t="".concat(i,". ")).call(t,c):100!==a||r?0===a?B()(u="".concat(l,". ")).call(u,s):B()(d=B()(m="".concat(a,"% ")).call(m,i,". ")).call(d,s):i;var u,d,m}({labels:C,percentComplete:b,canReset:!0}),R=!l||false,M=aN("action",{disabled:R});return y().createElement("span",{className:S},y().createElement("button",{"aria-label":A,className:M,disabled:R,onBlur:v,onClick:L,onFocus:h,type:"button"},y().createElement("span",{className:I,onMouseEnter:x,onMouseLeave:Z,ref:w},y().createElement(E,{"aria-hidden":"true",color:n,isDark:i,isCurrent:o,isFailed:s,isPassed:u,navigationStyle:m,scope:k,value:b}),l&&!r&&y().createElement(uN,{className:T,dark:i,ref:_,scope:k,visible:d},A))))}var D=function(e){var t=e.labels,n=e.isFailed,r=e.percentComplete,a=100===r,o=t.progressPieCompleted,i=t.progressPieUnstarted,l=t.progressPieQuizFailed;return n?l:a?o:0===r?i:B()(s="".concat(r,"% ")).call(s,o);var s}({labels:C,isFailed:s,percentComplete:b});return y().createElement("span",{className:S},y().createElement("span",{className:I,onMouseEnter:x,onMouseLeave:Z,ref:w},y().createElement(E,{"aria-label":D,color:n,isDark:i,isCurrent:o,isFailed:s,isPassed:u,navigationStyle:m,scope:k,value:b}),l&&!r&&y().createElement(uN,{className:T,dark:i,ref:_,scope:k,visible:d},D)))}var uN=(0,g.forwardRef)((function(e,t){var n=e.children,r=e.className,a=e.dark,o=e.scope,i=e.visible,l=(0,g.useMemo)((function(){return Wg(r)}),[r]),s=l({compact:o===oN,cover:o===iN,overlay:o===lN,sidebar:o===sN,visible:i}),c=l("inner",{dark:a,light:!a}),u=y().createElement("div",{"aria-hidden":"true",ref:t,style:{left:0,pointerEvents:"none",position:"absolute",top:0,zIndex:tN()}},y().createElement("div",{style:{pointerEvents:"all"}},y().createElement("div",{className:s},y().createElement("div",{className:c},n))));return(0,E.createPortal)(u,document.getElementById("portal"))}));function dN(e){var t=e.color,n=e.hasRestriction,r=e.isComplete,a=e.isCurrentLesson,o=e.isFailed,i=e.isPassed,l=e.isTooltipVisible,s=e.lessonTitle,c=e.navigationStyle,u=e.onHideTooltip,d=e.onShowTooltip,m=e.percentComplete,v=e.progressGraphic,p=e.scope,f=e.labels;return y().createElement(y().Fragment,null,y().createElement("span",{className:"overview-list-item__progress"},y().createElement(cN,{canComplete:!1,color:t,hasRestriction:n,isComplete:r,isCurrentLesson:a,isDark:!1,isEnabled:!0,isFailed:o,isPassed:i,isTooltipVisible:l,navigationStyle:c,onHideTooltip:u,onShowTooltip:d,percentComplete:m,progressGraphic:v,scope:p,labels:f})),y().createElement("span",{className:"overview-list-item__title"},s))}var mN=function(){return null},vN=function(e,t){var n=e.className;return y().createElement("svg",{"aria-hidden":"true",className:n,fill:"currentColor",focusable:"false",ref:t,viewBox:"0 0 13 13",xmlns:"http://www.w3.org/2000/svg"},y().createElement("path",{d:"M3.33177 4.1487L6.48034 1.00013M9.6289 4.14869L6.48034 1.00013M6.48034 1.00013L6.47966 11.9601"}))},pN=(0,g.forwardRef)(vN),fN=n(30624);function hN(e){return fN.createElement(Rv,(0,D.Z)({},ia()(["Default"],e),{viewBox:"0 3 16 10",fill:"none"}),fN.createElement("path",{d:"M1.51472 7.99993H14.4853",stroke:"currentColor",strokeWidth:"0.75",strokeMiterlimit:"10"}),fN.createElement("path",{d:"M9.50008 12.4994L14.5004 7.99932L9.50008 3.99973",stroke:"currentColor",strokeWidth:"0.75",strokeMiterlimit:"10"}))}var bN=n(30624);function gN(e){return bN.createElement(Rv,(0,D.Z)({viewBox:"0 0 25 16"},ia()(["Default"],e)),bN.createElement("path",{fillRule:"evenodd",clipRule:"evenodd",d:"M1.10699 7.7986L0.778547 7.50301L1.1236 7.22701L10.013 0.116623L10.4815 0.702312L2.42567 7.14593H24.4443V7.89593H2.3363L10.4981 15.2413L9.9964 15.7988L1.10699 7.7986Z",fill:"currentColor"}))}var yN=n(30624);function EN(e){return yN.createElement(hC,(0,D.Z)({width:"14",height:"8",viewBox:"0 0 14 8"},e),yN.createElement("path",{clipRule:"evenodd",d:"M13 1L7 7L1 1",stroke:"currentColor"}))}var kN=n(30624);function CN(e){return kN.createElement(Rv,(0,D.Z)({},ia()(["Default"],e),{fill:"none",viewBox:"0 0 16 16"}),kN.createElement("circle",{cx:"8",cy:"8",r:"7",stroke:"white"}),kN.createElement("path",{d:"M5 7.71429L7.54545 10L11.5 5.5",stroke:"white"}))}var wN=n(30624);function NN(e){return wN.createElement(Rv,(0,D.Z)({},ia()(["Default"],e),{fill:"none",viewBox:"0 0 16 16"}),wN.createElement("path",{d:"M8.00085 5.20305L5.14081 8.06339C5.14079 8.06341 5.14077 8.06343 5.14075 8.06345C5.00146 8.20273 4.92319 8.39163 4.92314 8.58861V8.5887V9.93926C4.92314 10.1851 5.12244 10.3844 5.36829 10.3844H6.71884H6.71894C6.91593 10.3844 7.10484 10.3061 7.24413 10.1668C7.24414 10.1668 7.24415 10.1667 7.24416 10.1667L10.104 7.30664C10.104 7.30657 10.1041 7.3065 10.1042 7.30643L10.1042 7.30638C10.1043 7.30631 10.1044 7.30622 10.1044 7.30615L10.9465 6.46442C11.03 6.38095 11.0769 6.26773 11.0769 6.14966C11.0769 6.0316 11.03 5.91836 10.9466 5.83487L9.47304 4.36105C9.29924 4.18722 9.01746 4.18716 8.84359 4.36091L8.00111 5.20279C8.0011 5.2028 8.0011 5.2028 8.0011 5.2028L8.00085 5.20305Z",stroke:"white",strokeWidth:"0.890284",strokeLinecap:"round",strokeLinejoin:"round"}),wN.createElement("circle",{cx:"8",cy:"7.5293",r:"7",stroke:"white"}))}var _N=n(30624);function SN(e){var t=e.className;return _N.createElement("svg",{className:t,fill:"none",viewBox:"0 0 15 15",xmlns:"http://www.w3.org/2000/svg"},_N.createElement("circle",{cx:"6",cy:"6",r:"5"}),_N.createElement("path",{d:"M9.5 9.5L14 14"}))}var IN=n(30624);function TN(e){return IN.createElement(Rv,(0,D.Z)({},ia()(["Default"],e),{fill:"none",viewBox:"0 0 16 16"}),IN.createElement("circle",{cx:"8",cy:"8",r:"7",stroke:"white"}),IN.createElement("path",{d:"M10 6L6 10",stroke:"white"}),IN.createElement("path",{d:"M6 6L10 10",stroke:"white"}))}var LN=n(30624);function xN(e){var t=e.className;return LN.createElement("svg",{"aria-hidden":"true",className:t,fill:"none",focusable:"false",viewBox:"0 0 10 7",xmlns:"http://www.w3.org/2000/svg"},LN.createElement("path",{d:"M1 1.40002L5 5.40002L9 1.40002",strokeWidth:"1.6"}))}var ZN=n(30624);function PN(e){return ZN.createElement(Rv,(0,D.Z)({viewBox:"0 0 12 12"},ia()(["Default"],e)),ZN.createElement("path",{d:"M10.7425 0.742189L11.4496 1.4493L1.55012 11.3488L0.843012 10.6417L10.7425 0.742189Z",fill:"currentColor"}),ZN.createElement("path",{d:"M11.1571 10.6417L10.45 11.3488L0.550537 1.44929L1.25764 0.742188L11.1571 10.6417Z",fill:"currentColor"}))}var AN=_y.bind(null,1200),RN=_y.bind(null,768),MN=_y.bind(null,480),DN=Wg("cover");function ON(){var e=dy(),t=AN(),n=e.description;return n?y().createElement("div",null,y().createElement("section",{className:DN("details-content-section")},t&&y().createElement(xy,null),y().createElement(jy,{className:DN("details-content-description"),key:"text",value:oy(n)}))):null}var BN={SPLIT_LEFT:"LEFT",SPLIT_LEFT_IMAGE:"LEFT_OVERLAY",SPLIT_RIGHT:"LEFT",SPLIT_RIGHT_IMAGE:"LEFT_OVERLAY"};function FN(){var e,t=dy().coverPageType;return RN()&&null!==(e=BN[t])&&void 0!==e?e:t}var HN=n(30624),zN=["Default"];function qN(e){var t,n=e.Default,r=(0,nn.Z)(e,zN),a=FN(),o=ed()(t=["SPLIT_RIGHT","SPLIT_RIGHT_IMAGE"]).call(t,a);return HN.createElement(n,(0,D.Z)({},r,{reverseColumns:o}))}var UN=Wg("cover");function VN(e){var t=e.accentColor,n=e.hasOverlay,r=void 0!==n&&n,a=e.isShape,o=void 0!==a&&a,i=dy().coverImage,l=i.alpha,s=i.media,c=o?{backgroundColor:t}:wm({alpha:l,hasOverlay:r,media:s});return y().createElement("div",{className:UN("header-graphic-container")},y().createElement("div",{className:UN("header-graphic"),style:c}))}var GN=function(e){return y().createElement(YN,e,y().createElement("clipPath",{id:"cover-page-clip-path",clipPathUnits:"objectBoundingBox"},y().createElement("path",{d:"M0.319,0.998 L1,0.899 V0 H0 V0.899 L0.192,0.98 C0.234,0.998,0.277,1,0.319,0.998"})))},KN=function(e){return y().createElement(YN,e,y().createElement("clipPath",{id:"cover-page-clip-path",clipPathUnits:"objectBoundingBox"},y().createElement("path",{d:"M0.661,0.963 L1,0.804 V0 H0 V0.804 L0.339,0.963 C0.445,1,0.555,1,0.661,0.963"})))},WN=function(e){return y().createElement(YN,e,y().createElement("clipPath",{id:"cover-page-clip-path",clipPathUnits:"objectBoundingBox"},y().createElement("path",{d:"M0.481,0.991 L0.908,0.825 C0.99,0.793,1,0.694,0.982,0.616 L0.68,0.075 C0.636,-0.003,0.534,-0.023,0.465,0.033 L0.055,0.364 C-0.007,0.414,-0.017,0.505,0.031,0.568 L0.316,0.944 C0.355,0.995,0.422,1,0.481,0.991"})))},jN=function(e){return y().createElement(YN,e,y().createElement("clipPath",{id:"cover-page-clip-path",clipPathUnits:"objectBoundingBox"},y().createElement("path",{d:"M0.519,0.991 L0.093,0.825 C0.01,0.793,-0.025,0.694,0.019,0.616 L0.321,0.075 C0.364,-0.003,0.466,-0.023,0.536,0.033 L0.946,0.364 C1,0.414,1,0.505,0.97,0.568 L0.685,0.944 C0.646,0.995,0.579,1,0.519,0.991"})))},QN={LEFT_OVERLAY:GN,LEFT:GN,CENTERED:KN,CENTERED_OVERLAY:KN,SPLIT_LEFT:WN,SPLIT_LEFT_IMAGE:WN,SPLIT_RIGHT:jN,SPLIT_RIGHT_IMAGE:jN},YN=function(e){var t=e.children,n=e.className,r=void 0===n?"svgPath":n,a=e.height,o=e.width,i=e.viewBox;return y().createElement("svg",{"aria-hidden":"true",className:r,fill:"none",focusable:"false",height:a,viewBox:i,width:o,xmlns:"http://www.w3.org/2000/svg"},t)},XN=function(e){var t=e.className,n=e.coverPageType;return li()(nt()(null),n,QN)({className:t})};function JN(e,t){var n=Pe()(e);if(Re()){var r=Re()(e);t&&(r=De()(r).call(r,(function(t){return Be()(e,t).enumerable}))),n.push.apply(n,r)}return n}function $N(e){for(var t=1;t<arguments.length;t++){var n=null!=arguments[t]?arguments[t]:{};t%2?JN(Object(n),!0).forEach((function(t){(0,qe.Z)(e,t,n[t])})):He()?Object.defineProperties(e,He()(n)):JN(Object(n)).forEach((function(t){Object.defineProperty(e,t,Be()(n,t))}))}return e}var e_=Wg("cover"),t_=function(){return y().createElement("div",{className:e_("author-published-wrap")},y().createElement(yE,null),y().createElement(Ay,null))},n_=function(e){var t=e.coverPageType,n=MN();return y().createElement(wE,null,y().createElement(XN,{coverPageType:t}),y().createElement(IE,null,!n&&y().createElement(ME,null),y().createElement(t_,null),y().createElement(OE,null),n&&y().createElement(ME,null),y().createElement(pE,null)))},r_=function(e){var t=e.coverPageType,n=MN();return y().createElement(kE,null,y().createElement(XN,{coverPageType:t}),y().createElement(IE,null,!n&&y().createElement(ME,null),y().createElement(t_,null),y().createElement(OE,null),n&&y().createElement(ME,null),y().createElement(pE,null)))},a_=function(e){var t=e.coverPageType;return y().createElement(y().Fragment,null,y().createElement(XN,{coverPageType:t}),y().createElement(VN,null),y().createElement(kE,null,y().createElement(IE,null,y().createElement(ME,null),y().createElement(t_,null),y().createElement(OE,null),y().createElement(pE,null))))},o_=function(e){var t=e.accentColor,n=e.coverPageType;return y().createElement(y().Fragment,null,y().createElement(kE,null,y().createElement(IE,null,y().createElement(ME,null),y().createElement(t_,null),y().createElement(OE,null),y().createElement(pE,null))),y().createElement(XN,{coverPageType:n}),y().createElement(VN,{accentColor:t,isShape:!0}))},i_=function(e){var t=e.coverPageType;return y().createElement(y().Fragment,null,y().createElement(kE,null,y().createElement(IE,null,y().createElement(ME,null),y().createElement(t_,null),y().createElement(OE,null),y().createElement(pE,null))),y().createElement(XN,{coverPageType:t}),y().createElement(VN,null))},l_=function(e){var t=e.accentColor,n=e.coverPageType;return y().createElement(y().Fragment,null,y().createElement(XN,{coverPageType:n}),y().createElement(VN,{accentColor:t,isShape:!0}),y().createElement(kE,null,y().createElement(IE,null,y().createElement(ME,null),y().createElement(t_,null),y().createElement(OE,null),y().createElement(pE,null))))};function s_(e){var t=FN(),n=$N($N({},e),{},{coverPageType:t});switch(t){default:case Hd.LEFT_OVERLAY:case Hd.CENTERED_OVERLAY:return y().createElement(n_,n);case Hd.LEFT:case Hd.CENTERED:return y().createElement(r_,n);case Hd.SPLIT_LEFT:return y().createElement(o_,n);case Hd.SPLIT_LEFT_IMAGE:return y().createElement(i_,n);case Hd.SPLIT_RIGHT:return y().createElement(l_,n);case Hd.SPLIT_RIGHT_IMAGE:return y().createElement(a_,n)}}function c_(e){var t=dy().partnerContentId,n=by(),r=!!(Boolean(t)&&n);return y().createElement("header",{className:e_("header",{"with-info":r})},y().createElement(s_,e))}var u_=Wg("cover");function d_(e){var t=e.children,n=FN(),r=(0,g.useMemo)((function(){return WE()(n)}),[n]),a=u_(null,{layout:r});return y().createElement("div",{id:"cover",className:a},t)}var m_=wS("AlignLeft"),v_=wS("ArrowDown"),p_=(wS("ArrowLeft"),wS("ArrowRight"),wS("ArrowUp")),f_=(wS("Category"),wS("ChevronDown")),h_=wS("ChevronUp"),b_=(wS("Favorite"),wS("LessonsComplete")),g_=wS("LessonsRequirement"),y_=wS("QuestionBox"),E_=wS("QuizFailed"),k_=wS("QuizPassed"),C_=wS("QuizRequirement"),w_=wS("Search"),N_=wS("ToggleDown"),__=wS("Touch"),S_=wS("VideoCamera"),I_=wS("X");Wg("cover");function T_(e){e.nextLesson,e.percentComplete,MN();return null}var L_=Wg("lesson-header"),x_=function(){return y().createElement("div",{className:L_("author--hidden")})},Z_=function(e){var t=e.authorName,n=e.avatar,r=e.description,a=e.lessonName,o=e.lessonNumber,i=e.lessonPreposition,l=e.partnerContentAuthors,s=e.showAuthor,c=e.showLessonCount,u=e.title,d=e.totalLessons,m=!pr()(l)&&s,v=n&&t&&s&&!m,p=v||m||c,f=c&&(v||m);return y().createElement("div",{className:L_("content")},p&&y().createElement("div",{className:L_("info-row")},v?y().createElement(rk,{avatar:n,authorName:t}):y().createElement(x_,null),m&&y().createElement(fk,{partnerContentAuthors:l}),f&&y().createElement("span",{"aria-hidden":"true",className:L_("info-row--divider")},"|"),c?y().createElement(ik,{lessonName:a,lessonNumber:o,lessonPreposition:i,totalLessons:d}):y().createElement(ok,null)),y().createElement("div",null,y().createElement(uk,{title:u}),r&&y().createElement(lk,{description:r})))},P_=function(e){var t=e.authorName,n=e.avatar,r=e.description,a=e.lessonName,o=e.lessonNumber,i=e.lessonPreposition,l=e.partnerContentAuthors,s=e.showAuthor,c=e.showLessonCount,u=e.title,d=e.totalLessons,m=(0,g.useMemo)((function(){return n&&t&&s&&!v}),[n,t,s,v]),v=!pr()(l);return y().createElement(y().Fragment,null,y().createElement(uk,{title:u}),y().createElement(sk,null,m?y().createElement(rk,{avatar:n,authorName:t}):y().createElement(x_,{showPartnerContent:v}),s&&v&&y().createElement(fk,{partnerContentAuthors:l}),c?y().createElement(ik,{lessonName:a,lessonNumber:o,lessonPreposition:i,showPartnerContent:v,totalLessons:d}):y().createElement(ok,null)),r&&y().createElement(lk,{description:r}))},A_=function(e){var t=e.authorName,n=e.avatar,r=e.description,a=e.lessonName,o=e.lessonNumber,i=e.lessonPreposition,l=e.partnerContentAuthors,s=e.showAuthor,c=e.showLessonCount,u=e.title,d=e.totalLessons,m=(0,g.useMemo)((function(){return n&&t&&s&&!v}),[n,t,s,v]),v=!pr()(l);return y().createElement(y().Fragment,null,c?y().createElement(ik,{lessonName:a,lessonNumber:o,lessonPreposition:i,totalLessons:d}):y().createElement(ok,null),m?y().createElement(rk,{avatar:n,authorName:t}):y().createElement(x_,null),s&&v&&y().createElement(pk,{partnerContentAuthors:l}),y().createElement(uk,{title:u}),r&&y().createElement(lk,{description:r}))};function R_(e){var t=Ly();return e.lessonHeaderSize!==Ld.SMALL||t?t?y().createElement(A_,e):y().createElement(P_,e):y().createElement(Z_,e)}var M_=As.COMPACT,D_=As.COVER,O_=As.SIDEBAR,B_=Wg("progress-circle");function F_(e){var t=e["aria-hidden"],n=e["aria-label"],r=e.isFailed,a=e.isPassed,o=e.scope,i=e.value,l=(0,g.useState)(100===i),s=(0,ze.Z)(l,2),c=s[0],u=s[1],d=(0,zk.Z)(i),m=B_({compact:o===M_,cover:o===D_,sidebar:o===O_}),v=B_("track"),p=B_("runner",{done:c,failed:r,passed:a,unstarted:0===i}),f=B_("pass",{done:c,visible:a}),h=B_("fail",{done:c,visible:r});(0,g.useEffect)((function(){100!==i&&100===d&&u(!1)}),[d,i]);var b=(0,g.useCallback)((function(){100===i&&u(!0)}),[i]);return y().createElement("svg",{"aria-hidden":t,"aria-label":n,className:m,fill:"none",focusable:"false",role:"img",viewBox:"0 0 15 15",xmlns:"https://www.w3.org/2000/svg"},y().createElement("circle",{className:v,cx:"7.5",cy:"7.5",fill:"transparent",r:"6.5",strokeWidth:"2",transform:"rotate(-89.9 7.5 7.5)"}),y().createElement(Uk,{className:p,cx:"7.5",cy:"7.5",diameter:"15",onTransitionEnd:b,r:"6.5",strokeWidth:"2",transform:"rotate(-89.9 7.5 7.5)",value:i}),y().createElement("path",{className:f,d:"M11.3227 6.65905C11.6133 6.37599 11.6347 5.89413 11.3705 5.58277C11.1063 5.27141 10.6566 5.24847 10.366 5.53152L6.93323 8.87512L5.6338 7.60944C5.3432 7.32639 4.89345 7.34933 4.62927 7.66069C4.36509 7.97205 4.38651 8.45391 4.67711 8.73697L6.45488 10.4686C6.72611 10.7328 7.14034 10.7328 7.41157 10.4686L11.3227 6.65905Z"}),y().createElement("path",{className:h,clipRule:"evenodd",d:"M7.5 8.56157L8.84426 9.90564L9.90503 8.84473L8.56078 7.50066L9.90543 6.15582L8.84452 5.09504L7.49986 6.43988L6.15452 5.09473L5.09375 6.15564L6.43909 7.5008L5.09452 8.84555L6.15543 9.90632L7.5 8.56157Z",fillRule:"evenodd"}))}var H_=function(e){var t=e["aria-hidden"],n=e["aria-label"],r=e.progress,a=void 0===r?0:r,o=e.runnerClass,i=e.trackClass;return y().createElement("div",{"aria-hidden":t,"aria-label":n,className:i,role:"img"},y().createElement("div",{className:o,style:{width:"".concat(a,"%")}}))},z_=Wg("nav-sidebar-header");function q_(e){var t=e.classProgressRunner,n=e.classProgressText,r=e.classProgressTrack,a=e.color,o=e.percentComplete,i=e.percentCompleteText;return y().createElement("div",{className:z_("progress")},y().createElement("div",{className:n},i),y().createElement(H_,{"aria-hidden":"true",color:a,progress:o,runnerClass:t,trackClass:r}))}var U_=function(e,t){var n=e.className;return y().createElement("svg",{"aria-hidden":"true",className:n,fill:"currentColor",focusable:"false",role:"img",ref:t,viewBox:"0 0 17 17",height:"17",width:"17",xmlns:"http://www.w3.org/2000/svg"},y().createElement("path",{fillRule:"evenodd",clipRule:"evenodd",d:"M8.029 16.2343L8.7361 16.9414L9.44321 16.2343L16.707 8.97048L15.2928 7.55627L9.73903 13.11L9.73903 1.99985L7.73903 1.99985L7.73904 13.1159L2.17939 7.55627L0.765176 8.97048L8.029 16.2343Z"}))},V_=(0,g.forwardRef)(U_),G_=n(30624);function K_(e){return G_.createElement(Rv,(0,D.Z)({},e,{viewBox:"0 0 16 8"}),G_.createElement("path",{fillRule:"evenodd",clipRule:"evenodd",d:"M15,3H3.4l1.3-1.3c0.4-0.4,0.4-1,0-1.4C4.5,0.1,4.3,0,4,0S3.5,0.1,3.3,0.3l-3,3c-0.4,0.4-0.4,1,0,1.4l3,3c0.4,0.4,1,0.4,1.4,0c0.4-0.4,0.4-1,0-1.4L3.4,5H15c0.6,0,1-0.4,1-1S15.6,3,15,3",fill:"currentColor"}))}var W_=n(30624);function j_(e){return W_.createElement(Rv,(0,D.Z)({},ia()(["Default"],e),{viewBox:"0 0 16 8"}),W_.createElement("path",{fillRule:"evenodd",clipRule:"evenodd",d:"M1 5H12.6L11.3 6.3C10.9 6.7 10.9 7.3 11.3 7.7C11.5 7.9 11.7 8 12 8C12.3 8 12.5 7.9 12.7 7.7L15.7 4.7C16.1 4.3 16.1 3.7 15.7 3.3L12.7 0.3C12.3 -0.1 11.7 -0.1 11.3 0.3C10.9 0.7 10.9 1.3 11.3 1.7L12.6 3H1C0.4 3 0 3.4 0 4C0 4.6 0.4 5 1 5",fill:"currentColor"}))}var Q_=function(e,t){var n=e.className;return y().createElement("svg",{"aria-hidden":"true",className:n,fill:"currentColor",focusable:"false",ref:t,version:"1.1",viewBox:"0 0 17 17",xmlns:"http://www.w3.org/2000/svg"},y().createElement("path",{fillRule:"evenodd",clipRule:"evenodd",d:"M8.971 0.7657L8.2639 0.0585938L7.55679 0.765701L0.292969 8.02952L1.70718 9.44374L7.26096 3.88995L7.26097 15.0002H9.26097L9.26096 3.88409L14.8206 9.44373L16.2348 8.02952L8.971 0.7657Z"}))},Y_=(0,g.forwardRef)(Q_),X_=n(30624);function J_(e){return X_.createElement(hC,(0,D.Z)({height:"12",width:"16",viewBox:"0 0 16 12"},e),X_.createElement("path",{clipRule:"evenodd",d:"M9.6665 2H0.666504V0H9.6665V2ZM12.6665 6H0.666504V4H12.6665V6ZM0.666504 10H7.6665V8H0.666504V10Z",fill:"currentColor",fillRule:"evenodd"}))}var $_=n(30624);function eS(e){return $_.createElement(hC,(0,D.Z)({height:"8",width:"12",viewBox:"0 0 12 8"},e),$_.createElement("path",{clipRule:"evenodd",d:"M6.00008 7.91406L11.7072 2.20696L10.293 0.792742L6.00007 5.08564L1.70718 0.792742L0.292969 2.20696L6.00008 7.91406Z",fill:"currentColor",fillRule:"evenodd"}))}var tS=n(30624);function nS(e){return tS.createElement(hC,(0,D.Z)({height:"8",width:"12",viewBox:"0 0 12 8"},e),tS.createElement("path",{clipRule:"evenodd",d:"M5.99992 0.0859375L0.292818 5.79304L1.70703 7.20726L5.99993 2.91436L10.2928 7.20726L11.707 5.79304L5.99992 0.0859375Z",fill:"currentColor",fillRule:"evenodd"}))}var rS=n(30624);function aS(e){return rS.createElement(hC,(0,D.Z)({height:"21",width:"20",viewBox:"0 0 20 21"},e),rS.createElement("path",{d:"M9.94535 6.125C9.1938 6.125 8.52385 6.6729 8.30039 7.48015C8.17194 7.9442 7.70954 8.21104 7.26759 8.07617C6.82564 7.94129 6.5715 7.45577 6.69996 6.99172C7.11282 5.50025 8.3916 4.375 9.94535 4.375C11.8499 4.375 13.3335 6.05606 13.3335 8.05C13.3335 9.7417 12.2656 11.2082 10.7787 11.6139V12.25C10.7787 12.7332 10.4056 13.125 9.94535 13.125C9.48511 13.125 9.11201 12.7332 9.11201 12.25V10.85C9.11201 10.3668 9.48511 9.975 9.94535 9.975C10.8628 9.975 11.6668 9.14886 11.6668 8.05C11.6668 6.95114 10.8628 6.125 9.94535 6.125Z",fill:"currentColor"}),rS.createElement("path",{d:"M10.0002 14C9.53992 14 9.16683 14.3918 9.16683 14.875C9.16683 15.3582 9.53992 15.75 10.0002 15.75H10.0085C10.4687 15.75 10.8418 15.3582 10.8418 14.875C10.8418 14.3918 10.4687 14 10.0085 14H10.0002Z",fill:"currentColor"}),rS.createElement("path",{clipRule:"evenodd",d:"M0.833496 3.55556C0.833496 2.01519 2.09493 0.875 3.51868 0.875H16.4816C17.9054 0.875 19.1668 2.01519 19.1668 3.55556V17.4444C19.1668 18.9848 17.9054 20.125 16.4816 20.125H3.51868C2.09493 20.125 0.833496 18.9848 0.833496 17.4444V3.55556ZM3.51868 2.625C2.89693 2.625 2.50016 3.10156 2.50016 3.55556V17.4444C2.50016 17.8984 2.89693 18.375 3.51868 18.375H16.4816C17.1034 18.375 17.5002 17.8984 17.5002 17.4444V3.55556C17.5002 3.10156 17.1034 2.625 16.4816 2.625H3.51868Z",fill:"currentColor",fillRule:"evenodd"}))}var oS=n(30624);function iS(e){return oS.createElement(hC,(0,D.Z)({height:"15",width:"16",viewBox:"0 0 16 15"},e),oS.createElement("path",{clipRule:"evenodd",d:"M2 6.51982C2 4.02359 4.02359 2 6.51982 2C9.01605 2 11.0396 4.02359 11.0396 6.51982C11.0396 9.01605 9.01605 11.0396 6.51982 11.0396C4.02359 11.0396 2 9.01605 2 6.51982ZM6.51982 0C2.91902 0 0 2.91902 0 6.51982C0 10.1206 2.91902 13.0396 6.51982 13.0396C8.06462 13.0396 9.48394 12.5024 10.6011 11.6045L13.9964 14.9998L15.4106 13.5856L11.9518 10.1268C12.6391 9.09384 13.0396 7.8536 13.0396 6.51982C13.0396 2.91902 10.1206 0 6.51982 0Z",fill:"currentColor",fillRule:"evenodd"}))}var lS=n(30624);function sS(e){return lS.createElement(hC,(0,D.Z)({height:"18",width:"18",viewBox:"0 0 18 18"},e),lS.createElement("path",{d:"M3.1665 6.08335C3.1665 4.01229 4.84544 2.33335 6.9165 2.33335C8.98757 2.33335 10.6665 4.01229 10.6665 6.08335C10.6665 6.37941 10.6324 6.66643 10.5681 6.9411C10.4634 7.38925 10.7417 7.83748 11.1899 7.94225C11.6381 8.04702 12.0863 7.76865 12.1911 7.3205C12.2841 6.92235 12.3332 6.50805 12.3332 6.08335C12.3332 3.09181 9.90805 0.666687 6.9165 0.666687C3.92496 0.666687 1.49984 3.09181 1.49984 6.08335C1.49984 6.46923 1.54032 6.84657 1.61756 7.21105C1.679 7.50095 1.76362 7.78236 1.86938 8.05316C1.97511 8.32389 2.10191 8.5839 2.24772 8.83119C2.48148 9.22764 2.99237 9.35953 3.38882 9.12577C3.78527 8.89201 3.91716 8.38112 3.6834 7.98467C3.58248 7.81352 3.49485 7.63379 3.42186 7.44688C3.34886 7.25994 3.29045 7.0657 3.24802 6.86551C3.1947 6.61395 3.1665 6.3524 3.1665 6.08335Z",fill:"currentColor"}),lS.createElement("path",{d:"M9.18922 9.34412L14.8186 10.2697C16.2762 10.5117 17.3332 11.6819 17.3332 13.0521V16.6037C17.3332 17.0029 16.9837 17.3264 16.553 17.3264C16.122 17.3264 15.7728 17.0029 15.7728 16.6037V13.0521C15.7728 12.3826 15.2561 11.8108 14.5446 11.6926L8.30452 10.6667H8.30233C7.90851 10.6331 7.57585 10.2773 7.57585 9.8899V6.0524C7.57585 5.88733 7.48441 5.73325 7.33119 5.64046C7.17921 5.54853 6.99291 5.53668 6.82002 5.60606C6.63747 5.68035 6.51483 5.87085 6.51483 6.08044V15.3607C6.51483 15.6856 6.30169 15.9391 5.91441 16.0741C5.40325 16.2528 4.90988 16.0261 4.70516 15.7226L3.01346 13.2999C2.93513 13.1565 2.84963 13.09 2.68954 13.0406C2.59935 13.0249 2.47889 13.0408 2.37154 13.0906C2.2798 13.1394 2.22768 13.4826 2.38902 13.9902C2.41984 14.0542 3.0442 15.4844 3.27756 16.0189C3.32536 16.1284 3.35676 16.2003 3.36328 16.2152C3.47656 16.4494 3.49404 16.6994 3.40853 16.8957C3.33551 17.0631 3.1904 17.1911 2.98912 17.2663C2.893 17.3018 2.77099 17.3334 2.63742 17.3334C2.36124 17.3334 2.03826 17.1986 1.80702 16.6867L1.75272 16.5849C1.3289 15.6773 1.03464 14.952 0.90735 14.6382L0.905151 14.6328L0.896561 14.6115C0.87092 14.548 0.854463 14.5072 0.847419 14.4926C0.45609 13.3756 0.711983 12.3355 1.49527 11.8308C1.97428 11.5452 2.55316 11.4538 3.08867 11.5781C3.63572 11.7047 4.10288 12.0476 4.40371 12.5436L4.82936 13.2293V5.99429C4.82936 5.3563 5.1692 4.74981 5.7381 4.37228C6.30855 3.99359 7.0238 3.89848 7.69942 4.11153C8.55823 4.3824 9.13554 5.15654 9.13617 6.03881L9.18922 9.34412Z",fill:"currentColor"}))}var cS=n(30624);function uS(e){return cS.createElement(hC,(0,D.Z)({height:"14",width:"20",viewBox:"0 0 20 14"},e),cS.createElement("path",{clipRule:"evenodd",d:"M19.548 2.09234C19.8255 2.23518 20 2.52116 20 2.83331V11.1666C20 11.4788 19.8255 11.7648 19.548 11.9076C19.2704 12.0505 18.9363 12.0262 18.6823 11.8448L12.849 7.67809C12.63 7.52166 12.5 7.2691 12.5 6.99998C12.5 6.73085 12.63 6.47829 12.849 6.32187L18.6823 2.1552C18.9363 1.97376 19.2704 1.9495 19.548 2.09234ZM14.7671 6.99998L18.3333 9.54732V4.45264L14.7671 6.99998Z",fill:"currentColor",fillRule:"evenodd"}),cS.createElement("path",{clipRule:"evenodd",d:"M2.5 1.99998C2.03976 1.99998 1.66667 2.37308 1.66667 2.83331V11.1666C1.66667 11.6269 2.03976 12 2.5 12H11.6667C12.1269 12 12.5 11.6269 12.5 11.1666V2.83331C12.5 2.37308 12.1269 1.99998 11.6667 1.99998H2.5ZM0 2.83331C0 1.4526 1.11929 0.333313 2.5 0.333313H11.6667C13.0474 0.333313 14.1667 1.4526 14.1667 2.83331V11.1666C14.1667 12.5474 13.0474 13.6666 11.6667 13.6666H2.5C1.11929 13.6666 0 12.5474 0 11.1666V2.83331Z",fill:"currentColor",fillRule:"evenodd"}))}var dS=n(30624);function mS(e){return dS.createElement(hC,(0,D.Z)({height:"14",width:"14",viewBox:"0 0 14 14"},e),dS.createElement("path",{clipRule:"evenodd",d:"M13.4646 2.46462L11.8484 0.848376L7.00023 5.69652L2.15186 0.848143L0.535612 2.46439L5.38399 7.31276L0.534668 12.1621L2.15091 13.7783L7.00023 8.92901L11.8493 13.7781L13.4656 12.1619L8.61648 7.31276L13.4646 2.46462Z",fill:"currentColor",fillRule:"evenodd"}))}var vS=n(30624),pS=["themeId"],fS=l,hS={classic:l,default:l,imaginative:u,organic:v},bS=ln()((0,g.createContext)(fS),{displayName:"ThemeContext"});function gS(e){var t,n=e.themeId,r=(0,nn.Z)(e,pS);return vS.createElement(bS.Provider,(0,D.Z)({},r,{value:null!==(t=hS[n])&&void 0!==t?t:fS}))}function yS(e){return vS.createElement(vS.Fragment,null,e.children)}function ES(){return null}function kS(e,t,n){function r(r,a){var o,i,l=(0,g.useContext)(bS),s=null!==(o=null==l||null===(i=l[e])||void 0===i?void 0:i[t])&&void 0!==o?o:n;return vS.createElement(s,(0,D.Z)({ref:a},r,{Default:n}))}return r.displayName="ThemeComponent(".concat(t,")"),(0,g.forwardRef)(r)}function CS(e){var t=arguments.length>1&&void 0!==arguments[1]?arguments[1]:yS;return kS("components",e,t)}function wS(e){return kS("icons",e,ES)}var NS=Wg("cover");var _S=CS("CoverDueDate",(function(e){var t=e.className,n=void 0===t?"":t,r=e.dueAt,a=J((function(e){return eg(e)})),o=$b(),i=null==o||o.quizPassed||o.outOfAttempts,l=ey(r),s=NS("due-date",{urgent:l}).mix(n);return!r||a&&i?null:y().createElement("div",{className:s,tag:"div"},$g(r))}));var SS=X((function(e){return{dueAt:cb(e).dueAt}}))(_S),IS=(Wg("cover"),CS("CoverProgress",(function(e){e.nextLesson,e.percentComplete;return null}))),TS=X((function(){var e=Eg();return function(t){return{nextLesson:e(t),percentComplete:Qb(t)}}}))(IS),LS=n(30624),xS=function(e){var t=e.status;return LS.createElement("span",{className:"visually-hidden-always"},"Requirement ".concat(t,": "))},ZS=n(30624),PS=Wg("cover");function AS(){var e,t=dy().trackingCompletionPercentage,n=gy(),r=Yb(),a=Math.ceil(t/100*n);if(null==t||null==a)return null;var o=r>=t,i=o?b_:g_;return ZS.createElement("li",{className:PS("lesson-requirement"),role:"listitem"},ZS.createElement(i,{className:PS("lesson-requirement-icon",{complete:o}).toString(),"aria-hidden":"true"}),ZS.createElement("span",{className:PS("lesson-requirement-text")},ZS.createElement(xS,{status:o?"complete":"incomplete"}),"Complete",a===n?" all ":B()(e=" ".concat(a," of ")).call(e,n," "),"lessons in this course"))}var RS={passed:k_,failed:E_,requirement:C_};function MS(){var e,t=J((function(e){return Xb(e)})),n=$b(),r=null==t?void 0:t.title,a=null==t||null===(e=t.settings)||void 0===e?void 0:e.passingScore;if(!r||!n)return null;var o=n.outOfAttempts,i=n.quizPassed,l=!i&&o,s="requirement";i?s="passed":l&&(s="failed");var c=RS[s];return ZS.createElement("li",{className:PS("quiz-requirement"),role:"listitem"},ZS.createElement(c,{className:PS("quiz-requirement-icon",{type:s}).toString(),"aria-hidden":"true"}),ZS.createElement("span",{className:PS("quiz-requirement-text")},ZS.createElement(xS,{status:l?"failed":i?"complete":"incomplete"}),r,null!=a&&ZS.createElement(ZS.Fragment,null,ZS.createElement("span",{"aria-hidden":"true",className:PS("quiz-requirement-seperator")}," | "),"Score of ",a,"% or higher"),l&&ZS.createElement("div",{className:PS("quiz-requirement-no-attempts")},"No attempts remaining")))}function DS(e){var t;return null==e||null===(t=e.courseLabels)||void 0===t?void 0:t.labels}function OS(){return J((function(e){return DS(e)}))}var BS="focus-lesson-content",FS="preview-show-nav-prev",HS="preview-show-nav-next",zS="preview-nav-open",qS="preview-nav-close",US="event-lesson-transition-start",VS="event-lesson-transition-end",GS="event-lesson-nav-prev-visible",KS="event-lesson-nav-prev-hidden",WS="event-lesson-nav-next-visible",jS="event-lesson-nav-next-hidden",QS=n(98186),YS=n.n(QS),XS=n(91033);function JS(e,t){var n=void 0!==ua()&&ma()(e)||e["@@iterator"];if(!n){if(Array.isArray(e)||(n=function(e,t){var n;if(!e)return;if("string"==typeof e)return $S(e,t);var r=ha()(n=Object.prototype.toString.call(e)).call(n,8,-1);"Object"===r&&e.constructor&&(r=e.constructor.name);if("Map"===r||"Set"===r)return pa()(e);if("Arguments"===r||/^(?:Ui|I)nt(?:8|16|32)(?:Clamped)?Array$/.test(r))return $S(e,t)}(e))||t&&e&&"number"==typeof e.length){n&&(e=n);var r=0,a=function(){};return{s:a,n:function(){return r>=e.length?{done:!0}:{done:!1,value:e[r++]}},e:function(e){throw e},f:a}}throw new TypeError("Invalid attempt to iterate non-iterable instance.\nIn order to be iterable, non-array objects must have a [Symbol.iterator]() method.")}var o,i=!0,l=!1;return{s:function(){n=n.call(e)},n:function(){var e=n.next();return i=e.done,e},e:function(e){l=!0,o=e},f:function(){try{i||null==n.return||n.return()}finally{if(l)throw o}}}}function $S(e,t){(null==t||t>e.length)&&(t=e.length);for(var n=0,r=new Array(t);n<t;n++)r[n]=e[n];return r}var eI=new(YS()),tI=new XS.Z((function(e){var t,n=JS(e);try{for(n.s();!(t=n.n()).done;){var r,a=t.value;null===(r=eI.get(a.target))||void 0===r||r(a)}}catch(e){n.e(e)}finally{n.f()}}));function nI(e,t){(0,g.useEffect)((function(){if(e)return eI.set(e,t),function(){return eI.delete(e)}}),[e,t]),(0,g.useEffect)((function(){if(e)return tI.observe(e),function(){return tI.unobserve(e)}}),[e])}var rI=n(30624);function aI(){var e=(0,I.I0)(),t=(0,g.useState)(null),n=(0,ze.Z)(t,2),r=n[0],a=n[1],o=OS(),i=(0,g.useCallback)((function(t){e(Vh({offsetHeight:t.target.offsetHeight}))}),[e]);return(0,g.useLayoutEffect)((function(){if(r)return e(Vh({offsetHeight:r.offsetHeight})),function(){return e(Vh(null))}}),[e,r]),nI(r,i),rI.createElement("button",{className:"visually-hidden btn-skip-to-lesson brand--ui",onClick:oI,ref:a,type:"button"},rI.createElement("span",{className:"btn-skip-to-lesson__wrap"},null==o?void 0:o.courseSkipToLesson,rI.createElement("span",{"aria-hidden":"true"},rI.createElement(Fv,{className:"btn-skip-to-lesson__icon"}))))}function oI(){document.dispatchEvent(new CustomEvent(BS))}var iI=n(29898),lI=n.n(iI),sI=n(54366),cI=n.n(sI),uI={keys:["End"],keyCode:cI().KEY_END},dI={keys:["Enter"],keyCode:cI().KEY_RETURN},mI={keys:["Home"],keyCode:cI().KEY_HOME},vI={keys:["Tab"],keyCode:cI().KEY_TAB},pI={keys:[" "],keyCode:cI().KEY_SPACE},fI={keys:["Escape","Esc"],keyCode:cI().KEY_ESCAPE},hI={keys:["ArrowUp"],keyCode:cI().KEY_UP},bI={keys:["ArrowDown"],keyCode:cI().KEY_DOWN},gI={keys:["ArrowLeft"],keyCode:cI().KEY_LEFT},yI={keys:["ArrowRight"],keyCode:cI().KEY_RIGHT},EI=function(e){var t=e.keyCode,n=lI()(e);return function(e){return e.keyCode?e.keyCode===t:oe()(e.key,n)}},kI=function(e){return e.altKey||e.ctrlKey||e.metaKey},CI=EI(uI),wI=EI(dI),NI=EI(mI),_I=EI(vI),SI=EI(pI),II=EI(fI),TI=EI(hI),LI=EI(bI),xI=EI(gI),ZI=EI(yI),PI=ur()(LI,ZI),AI=ur()(SI,wI),RI=(ur()(_I,wI),ur()(ZI,TI)),MI=ur()(xI,LI),DI=ur()(TI,LI),OI=ur()(TI,xI),BI=jr()(AI),FI=xa()((function(e,t){0!==e.scrollTop&&(t.preventDefault(),e.scrollTop-=25)})),HI=xa()((function(e,t,n){t&&(n.preventDefault(),e.scrollTop+=25)})),zI=n(30624),qI=(0,g.createContext)(!1);function UI(e){var t=e.children,n=e.inert,r=VI();return zI.createElement(qI.Provider,{value:r||n},t)}qI.Consumer;function VI(){return(0,g.useContext)(qI)}var GI=n(30624),KI=eE.course.lesson,WI=(0,g.forwardRef)((function(e,t){var n=e.children,r=e.className,a=e.dark,o=e.visible,i=(0,g.useMemo)((function(){return Wg(r)}),[r]),l=GI.createElement("div",{"aria-hidden":"true",ref:t,style:{left:0,pointerEvents:"none",position:"absolute",top:0,zIndex:tN()}},GI.createElement("div",{style:{pointerEvents:"all"}},GI.createElement("div",{className:i({visible:o})},GI.createElement("div",{className:i("inner",{dark:a,light:!a})},n))));return(0,E.createPortal)(l,document.getElementById("portal"))}));function jI(e){var t,n,r=e.children,a=e.className,o=e.dark,i=e.restriction,l=e.tooltipClassName,s=e.style,c=(0,g.useRef)(),u=(0,g.useRef)(),d=OS(),m=VI(),v=(0,g.useState)(!1),p=(0,ze.Z)(v,2),f=p[0],h=p[1],b=(0,g.useCallback)((function(){return h(!0)}),[]),y=(0,g.useCallback)((function(){return h(!1)}),[]),E=(0,g.useCallback)((function(){setTimeout(b,0)}),[b]),k=(0,g.useCallback)((function(e){II(e)&&f&&(e.stopPropagation(),y())}),[y,f]),C=(0,g.useCallback)((function(){document.activeElement===c.current&&b()}),[b]),w=(0,g.useCallback)((function(){if(f){var e,t=c.current.getBoundingClientRect(),n=u.current.offsetParent.getBoundingClientRect(),r=t.height,a=t.width,o=t.left-n.left,i=t.top-n.top;ln()(u.current.style,{transform:B()(e="translate(".concat(o,"px, ")).call(e,i,"px)"),width:"".concat(a,"px"),height:"".concat(r,"px")})}}),[f]);((0,g.useEffect)((function(){m&&h(!1)}),[m]),(0,g.useLayoutEffect)((function(){return w()}),[w]),(0,qk.Z)("resize",w,window),rN(c,y),i.type===sg.QUIZ)?t=B()(n="".concat(d.quizRequirePassingScore,': "')).call(n,i.data,'"'):i.type===sg.ORDER&&(t=d.lessonRestricted);return GI.createElement(GI.Fragment,null,GI.createElement("div",{"aria-disabled":!0,className:a,onBlur:y,onFocus:E,onKeyDown:k,onMouseEnter:C,onMouseLeave:y,ref:c,role:"link",tabIndex:m?-1:0,style:s},r,GI.createElement("div",{className:"visually-hidden-always"},null==d?void 0:d.a11yRestrictedNav),GI.createElement("div",{className:"visually-hidden-always"},t)),GI.createElement(WI,{className:l,dark:o,ref:u,visible:f},t))}function QI(e){var t=e.b,n=e.children,r=e["data-direction"],a=e.isCurrentLesson,o=e.isTooltipEnabled,i=e.lessonId,l=e.onClick,s=e.onFocus,c=e.onHideProgressTooltip,u=e.onNavigate,d=e.onShowProgressTooltip,m=e.restriction,v=e.showProgressDelay,p=e.style,f=VI(),h=(0,g.useCallback)((function(e){l(e),a?(e.preventDefault(),oI()):u(i)}),[i,a,l,u]),b=(0,g.useState)(!1),y=(0,ze.Z)(b,2),E=y[0],k=y[1],C=(0,g.useCallback)((function(e){!E&&o&&(null!=v?setTimeout(d,v):d()),null==s||s(e)}),[E,s,v,d,o]),w=(0,g.useCallback)((function(e){o&&II(e)&&c()}),[c,o]),N=(0,g.useCallback)((function(){o&&k(!0)}),[o]),_=(0,g.useCallback)((function(){o&&k(!1)}),[o]),S=null!=(null==m?void 0:m.type),I=t("link",{active:a,restricted:S}).toString();return S?GI.createElement(jI,(0,D.Z)({},e,{className:I,style:p})):GI.createElement(iE.OL,{"aria-current":"page",className:I.toString(),"data-link":"lesson-link-item",onBlur:o?c:void 0,onClick:h,"data-ba":KI.nextLessonLink,"data-direction":r,onFocus:C,onKeyDown:w,onMouseDown:N,onMouseUp:_,style:p,tabIndex:f?-1:void 0,to:cg(i)},n)}function YI(e){var t,n=e.className,r=e.isCurrentLesson,a=e.last,o=e.lessonId,i=e.style,l=(0,g.useMemo)((function(){return Wg(n)}),[n]),s=gg(o),c=null!=(null==s?void 0:s.type),u=(null!==(t=rg(o))&&void 0!==t?t:{}).isComplete,d=l({active:r,complete:void 0!==u&&u,last:a,restricted:c});return GI.createElement("div",{className:d},GI.createElement(QI,(0,D.Z)({},e,{b:l,isCurrentLesson:r,restriction:s,style:i})))}WI.defaultProps={className:"lesson-link-item-tooltip"},QI.defaultProps={onClick:Function.prototype,onNavigate:Function.prototype},YI.defaultProps={className:"lesson-link-item"};var XI=n(30624),JI=Wg("lesson-nav"),$I=function(e){var t=e.children,n=e.finish,r=e.lessonId,a=e.onFocus;if(r)return XI.createElement(YI,(0,D.Z)({className:"lesson-nav-link",onFocus:a,tooltipClassName:"lesson-nav-link-tooltip"},e));var o=n?"/lessons/progress-summary":"/";return XI.createElement("span",{className:"lesson-nav-link"},XI.createElement(iE.rU,{className:"lesson-nav-link__link","data-direction":e["data-direction"],onFocus:a,to:o},t))};var eT=_()(X((function(e){var t,n=cb(e),r=DS(e);return{buttonScheme:n.buttonScheme,accentContrast:null===(t=n.theme)||void 0===t?void 0:t.accentContrast,labelLessonRestricted:r.lessonRestricted,labelQuizRequirePassingScore:r.quizRequirePassingScore}}),null,null,{forwardRef:!0}),g.forwardRef),tT=eT((function(e,t){var n,r=e.buttonScheme,a=e.accentContrast,o=e.children,i=e.className,l=e.direction,s=e.finish,c=e.navLessonId,u=e.onFocus,d=null!=e.restrictionType,m=Ck(),v=JI(null,(n={},(0,qe.Z)(n,l,!0),(0,qe.Z)(n,"accent",r===Bd.ACCENT),(0,qe.Z)(n,"dark",r===Bd.DARK),(0,qe.Z)(n,"floating",m===Fd.FLOATING),(0,qe.Z)(n,"floating-full",m===Fd.FLOATING_FULL),(0,qe.Z)(n,"finish",s),(0,qe.Z)(n,"full",m===Fd.FULL),(0,qe.Z)(n,"light",r===Bd.LIGHT),(0,qe.Z)(n,"restricted",d),(0,qe.Z)(n,"tint",r===Bd.TINT),n)).mix(i),p=(0,qe.Z)({className:v},"data-".concat(l,"-lesson"),!0);return XI.createElement("div",(0,D.Z)({ref:t},p),XI.createElement($I,{accentContrast:a,"data-direction":l,lessonId:c,onFocus:u,finish:s},o))})),nT=n(30624),rT={CoverCompletedInformation:function(){var e,t=ub(),n=t.certificateDownload,r=t.riseComCurrentUser,a=Fg(),o=$b(),i=null===(e=null==o?void 0:o.quizPassed)||void 0===e||e;return a&&i&&!Iu()&&"preview"!==window.viewType?jg.createElement("div",{className:Yg("completed-info")},jg.createElement("div",{className:Yg("completed-info-avatar")},jg.createElement(Kg,(0,D.Z)({},r,{decorative:!0})),jg.createElement("img",{className:Yg("completed-info-trophy"),src:Qg,alt:""})),jg.createElement("div",{className:Yg("completed-info-label")},jg.createElement("span",{"aria-hidden":"true"},"Completed"),jg.createElement("span",{className:"visually-hidden"},"Course Completed")),n&&jg.createElement(lb,null)):null},CoverDueDate:SS,CoverProgress:TS,CoverRequirements:function(){var e=dy(),t=e.trackingCompletionPercentage,n=e.trackingQuizId;return null==t&&!n?null:ZS.createElement("section",{className:PS("requirements-section")},ZS.createElement("h2",{className:PS("requirements-title")},"Course Requirements"),ZS.createElement("ul",{className:PS("requirements-list")},ZS.createElement(AS,null),ZS.createElement(MS,null)))},LessonNav:tT};function aT(e){var t=e.children;return nT.createElement(PE,rT,t)}var oT=n(15451);function iT(e,t){var n=Pe()(e);if(Re()){var r=Re()(e);t&&(r=De()(r).call(r,(function(t){return Be()(e,t).enumerable}))),n.push.apply(n,r)}return n}function lT(e){for(var t=1;t<arguments.length;t++){var n=null!=arguments[t]?arguments[t]:{};t%2?iT(Object(n),!0).forEach((function(t){(0,qe.Z)(e,t,n[t])})):He()?Object.defineProperties(e,He()(n)):iT(Object(n)).forEach((function(t){Object.defineProperty(e,t,Be()(n,t))}))}return e}var sT={"rise-course-navigation":!0},cT=(0,g.createContext)(sT);cT.displayName="FeatureFlagsContext";var uT=cT.Provider;cT.Consumer;function dT(){return lT(lT({},(0,g.useContext)(cT)),sT)}function mT(e){return dT()[e]}function vT(e){var t=arguments.length>1&&void 0!==arguments[1]?arguments[1]:e;return function(n){var r=y().forwardRef((function(r,a){var o=mT(e),i=lT(lT({},r),{},(0,qe.Z)({},t,o));return y().createElement(n,(0,D.Z)({ref:a},i))}));return r.displayName="withFeatureFlag(".concat(n.displayName||n.name,")"),r}}var pT=function e(t){var n=t.children,r=t.featureFlags,a=dT(),o=(0,g.useMemo)((function(){var e,t=B()(e=[]).call(e,null!=r?r:[]);return t.length&&t.every((function(e){return a[e]}))}),[r,a]),i=(0,g.useMemo)((function(){var t={};return y().Children.forEach(n,(function(r){switch(r.type.displayName){case e.On.displayName:t.on=r;break;case e.Off.displayName:t.off=r;break;default:t.on=n}})),t}),[n]),l=i.on,s=void 0===l?null:l,c=i.off;return o?s:void 0===c?null:c};(pT.On=function(e){return e.children}).displayName="On",(pT.Off=function(e){return e.children}).displayName="Off";var fT=n(30624),hT={};function bT(e){var t=e.children,n=(0,I.I0)(),r=dT();return(0,oT.Z)((function(){n(Pf(r))}),[r]),t}function gT(e){var t,n=e.children,r=ub(),a=null!==(t=null==r?void 0:r.features)&&void 0!==t?t:hT;return fT.createElement(uT,{value:a},fT.createElement(bT,null,n))}var yT=n(74249),ET=n(14428),kT=n(30624);function CT(e){var t=e.children,n=e.title;return(0,ET.Z)(n),kT.createElement(kT.Fragment,null,t)}var wT=n(31425),NT=n.n(wT),_T=n(3675),ST=n(30624),IT=ln()((0,g.createContext)(),{displayName:"BlockContext"});function TT(e){var t=e.block,n=e.children,r=(0,g.useState)(t),a=(0,ze.Z)(r,2),o=a[0],i=a[1];return(0,g.useEffect)((function(){return i((function(e){return t||e}))}),[t]),ST.createElement(IT.Provider,{value:o},ST.createElement(YT,null==o?void 0:o.settings,n))}IT.Consumer;function LT(){return(0,g.useContext)(IT)}var xT=n(58726);function ZT(e,t){var n=Pe()(e);if(Re()){var r=Re()(e);t&&(r=De()(r).call(r,(function(t){return Be()(e,t).enumerable}))),n.push.apply(n,r)}return n}function PT(e){for(var t=1;t<arguments.length;t++){var n=null!=arguments[t]?arguments[t]:{};t%2?ZT(Object(n),!0).forEach((function(t){(0,qe.Z)(e,t,n[t])})):He()?Object.defineProperties(e,He()(n)):ZT(Object(n)).forEach((function(t){Object.defineProperty(e,t,Be()(n,t))}))}return e}var AT=ws()({WHITE:null,TRANSPARENT:null}),RT={accentColor:null,backgroundColor:"",backgroundType:Td.LIGHT,cardMode:AT.WHITE,entranceAnimation:!0,paddingBottom:3,paddingTop:3};PT({buttonColorContrast:Vd.AUTO,customBackgroundColorContrast:Vd.AUTO,snippetColorContrast:Vd.AUTO},RT);var MT={knowledge:["knowledge"],knowledgeCheck:["draw from question bank","fillin","matching","multiple choice","multiple response"],flashcard:["flashcard","stack"],interactive:["accordion","tabs"],"interactive-fullscreen":["sorting","timeline","process"],multimedia:["attachment","embed"],quote:["carousel"]};var DT={360:{storyline:"#fafafa"},impact:{c:"#ececec",d:"#f5f5f5"},"interactive-fullscreen":{timeline:"#f5f5f5"},quote:{d:"#f5f5f5"}};function OT(e,t){var n,r=null===(n=DT[e])||void 0===n?void 0:n[t];return null==r?{}:{backgroundColor:r,backgroundType:Td.COLOR}}var BT={multimedia:{embed:function(e){return{cardMode:!1===e.showBorder?AT.TRANSPARENT:AT.WHITE}}}};function FT(e,t,n,r){return e?function(e,t,n){var r,a,o=OT(e,t);if(null==n.v||n.v<2){var i;"#ffffff"===(null===(i=(n=HT(n)).backgroundColor)||void 0===i?void 0:i.toLowerCase())&&0===Pe()(o).length&&(n=ir()("backgroundColor",n))}var l=null===(r=BT[e])||void 0===r||null===(a=r[t])||void 0===a?void 0:a.call(r,n),s=n.backgroundColor&&null==n.backgroundType?{backgroundType:Td.COLOR}:{};return[RT,o,l,n,s,{v:2}].reduce((function(e,t){return null==t?e:PT(PT({},e),$c()(xT.Z,t))}))}(t,n,r):function(e,t,n){var r=HT(n);r.backgroundColor||(r=Yn()("backgroundColor",OT(e,t).backgroundColor,r));return r}(t,n,r)}function HT(e){return PT(PT({},e),{},{backgroundType:null,cardMode:null,v:1})}var zT=n(30624),qT=["children"];function UT(e,t){var n=Pe()(e);if(Re()){var r=Re()(e);t&&(r=De()(r).call(r,(function(t){return Be()(e,t).enumerable}))),n.push.apply(n,r)}return n}function VT(e){for(var t=1;t<arguments.length;t++){var n=null!=arguments[t]?arguments[t]:{};t%2?UT(Object(n),!0).forEach((function(t){(0,qe.Z)(e,t,n[t])})):He()?Object.defineProperties(e,He()(n)):UT(Object(n)).forEach((function(t){Object.defineProperty(e,t,Be()(n,t))}))}return e}var GT=ln()((0,g.createContext)({}),{displayName:"BlockSettingsContext"});function KT(){return(0,g.useContext)(GT)}function WT(){var e=arguments.length>0&&void 0!==arguments[0]?arguments[0]:"settings";return function(t){function n(n,r){var a=KT(),o=VT(VT({},n),{},(0,qe.Z)({},e,a));return zT.createElement(t,(0,D.Z)({ref:r},o))}return n.displayName="withBlockSettings(".concat(t.displayName||t.name,")"),(0,g.forwardRef)(n)}}function jT(){var e=mT("rise-authoring-controls"),t=KT();return null==t?null:e?function(e){switch(e.backgroundType){case Td.COLOR:return e.backgroundColor;case Td.ACCENT:return e.courseColor;case Td.TINT:return bm(e.courseColor);case Td.LIGHT:return"#ffffff";case Td.GRAY:return"#fafafa";case Td.DARK:return"#303030";case Td.BLACK:return"#000000"}}(t):t.backgroundColor}function QT(){var e=arguments.length>0&&void 0!==arguments[0]?arguments[0]:"backgroundColor";return function(t){function n(n,r){var a=jT(),o=VT(VT({},n),{},(0,qe.Z)({},e,a));return zT.createElement(t,(0,D.Z)({ref:r},o))}return n.displayName="withBackgroundColor(".concat(t.displayName||t.name,")"),(0,g.forwardRef)(n)}}function YT(e){var t=e.children,n=(0,nn.Z)(e,qT),r=mT("rise-authoring-controls"),a=LT(),o=KT(),i=yy(),l=null==a?n:FT(r,a.family,a.variant,n),s=VT(VT({courseColor:i},o),l);return zT.createElement(GT.Provider,{value:s},t)}GT.Consumer;var XT=function(e,t){return e&t?3&e:0},JT=function(e){return function(t){13===t.keyCode&&e()}},$T=nt()(),eL=Ta()(pr()),tL=Ta()(aa()),nL=el()(eL,tL),rL=(ur()(pr(),aa()),function(e){return function(){return document.querySelector(e)}}),aL=function(e){return ha()(Array.prototype).call(e)},oL="group",iL=function(e){var t=e.caption,n=e.editable,r=e.id,a=!e.isOverlayType&&!n&&t;return{figcaptionId:a?"figcaption-".concat(r):void 0,isFigure:a,role:a?"figure":void 0,tagName:a?"figure":"div"}},lL=":focus{outline: none}",sL=":focus:not(:focus-visible){outline: none}",cL="focus-ring-style",uL=function(){return document.getElementById(cL)||dL()},dL=function(){var e=document.createElement("style");return e.id=cL,document.head.appendChild(e),e},mL=-1,vL=function(e){var t=e.target,n=uL();(_I(e)||AI(e)&&!t.classList.contains("ignore-prefers"))&&(n.innerHTML="",Qh(xh(!0)))},pL=function(){var e=arguments.length>0&&void 0!==arguments[0]?arguments[0]:{},t=e.focusVisible;return uL().innerHTML=t?sL:lL},fL=function(e){return e?0:mL},hL=function(e,t){var n=0!==t;(e||{}).tabIndex=t,function(e){var t=e.element,n=e.isHidden;t&&t.setAttribute("aria-hidden",n)}({element:e,isHidden:n})},bL=function(e){var t=e.element,n=e.selector,r=e.tabIndex;aL(t.querySelectorAll(n)).forEach((function(e){hL(e,r)}))},gL=function(e){aL(e.getElementsByTagName("*")).forEach((function(e){hL(e,mL)}))},yL=function(e){return function(t,n){var r=t.querySelectorAll('[tabindex = "0"]');return!!r.length&&(function(e,t,n){it()(e,qc(),dl())(t).focus(n)}(nt()(e),r,n),!0)}},EL=yL(!0),kL=(yL(!1),function(e){var t=e.list,n=e.index;n>=0&&n<Er()(t)&&t[n].focus()}),CL=function(e){var t=e.list,n=e.currentIndex,r=fo()(n||0),a=r<Er()(t)?r:0;return kL({list:t,index:a}),a},wL=function(e){var t=e.list,n=e.currentIndex,r=hb()(n||Er()(t));return kL({list:t,index:r}),r},NL=n(30624);var _L=n(45697),SL=n.n(_L),IL=n(14935),TL=n.n(IL),LL=Kr()(id()(/^#([0-9a-f]{3}|[0-9a-f]{6})$/i),nt()("#FFF")),xL=bt()({color:LL}),ZL=_()((function(e){var t,n,r,a=e.accentContrast,o=e.bodyTypeface,i=e.color,l=e.headingTypeface,s=e.isLegacyCourse,c=e.uiTypeface,u=(0,g.useMemo)((function(){var e=!pm(i),t=km(i),n=a===Vd.DARK||a===Vd.AUTO&&t===Vd.DARK;return!s&&(a&&n||!a&&e)?[Rs,Ms]:[Ms,Rs]}),[a,i,s]),d=(0,ze.Z)(u,2),m=d[0],v=d[1];return y().createElement("div",{dangerouslySetInnerHTML:{__html:TL()({bodyTypeface:o,color:i,colorTransparent:i+"1A",colorTint:bm(i),colorRGB:null===(t=(0,em.Z)(i))||void 0===t?void 0:ha()(t).call(t,0,3),accentContrastColor:m,accentContrastColorRGB:null===(n=(0,em.Z)(m))||void 0===n?void 0:ha()(n).call(n,0,3),accentContrastOppositeColor:v,accentContrastOppositeColorRGB:null===(r=(0,em.Z)(v))||void 0===r?void 0:ha()(r).call(r,0,3),headingTypeface:l,uiTypeface:c})}})}),xL);ZL.displayName="Branding",ZL.propTypes={bodyTypeface:SL().string,color:SL().string.isRequired,headingTypeface:SL().string,uiTypeface:SL().string};var PL=(0,g.memo)(ZL),AL=n(30624);function RL(e){var t=function(){if("undefined"==typeof Reflect||!L())return!1;if(L().sham)return!1;if("function"==typeof Proxy)return!0;try{return Boolean.prototype.valueOf.call(L()(Boolean,[],(function(){}))),!0}catch(e){return!1}}();return function(){var n,r=(0,M.Z)(e);if(t){var a=(0,M.Z)(this).constructor;n=L()(r,arguments,a)}else n=r.apply(this,arguments);return(0,R.Z)(this,n)}}var ML="riseUnsupportedBrowser",DL={authoring:/Android|webOS|iPhone|iPad|iPod|BlackBerry|MSIE|Trident/,runtime:/MSIE/},OL=function(e){(0,A.Z)(n,e);var t=RL(n);function n(){return(0,x.Z)(this,n),t.apply(this,arguments)}return(0,Z.Z)(n,[{key:"render",value:function(){return function(e){return new RegExp(DL[e],"i").test(window.navigator.userAgent)}(this.props.env)&&!window.sessionStorage.getItem(ML)?this.renderUnsupported():this.props.children}},{key:"renderUnsupported",value:function(){return AL.createElement("div",null,this.props.children,AL.createElement("div",{className:"browser-support"},AL.createElement("div",{className:"browser-support__inner"},AL.createElement("p",{className:"browser-support__text browser-support__text--full"},"You’re using an unsupported browser. For better results, use a modern browser. "),AL.createElement("p",{className:"browser-support__text browser-support__text--mobile"},"Unsupported browser"),AL.createElement("a",{href:"https://articulate.com/support/article/System-Requirements-for-Rise",rel:"noopener noreferrer",target:"_blank",className:"browser-support__link"},AL.createElement("span",null,"Learn more"),AL.createElement("i",{className:"icon icon-chevron-right"})),AL.createElement("div",{className:"browser-support__dismiss",onClick:this.handleDismiss.bind(this)},AL.createElement("span",{className:"browser-support__dismiss-icon"},"×")))))}},{key:"handleDismiss",value:function(){window.sessionStorage.setItem(ML,"true"),this.forceUpdate()}}]),n}(AL.Component),BL=["accent","ariaControls","ariaExpanded","ariaHidden","ariaLabel","ariaPressed","branded","className","children","condensed","controls","controlsFusion","disabled","el","extraPadding","header","headerDone","icon","inverted","mode","next","onClick","onlyIcon","onMouseDown","outline","outlineTransparent","sidebar","tabIndex","type"],FL=function(e){var t;return Dv()("button",(t={},(0,qe.Z)(t,e.className,!pr()(e.className)),(0,qe.Z)(t,"button--default",void 0===e.mode),(0,qe.Z)(t,"button--extraPadding",e.extraPadding),(0,qe.Z)(t,"button--sidebar brand--ui",e.sidebar),(0,qe.Z)(t,"button--header",e.header),(0,qe.Z)(t,"button--header-done",e.headerDone),(0,qe.Z)(t,"button--outline",e.outline),(0,qe.Z)(t,"button--outline button--outline-transparent",e.outlineTransparent),(0,qe.Z)(t,"button--condensed",e.condensed),(0,qe.Z)(t,"button--inverted",e.inverted),(0,qe.Z)(t,"button--logo",e.logo),(0,qe.Z)(t,"button--inline","inline"===e.mode),(0,qe.Z)(t,"button--next",e.next),(0,qe.Z)(t,"button--disabled",e.disabled),(0,qe.Z)(t,"button--controls",e.controls),(0,qe.Z)(t,"button--controls-fusion",e.controlsFusion),(0,qe.Z)(t,"brand--ui",e.accent),(0,qe.Z)(t,"brand--background brand--border",e.branded),t))},HL=function(e){var t=e.icon;return t?y().createElement("i",{className:"button__icon icon-".concat(t)}):null},zL=function(e){var t=e.accent,n=e.ariaControls,r=e.ariaExpanded,a=e.ariaHidden,o=e.ariaLabel,i=e.ariaPressed,l=e.branded,s=e.className,c=e.children,u=e.condensed,d=e.controls,m=e.controlsFusion,v=e.disabled,p=e.el,f=e.extraPadding,h=e.header,b=e.headerDone,g=e.icon,E=e.inverted,k=e.mode,C=e.next,w=e.onClick,N=e.onlyIcon,_=e.onMouseDown,S=e.outline,I=e.outlineTransparent,T=e.sidebar,L=e.tabIndex,x=e.type,Z=(0,nn.Z)(e,BL),P=p||"button";return"button"!==P||x||(x="button"),y().createElement(P,(0,D.Z)({"aria-controls":n,"aria-expanded":r,"aria-hidden":a,"aria-label":o,"aria-pressed":i,className:FL({accent:t,branded:l,className:s,condensed:u,controls:d,controlsFusion:m,disabled:v,extraPadding:f,header:h,headerDone:b,inverted:E,mode:k,next:C,outline:S,outlineTransparent:I,sidebar:T}),disabled:v,onClick:w,onMouseDown:_,tabIndex:L,type:x},Z),y().createElement(HL,{icon:g}),function(e){var t,n=e.onlyIcon,r=e.children;return Yr()(t=y().Children).call(t,r,(function(e){return n&&void 0===e.type?null:e}))}({onlyIcon:N,children:c}))};zL.defaultProps={onClick:Function.prototype,onMouseDown:Function.prototype};var qL,UL=zL,VL=Yr()(qL=["[href]",'[tabindex]:not([tabindex=""])',"audio[controls]","button:not([disabled])","details:not([disabled])",'input:not([disabled]):not([type="hidden"])',"select:not([disabled])","summary:not([disabled])","textarea:not([disabled])","video[controls]"]).call(qL,(function(e){return"".concat(e,':not([tabindex="-1"]):not([hidden]):not([aria-hidden="true"])')})).join(", "),GL=function(e){var t=arguments.length>1&&void 0!==arguments[1]&&arguments[1];return function(n){var r=KL(n);if(0!==r.length){var a=e>=r.length&&t?0:e;return It()(a,r)}}},KL=function(e){var t;return e?De()(t=pa()(e.querySelectorAll(VL))).call(t,(function(e){return"none"!==window.getComputedStyle(e).display})):[]},WL=GL(0),jL=GL(-1);function QL(){var e=(0,g.useRef)(null);function t(t){var n=WL(e.current),r=jL(e.current);_I(t)&&(t.shiftKey?document.activeElement===n&&(r.focus(),t.preventDefault()):document.activeElement===r&&(n.focus(),t.preventDefault()))}return(0,g.useEffect)((function(){var n=null==e?void 0:e.current;return null==n||n.addEventListener("keydown",t),function(){null==n||n.removeEventListener("keydown",t)}}),[]),e}var YL=n(30624),XL=tE.modal,JL=Wg("modal"),$L=function(e){var t=e.children,n=e.className,r=e.darkOverlay,a=e.disableBackgroundScroll,o=e.focusFirstInput,i=void 0===o||o,l=e.footer,s=e.forceToTop,c=void 0!==s&&s,u=e.heading,d=e.hideCloseButton,m=void 0!==d&&d,v=e.hideHeader,p=void 0!==v&&v,f=e.onClose,h=void 0===f?pl:f,b=e.onOverlayClick,y=void 0===b?h:b,E=e.scroll,k=void 0!==E&&E,C=e.subHeading,w=e.subText,N=e.width,_=QL(),S=(0,g.useRef)();(0,g.useEffect)((function(){var e,t=_.current;return null==t||null===(e=t.showModal)||void 0===e||e.call(t),function(){var e;null==t||null===(e=t.close)||void 0===e||e.call(t)}}),[_]),(0,g.useEffect)((function(){if(i&&_.current){var e,t=$d()(e=KL(_.current)).call(e,(function(e){return"INPUT"===e.tagName||"TEXTAREA"===e.tagName})),n=t||(null==S?void 0:S.current);null==n||n.focus()}}),[i,_]),(0,g.useEffect)((function(){a&&(document.scrollingElement||document.documentElement).classList.add("no-scroll");return function(){(document.scrollingElement||document.documentElement).classList.remove("no-scroll")}}),[a]);var I=JL({"force-to-top":c}).mix(n),T=JL("content",{"with-footer":Boolean(l),"force-scroll":Boolean(k)}),L=JL("overlay",{dark:Boolean(r)});return YL.createElement("dialog",{"aria-labelledby":"modal-heading","aria-modal":"true",className:I.toString(),"data-ba":e["data-ba"],onClose:h,ref:_,role:"dialog"},YL.createElement("div",{id:"modal-portal"}),YL.createElement("div",{className:L,onClick:y}),YL.createElement("div",{className:JL("dialog"),"data-ba":XL.container,style:N?{width:N}:{}},(!p||!m)&&YL.createElement("div",{className:JL("heading-wrapper")},YL.createElement("div",{className:JL("heading-flexbox")},!p&&YL.createElement("div",{className:JL("header")},YL.createElement("h1",{id:"modal-heading",className:JL("heading")},u,YL.createElement("span",{className:JL("subheading")},C))),!m&&YL.createElement("button",{"aria-label":"close dialog",className:JL("close"),onClick:h,ref:S,type:"button"},YL.createElement("i",{className:"icon icon-remove"}))),w?YL.createElement("h2",{className:JL("subtitle")},w):[]),YL.createElement("div",{className:T},t),l&&YL.createElement(YL.Fragment,null,YL.createElement("div",{className:JL("footer-shadow")}),YL.createElement("div",{className:JL("footer")},l))))};function ex(e){var t;return null===(t=function(e){return e.global}(e))||void 0===t?void 0:t.externalLinksModalVisible}var tx=function(){var e=J(ex),t=(0,I.I0)(),n=(0,g.useCallback)((function(){return t(Wf(!1))}),[t]);return y().createElement(K,null,e?y().createElement(Q,{classNames:"modal",timeout:400},y().createElement($L,{hideCloseButton:!0,hideHeader:!0,onClose:n,width:440},y().createElement("div",{className:"base-modal__content base-modal__content--centered"},y().createElement("p",null,"External links are disabled in trial accounts."),y().createElement("div",{className:"base-modal__btns"},y().createElement(UL,{inverted:!0,onClick:n},"OKAY"))))):y().createElement(y().Fragment,null))},nx=n(30624);function rx(e){var t=function(){if("undefined"==typeof Reflect||!L())return!1;if(L().sham)return!1;if("function"==typeof Proxy)return!0;try{return Boolean.prototype.valueOf.call(L()(Boolean,[],(function(){}))),!0}catch(e){return!1}}();return function(){var n,r=(0,M.Z)(e);if(t){var a=(0,M.Z)(this).constructor;n=L()(r,arguments,a)}else n=r.apply(this,arguments);return(0,R.Z)(this,n)}}var ax=function(e){(0,A.Z)(n,e);var t=rx(n);function n(){return(0,x.Z)(this,n),t.apply(this,arguments)}return(0,Z.Z)(n,[{key:"componentWillEnter",value:function(e){this.child&&this.child.componentWillEnter?this.child.componentWillEnter(e):e()}},{key:"componentDidEnter",value:function(){this.child&&this.child.componentDidEnter&&this.child.componentDidEnter()}},{key:"componentWillExit",value:function(e){this.child&&this.child.componentWillExit?this.child.componentWillExit(e):e()}},{key:"componentDidExit",value:function(){this.child&&this.child.componentDidExit&&this.child.componentDidExit()}},{key:"render",value:function(){var e=this,t=this.props,n=t.childProps,r=t.component,a=ir()("component",this.props);return nx.createElement(k.AW,(0,D.Z)({},a,{render:function(t){var a=t.match,o=Tn()(n,{match:a,ref:function(t){return e.child=t}});return nx.createElement(r,o)}}))}}]),n}(nx.Component),ox=ax,ix=n(30624);function lx(e){var t=function(){if("undefined"==typeof Reflect||!L())return!1;if(L().sham)return!1;if("function"==typeof Proxy)return!0;try{return Boolean.prototype.valueOf.call(L()(Boolean,[],(function(){}))),!0}catch(e){return!1}}();return function(){var n,r=(0,M.Z)(e);if(t){var a=(0,M.Z)(this).constructor;n=L()(r,arguments,a)}else n=r.apply(this,arguments);return(0,R.Z)(this,n)}}var sx=function(e){(0,A.Z)(n,e);var t=lx(n);function n(){return(0,x.Z)(this,n),t.apply(this,arguments)}return(0,Z.Z)(n,[{key:"componentWillEnter",value:function(e){this.child&&this.child.componentWillEnter?this.child.componentWillEnter(e):e()}},{key:"componentDidEnter",value:function(){this.child&&this.child.componentDidEnter&&this.child.componentDidEnter()}},{key:"componentWillExit",value:function(e){this.child&&this.child.componentWillExit?this.child.componentWillExit(e):e()}},{key:"componentDidExit",value:function(){this.child&&this.child.componentDidExit&&this.child.componentDidExit()}},{key:"render",value:function(){var e,t=this,n=this.props.children,r=ir()("children",this.props);return ix.createElement(k.rs,r,n&&Yr()(e=ix.Children).call(e,n,(function(e){return null!==e&&ix.cloneElement(e,{ref:function(e){return t.child=e}})})))}}]),n}(ix.Component),cx=sx,ux=n(30624);function dx(e){var t=function(){if("undefined"==typeof Reflect||!L())return!1;if(L().sham)return!1;if("function"==typeof Proxy)return!0;try{return Boolean.prototype.valueOf.call(L()(Boolean,[],(function(){}))),!0}catch(e){return!1}}();return function(){var n,r=(0,M.Z)(e);if(t){var a=(0,M.Z)(this).constructor;n=L()(r,arguments,a)}else n=r.apply(this,arguments);return(0,R.Z)(this,n)}}var mx=function(e){(0,A.Z)(n,e);var t=dx(n);function n(e){var r;return(0,x.Z)(this,n),(r=t.call(this,e)).handleTransition=r.handleTransition.bind((0,P.Z)(r)),r.onEnter=r.onEnter.bind((0,P.Z)(r)),r.onEntered=r.onEntered.bind((0,P.Z)(r)),r.onExit=r.onExit.bind((0,P.Z)(r)),r.onExited=r.onExited.bind((0,P.Z)(r)),r}return(0,Z.Z)(n,[{key:"handleTransition",value:function(e,t){var n=this.transitionState;"entering"===n?this.onEnter(t):"exiting"===n&&this.onExit(t)}},{key:"onEnter",value:function(e){var t=this.child;t&&t.componentWillEnter?t.componentWillEnter(e):e()}},{key:"onEntered",value:function(){var e=this.child;e&&e.componentDidEnter&&e.componentDidEnter()}},{key:"onExit",value:function(e){var t=this.child;t&&t.componentWillExit?t.componentWillExit(e):e()}},{key:"onExited",value:function(){var e=this.child;e&&e.componentDidExit&&e.componentDidExit()}},{key:"render",value:function(){var e=this,t=this.props.children;return ux.createElement(j,(0,D.Z)({addEndListener:this.handleTransition,onEntered:this.onEntered,onExited:this.onExited,unmountOnExit:!0},this.props),(function(n){return e.transitionState=n,t&&ux.cloneElement(ux.Children.only(t),{ref:function(t){return e.child=t}})}))}}]),n}(ux.Component);n(30624),Wg("cover");RE("CoverCompletedInformation"),RE("CoverDueDate"),RE("CoverRequirements");var vx=n(30624),px=Wg("cover"),fx=function(e){var t=e.courseId,n=e.coursePartnerContent,r=e.hasPartnerContent,a=e.publishedAt,o=e.tenantId;return r?vx.createElement(UC,{type:"partner-content"},vx.createElement(fw,{courseId:t,partnerContent:n,publishedAt:a,tenantId:o})):null},hx=CS("CoverCourseInfo",(function(e){var t=e.courseId,n=e.coursePartnerContent,r=e.hasLogo,a=e.hasPartnerContent,o=e.publishedAt,i=e.tenantId,l=px("details-content-aside",{logo:r});return vx.createElement("div",{className:l},pe,vx.createElement(fx,{courseId:t,coursePartnerContent:n,hasPartnerContent:a,publishedAt:o,tenantId:i}),pe,pe)})),bx=hx,gx=Wg("cover"),yx=CS("CoverDescription",(function(){var e=dy(),t=e.description,n=e.navigation?"description":"description-no-outline";return t?y().createElement("div",null,y().createElement(UC,{type:n},y().createElement(jy,{className:gx("details-content-description"),key:"text",value:oy(t)}))):null})),Ex=Wg("cover"),kx=function(e){var t,n=e.className,r=void 0===n?Ex("details-logo"):n,a=e.imageClassName,o=void 0===a?Ex("details-logo-image"):a,i=null!==(t=dy())&&void 0!==t?t:{},l=al()({},["media","image"],i),s=l.height,c=l.key,u=l.width,d=l.scalar,m=void 0===d?Ds.SMALL.value:d,v={width:u*m,height:s*m};if(!c)return null;var p=bd(l);return y().createElement("div",{className:r},y().createElement("img",{className:o,src:p,width:v.width,height:v.height,alt:""}))},Cx=n(15713),wx=n(18033),Nx=n.n(wx),_x=["icon"];function Sx(e){var t=function(){if("undefined"==typeof Reflect||!L())return!1;if(L().sham)return!1;if("function"==typeof Proxy)return!0;try{return Boolean.prototype.valueOf.call(L()(Boolean,[],(function(){}))),!0}catch(e){return!1}}();return function(){var n,r=(0,M.Z)(e);if(t){var a=(0,M.Z)(this).constructor;n=L()(r,arguments,a)}else n=r.apply(this,arguments);return(0,R.Z)(this,n)}}y().Component;function Ix(e){var t=e.icon,n=(0,nn.Z)(e,_x);switch(t){case Ss:return y().createElement(Ov,n);case Is:return y().createElement(Hp,n);case Ts:return y().createElement(Mp,n);case Ls:return y().createElement(zp,n);default:return y().createElement("i",{className:"icon icon-Master-02"})}}var Tx=n(66261);function Lx(){var e,t=(0,k.$B)("/lessons/:currentLessonId");return null==t||null===(e=t.params)||void 0===e?void 0:e.currentLessonId}var xx=CS("LessonProgressGraphic");function Zx(e){var t,n,r=e.canComplete,a=e.id,o=e.isDark,i=e.isEnabled,l=e.isTooltipVisible,s=e.onHideTooltip,c=e.onShowTooltip,u=e.scope,d=ub(),m=d.color,v=d.navigationStyle,p=(null!==(t=fg(a))&&void 0!==t?t:{}).type,f=rg(a),h=Lx(),b=kg(a),E=Cg(a),k=gg(a),C=OS(),w=null!=(null==k?void 0:k.type),N=null==f?void 0:f.isComplete,_=a===h,S=null!==(n=null==f?void 0:f.percentComplete)&&void 0!==n?n:0,I=(0,g.useCallback)((function(){Qh(Ai({id:a,type:p}))}),[a,p]),T=(0,g.useCallback)((function(){Qh(Ri({id:a,type:p}))}),[a,p]);return y().createElement(cN,{canComplete:r,color:m,hasRestriction:w,isComplete:N,isCurrentLesson:_,isDark:o,isEnabled:i,isFailed:b,isPassed:E,isTooltipVisible:l,navigationStyle:v,onHideTooltip:s,onMarkComplete:I,onMarkReset:T,onShowTooltip:c,percentComplete:S,progressGraphic:xx,scope:u,labels:C})}var Px=Wg("overview-list-item");function Ax(e){var t,n,r=e.className,a=e.id,o=e.last,i=(0,k.k6)(),l=Lx(),s=ub(),c=s.color,u=s.isLegacyCourse,d=s.navigationStyle,m=s.theme.accentContrast,v=null!==(t=fg(a))&&void 0!==t?t:{},p=v.icon,f=v.title,h=rg(a),b=kg(a),E=Cg(a),C=gg(a),w=OS(),N=null==h?void 0:h.isComplete,_=null!==(n=null==h?void 0:h.percentComplete)&&void 0!==n?n:0,S=null!=(null==C?void 0:C.type),I=(0,g.useState)(!1),T=(0,ze.Z)(I,2),L=T[0],x=T[1],Z=(0,g.useCallback)((function(){return x(!0)}),[]),P=(0,g.useCallback)((function(){return x(!1)}),[]),A=Dv()("overview-list__li",{"overview-list__li--last":o}),R=Dv()(r,"overview-list-item"),M=(0,g.useCallback)((function(e){var t=e.currentTarget.hash;e.preventDefault(),Tx.ZP.Events.scrollEvent.register("end",(function(){i.push(ha()(t).call(t,1)),Tx.ZP.Events.scrollEvent.remove("end")})),Tx.ZP.animateScroll.scrollTo(0,{containerId:"overview"})}),[i]);return y().createElement("li",{className:A,role:"listitem"},y().createElement(YI,{className:R,isTooltipEnabled:!0,lessonId:a,onBlur:P,onClick:M,onHideProgressTooltip:P,onShowProgressTooltip:Z,tooltipClassName:"overview-list-item-tooltip",showProgressDelay:25},y().createElement(Mx,{color:c,accentContrast:m,hasRestriction:S,isComplete:N,isCurrentLesson:a===l,isFailed:b,isLegacyCourse:u,isPassed:E,isTooltipVisible:L,lessonId:a,lessonIcon:p,lessonTitle:f,navigationStyle:d,onHideTooltip:P,onShowTooltip:Z,percentComplete:_,progressGraphic:Rx,scope:As.COVER,labels:w})))}var Rx=CS("LessonProgressGraphic");var Mx=CS("OverviewListItemLinkContent",(function(e){var t=e.isTooltipVisible,n=e.lessonIcon,r=e.lessonId,a=e.lessonTitle,o=e.onHideTooltip,i=e.onShowTooltip,l=e.scope,s=Px("progress-circle");return y().createElement("div",{className:s},y().createElement("span",{"aria-hidden":"true",className:"overview-list-item__icon"},y().createElement(Ix,{icon:n})),y().createElement("span",{className:"overview-list-item__title"},a),y().createElement(Zx,{canComplete:!1,id:r,isDark:!1,isEnabled:!0,isTooltipVisible:t,onHideTooltip:o,onShowTooltip:i,scope:l}))})),Dx=["className"],Ox=Wg("overview-list"),Bx=CS("OverviewListSectionTitle",(function(e){var t=e.className,n=void 0===t?"":t,r=(0,nn.Z)(e,Dx),a=ia()(["Default"],r);return y().createElement("h2",(0,D.Z)({},a,{className:"".concat(n," overview-list__section-title")}))}));var Fx=(0,g.memo)(X((function(e){var t=cb(e),n=Wb(e);return{course:t,courseProgress:n,lessons:wg(e),restrictingQuiz:Ib({course:t,courseProgress:n})}}))((function(e){var t=e.courseProgress,n=e.lessons,r=OS(),a=function(e){return e.reduce((function(e,t){return"section"===t.type?e.push([t]):e[e.length-1]?e[e.length-1].push(t):e.push([t]),e}),[])}(n);return y().createElement("nav",{"aria-label":null==r?void 0:r.a11yRegionNavOverview,className:"overview-list"},Yr()(a).call(a,(function(e,n){var r=(0,Cx.Z)(e),a=r[0],o=void 0===a?{}:a,i=ha()(r).call(r,1),l=o.title,s="section"===o.type,c=s?i:e,u=Ox("list",{sectionless:!s});return y().createElement("section",{key:n},s&&l&&y().createElement(Bx,null,l),y().createElement("ol",{className:u,role:"list"},Yr()(c).call(c,(function(e,n){var r=function(e,t){var n=ce()(["lessons",t],e),r=al()(0,["percentComplete"],n),a=ce()(["passed"],n);return{isComplete:ce()(["isComplete"],n),percentComplete:r,passedQuiz:a}}(t,e.id),a=r.passedQuiz;return y().createElement(Ax,{key:e.id,id:e.id,last:c.length>1&&n===c.length-1,passedQuiz:a})}))))})))})));function Hx(){return J((function(e){return function(e){var t,n;return null!==(t=null==e||null===(n=e.partnerContent)||void 0===n?void 0:n.content)&&void 0!==t?t:{}}(e)}))}function zx(e){var t=(0,g.useMemo)((function(){var t;return null!==(t=function(e){var t;return $d()(t=an()(Ds)).call(t,(function(t){return t.value==e}))}(e))&&void 0!==t?t:Ds.SMALL}),[e]);return null==t?void 0:t.label.toLowerCase()}var qx=Wg("cover"),Ux=CS("CoverDetails",(function(e){var t=e.reverseColumns,n=_y(1200),r=ub(),a=r.description,o=r.id,i=r.media,l=r.navigation,s=r.partnerContentId,c=r.publishedAt,u=r.selectedAuthorId,d=r.tenantId,m=Hx(),v=nd()(Zt()("id",u),m),p=Boolean(s)&&v,f=al()(void 0,["image"],i),h=!aa()(f),b=!a||!l,g=!a&&!l,E=!!p,k=qx("details",{"rise-com":pe,"rise-com-authoring":pe}),C=qx("details-content-wrap",{columns:E,logo:h}),w=qx("details-content",{"no-description-or-outline":b}),N=qx("details-logo",{centered:g,"no-description-or-outline":b,"has-partner-content":Boolean(s)}),_=E&&y().createElement(bx,{courseId:o,coursePartnerContent:v,hasLogo:h,hasPartnerContent:p,publishedAt:c,tenantId:d}),S=zx(null==f?void 0:f.scalar),I=qx("details-logo-image",(0,qe.Z)({},S,!0)),T=qx("details-description-outline");return y().createElement("section",{className:k},y().createElement("div",{className:C},!n&&t&&_,y().createElement("div",{className:w},y().createElement(kx,{className:N,imageClassName:I}),y().createElement("div",{className:T},a&&y().createElement(yx,null),n&&_,l&&y().createElement(UC,{type:"outline"},y().createElement(Fx,null)))),!n&&!t&&_))})),Vx=CS("CoverHeader"),Gx=CS("CoverLayout"),Kx=function(e){return Ee()?e:function(e){var t;return e?B()(t="".concat(e," | ")).call(t,he):he}(e)};function Wx(e){var t=function(){if("undefined"==typeof Reflect||!L())return!1;if(L().sham)return!1;if("function"==typeof Proxy)return!0;try{return Boolean.prototype.valueOf.call(L()(Boolean,[],(function(){}))),!0}catch(e){return!1}}();return function(){var n,r=(0,M.Z)(e);if(t){var a=(0,M.Z)(this).constructor;n=L()(r,arguments,a)}else n=r.apply(this,arguments);return(0,R.Z)(this,n)}}var jx=eE.course.overview,Qx=Wg("cover-container"),Yx=function(e){(0,A.Z)(n,e);var t=Wx(n);function n(){var e,r;(0,x.Z)(this,n);for(var a=arguments.length,o=new Array(a),i=0;i<a;i++)o[i]=arguments[i];return r=t.call.apply(t,B()(e=[this]).call(e,o)),(0,qe.Z)((0,P.Z)(r),"state",{isEntering:!1,isExiting:!1}),(0,qe.Z)((0,P.Z)(r),"refMain",(0,g.createRef)()),r}return(0,Z.Z)(n,[{key:"componentDidEnter",value:function(){var e,t;(this.setState({isEntering:!1}),this.props.didNavigate)&&(null===(e=this.refMain.current)||void 0===e||null===(t=e.focus)||void 0===t||t.call(e,{preventScroll:!0}))}},{key:"componentWillEnter",value:function(e){var t=this;this.setState({isEntering:!0},(function(){t.willEnterTimeout=setTimeout(e,Id)}))}},{key:"componentWillExit",value:function(e){var t=this;this.setState({isExiting:!0},(function(){t.willExitTimeout=setTimeout(e,Id)}))}},{key:"componentWillUnmount",value:function(){clearTimeout(this.willEnterTimeout),clearTimeout(this.willExitTimeout)}},{key:"render",value:function(){var e,t=this.props,n=t.course,r=t.labels,a=this.state,o=a.isEntering,i=a.isExiting,l=null==n?void 0:n.title,s=null==r?void 0:r.overviewPageTitleSuffix,c=Kx(B()(e="".concat(l," - ")).call(e,s));return y().createElement(CT,{title:c},y().createElement("main",{"aria-describedby":"overview-main-region-desc",ref:this.refMain,tabIndex:"-1"},y().createElement("span",{id:"overview-main-region-desc",className:"visually-hidden-always"},null==r?void 0:r.a11yRegionMainOverview),y().createElement("div",{className:Qx({entering:o,exiting:i}),"data-ba":jx.container},y().createElement(Gx,null,y().createElement(Vx,null),y().createElement(Ux,null)))))}}]),n}(g.Component),Xx=Yx,Jx=n(19755),$x=n.n(Jx),eZ=function(e){var t="";return Br()((function(e,n){if("section"===n.type)return t=n.id,n.children=[],er()(e,[n]);if(t){n.sectionId=t;var r=Pa()(Zt()("id",t))(e);return e[r].children=er()(e[r].children,[n]),e}return er()(e,[n])}),[],e)},tZ=el()(Zt()("family","continue"),Zt()("variant","continue")),nZ=_()(Na()(tZ),li()([],"items")),rZ=n(23298),aZ=n(30624);function oZ(e){var t=function(){if("undefined"==typeof Reflect||!L())return!1;if(L().sham)return!1;if("function"==typeof Proxy)return!0;try{return Boolean.prototype.valueOf.call(L()(Boolean,[],(function(){}))),!0}catch(e){return!1}}();return function(){var n,r=(0,M.Z)(e);if(t){var a=(0,M.Z)(this).constructor;n=L()(r,arguments,a)}else n=r.apply(this,arguments);return(0,R.Z)(this,n)}}var iZ=function(e){(0,A.Z)(n,e);var t=oZ(n);function n(){return(0,x.Z)(this,n),t.apply(this,arguments)}return(0,Z.Z)(n,[{key:"render",value:function(){var e=this.props,t=e.allowTabNavigation,n=e.className,r=e.id,a=e.tagName,o=e.value;return o?aZ.createElement(jy,{className:n,value:o,allowTabNavigation:t,tagName:a,id:r}):null}}],[{key:"defaultProps",get:function(){return{allowBold:!0,placeholder:"",editable:!1,allowTabNavigation:!0,hasQuickInsert:!0}}}]),n}(aZ.Component),lZ=new RegExp(/^#([a-f0-9]{6}|[a-f0-9]{3})$/,"i"),sZ=function(e,t){return lZ.test(t)?t:e};function cZ(e){var t=e.contrast,n=void 0===t?Vd.AUTO:t,r=e.backgroundColor,a=km(void 0===r?"#fff":r);return n===Vd.DARK||n===Vd.AUTO&&a===Vd.DARK?Rs:Ms}var uZ=n(30624),dZ=["className","tag","style"];function mZ(e,t){var n=e.className,r=void 0===n?"":n,a=e.tag,o=void 0===a?"div":a,i=e.style,l=void 0===i?{}:i,s=(0,nn.Z)(e,dZ),c=mT("rise-authoring-controls"),u=KT(),d=u.accentColor,m=u.backgroundColor,v=u.customBackgroundColorContrast,p=void 0===v?Vd.DARK:v;if(c&&(null!=d&&ln()(l,{"--background-color-accent-transparent":d+"1A","--background-color-accent":d,"--border-color-accent":d,"--color-accent-transparent":d+"1A","--color-accent":d}),""!==m)){var f,h=cZ({backgroundColor:m,contrast:p}),b=h===Rs?Ms:Rs;ln()(l,{"--background-color-contrast":h,"--background-color-contrast-opposite":b,"--background-color-contrast-rgb":null===(f=(0,em.Z)(h))||void 0===f?void 0:ha()(f).call(f,0,3)})}return uZ.createElement(o,(0,D.Z)({},s,{className:r,ref:t,style:l}))}var vZ=(0,g.forwardRef)(mZ),pZ=n(30624),fZ=["children","className","style","defaultBackgroundColor","tag","type"];function hZ(e,t){var n=Pe()(e);if(Re()){var r=Re()(e);t&&(r=De()(r).call(r,(function(t){return Be()(e,t).enumerable}))),n.push.apply(n,r)}return n}function bZ(e){for(var t=1;t<arguments.length;t++){var n=null!=arguments[t]?arguments[t]:{};t%2?hZ(Object(n),!0).forEach((function(t){(0,qe.Z)(e,t,n[t])})):He()?Object.defineProperties(e,He()(n)):hZ(Object(n)).forEach((function(t){Object.defineProperty(e,t,Be()(n,t))}))}return e}var gZ=ia()(["settings"]),yZ=Wg("block-wrapper"),EZ=Wg("bg");function kZ(){var e,t=mT("rise-authoring-controls"),n=LT();if(!t)return null;var r=null==n?void 0:n.background,a=null==n?void 0:n.settings,o=null==a?void 0:a.backgroundType,i=null==r||null===(e=r.media)||void 0===e?void 0:e.image;return o===Td.IMAGE?i:null}var CZ=function(e,t){var n,r,a,o,i=mT("rise-authoring-controls"),l=KT(),s=LT(),c=null==s?void 0:s.family,u=null==s?void 0:s.variant,d=dy(),m=null==d||null===(n=d.theme)||void 0===n?void 0:n.accentContrast,v=e.children,p=e.className,f=e.style,h=e.defaultBackgroundColor,b=void 0===h?"":h,y=e.tag,E=e.type,k=(0,nn.Z)(e,fZ),C=l.accentColor,w=l.backgroundType,N=l.cardMode,_=l.paddingTop,S=l.paddingBottom,I=l.customBackgroundColorContrast,T=void 0===I?Vd.DARK:I,L=(0,g.useCallback)((function(e){return i?"".concat(e,"rem"):"".concat(10*e,"px")}),[i]),x=kZ(),Z=Boolean(x),P=function(){var e=kZ();if(!e)return null;var t=e.alpha,n=e.overlayColor,r=void 0===n?jd.DARK:n,a=bd(e),o=r===jd.LIGHT?Sd:_d;return kd({alpha:t,color:o,url:a})}(),A=function(){var e=kZ();return $m(null==e?void 0:e.alt)}(),R=sZ(b,jT()),M=R||"transparent",O=bZ(bZ(bZ({},f),P),{},{"--background-color":R,boxShadow:"0px 1px 0px ".concat(M," "),paddingBottom:L(S),paddingTop:L(_)});i||ln()(O,{backgroundColor:R});var F=null==s||null===(r=s.settings)||void 0===r?void 0:r.backgroundType,H=Dv()(p,(0,qe.Z)({"bg--legacy-background":null===F},"block-".concat(E),!!E)),z=Z&&(null==x?void 0:x.overlayColor)===jd.LIGHT,q=function(e,t){var n,r,a;return null!==(n=null===(r=MT[e])||void 0===r||null===(a=ed()(r))||void 0===a?void 0:a.call(r,t))&&void 0!==n&&n}(c,u),U=R?gm(R):um.LIGHT,V=w===Td.ACCENT||w===Td.COLOR,G=pr()(C)?null==d||null===(a=d.theme)||void 0===a?void 0:a.colorAccent:C,K=cZ({backgroundColor:w===Td.ACCENT?G:R,contrast:w===Td.ACCENT?m:T}),W=V&&K==Ms,j=i?yZ({}).mix(EZ({card:q&&(null==N?void 0:N.toLowerCase()),range:WE()(U.toLowerCase()),type:null==w?void 0:w.toLowerCase(),"overlay-light":z,"contrast-light":W})):"bg--legacy";return pZ.createElement(vZ,(0,D.Z)({},gZ(k),{className:B()(o="".concat(H," ")).call(o,j),ref:t,style:O,tag:y}),pZ.createElement("span",{"aria-label":A,role:ev(A)}),v)},wZ=(0,g.forwardRef)(CZ),NZ=n(30624);function _Z(e){var t=function(){if("undefined"==typeof Reflect||!L())return!1;if(L().sham)return!1;if("function"==typeof Proxy)return!0;try{return Boolean.prototype.valueOf.call(L()(Boolean,[],(function(){}))),!0}catch(e){return!1}}();return function(){var n,r=(0,M.Z)(e);if(t){var a=(0,M.Z)(this).constructor;n=L()(r,arguments,a)}else n=r.apply(this,arguments);return(0,R.Z)(this,n)}}var SZ=oE,IZ=function(e){(0,A.Z)(n,e);var t=_Z(n);function n(){var e,r;(0,x.Z)(this,n);for(var a=arguments.length,o=new Array(a),i=0;i<a;i++)o[i]=arguments[i];return(r=t.call.apply(t,B()(e=[this]).call(e,o))).renderTextDelegate=r.renderText.bind((0,P.Z)(r)),r.renderHeadingDelegate=r.renderHeading.bind((0,P.Z)(r)),r}return(0,Z.Z)(n,[{key:"renderHeading",value:function(e){var t=e.heading,n=t||null;return NZ.createElement(jy,{value:n})}},{key:"renderText",value:function(e){var t=e.paragraph;return NZ.createElement(iZ,{className:"block-text__col brand--body",value:t||""})}},{key:"render",value:function(){var e,t,n=this.props,r=n.defaultBackgroundColor,a=n.items,o=n.type,i=n.heading,l=n.columns,s=n.settings,c=n.renderHeading,u=void 0===c?this.renderHeadingDelegate:c,d=n.renderText,m=void 0===d?this.renderTextDelegate:d,v=s.entranceAnimation,p=Dv()("block-text block-text--".concat(o),{"block-text--no-animation":!v}),f=i?"heading"===i?"h2":"h3":"span";return NZ.createElement(wZ,{className:p,defaultBackgroundColor:r},NZ.createElement("div",{className:"block-text__container","data-ba":SZ.blockText},NZ.createElement("div",{className:"block-text__row"},""!==i?Yr()(e=ha()(a).call(a,0,1)).call(e,(function(e){return NZ.createElement("div",{className:"block-text__col brand--head",key:e.id},NZ.createElement(f,null,u(e)))})):null),NZ.createElement("div",{className:"block-text__row"},"heading"!==o?Yr()(t=ha()(a).call(a,0,l)).call(t,(function(e){return NZ.createElement(g.Fragment,{key:e.id},m(e))})):null)))}}],[{key:"defaultProps",get:function(){return{type:"onecol",heading:"",columns:1,items:[]}}}]),n}(NZ.Component),TZ=function(e){return NZ.createElement(IZ,(0,D.Z)({type:"twocol",columns:2},e))},LZ=function(e){return NZ.createElement(IZ,(0,D.Z)({type:"threecol",columns:3},e))},xZ=function(e){return NZ.createElement(IZ,(0,D.Z)({type:"heading",heading:"heading"},e))},ZZ=function(e){return NZ.createElement(IZ,(0,D.Z)({type:"heading",heading:"subheading"},e))},PZ=function(e){return NZ.createElement(IZ,(0,D.Z)({heading:"heading"},e))},AZ=function(e){return NZ.createElement(IZ,(0,D.Z)({heading:"subheading"},e))},RZ=n(94310),MZ=n.n(RZ),DZ=n(30624),OZ=function(e){var t=e.afterAnimatedIn,n=e.animateBlockEntrance,r=e.animateIn,a=e.animateOnce,o=e.children,i=e.className,l=e.duration,s=e.keepStructure,c=e.initiallyVisible,u=e.isLearner,d=e.offset,m=e.siblingDelay;return u&&n?DZ.createElement(MZ(),{afterAnimatedIn:t,animateIn:r,animateOnce:a,className:i,duration:l,initiallyVisible:c,keepStructure:s,offset:d,scrollableParentSelector:"#page-wrap",siblingDelay:m},o):Array.isArray(o)?DZ.createElement("div",null,o):o};OZ.defaultProps={animateOnce:!0,duration:.75,offset:200,siblingDelay:0};var BZ=function(e){function t(t,n){var r,a=dy(),o=t.offset,i=(0,nn.Z)(t,ly),l=(null==a?void 0:a.type)===Ps&&(null==a||null===(r=a.theme)||void 0===r?void 0:r.blockNavigationType)===xd.STEPPED;return y().createElement(e,(0,D.Z)({},i,{offset:l?0:o,ref:n}))}return ln()((0,g.forwardRef)(t),{displayName:"withEntranceAnimationOffset(".concat(e.displayName||e.name,")")})}(OZ),FZ=n(30624);function HZ(e){var t=function(){if("undefined"==typeof Reflect||!L())return!1;if(L().sham)return!1;if("function"==typeof Proxy)return!0;try{return Boolean.prototype.valueOf.call(L()(Boolean,[],(function(){}))),!0}catch(e){return!1}}();return function(){var n,r=(0,M.Z)(e);if(t){var a=(0,M.Z)(this).constructor;n=L()(r,arguments,a)}else n=r.apply(this,arguments);return(0,R.Z)(this,n)}}var zZ=oE,qZ=function(e){(0,A.Z)(n,e);var t=HZ(n);function n(){var e,r;(0,x.Z)(this,n);for(var a=arguments.length,o=new Array(a),i=0;i<a;i++)o[i]=arguments[i];return(r=t.call.apply(t,B()(e=[this]).call(e,o))).renderCaptionDelegate=r.renderCaption.bind((0,P.Z)(r)),r}return(0,Z.Z)(n,[{key:"renderCaption",value:function(e){var t=e.caption;return FZ.createElement(iZ,{className:"block-text__code-caption brand--body brand--linkColor",value:t||""})}},{key:"render",value:function(){var e,t=this.props,n=t.animateBlockEntrance,r=t.defaultBackgroundColor,a=void 0===r?"":r,o=t.fusion,i=t.isLearner,l=t.items,s=t.labels,c=t.settings,u=t.renderCaption,d=void 0===u?this.renderCaptionDelegate:u,m=c.paddingTop,v=c.paddingBottom,p=c.entranceAnimation,f=c.snippetBackgroundColor,h=c.snippetColorContrast,b=Dv()("block-text block-text--code",{"block-text--padding-top":2===Number(m),"block-text--padding-bottom":2===Number(v),"block-text--no-animation":!p}),g={backgroundColor:f},y="#fafafa"===f||pr()(f),E=null!=h?h:Vd.DARK;if(o&&!y){var k=cZ({backgroundColor:f,contrast:E});ln()(g,{"--snippet-contrast-color":k})}return FZ.createElement(wZ,{className:b,"data-ba":zZ.blockText,defaultBackgroundColor:a},FZ.createElement(BZ,{animateBlockEntrance:n,animateIn:"fadeIn",isLearner:i},FZ.createElement("div",{className:"block-text__container"},Yr()(e=ha()(l).call(l,0,1)).call(e,(function(e){var t=iL(e);return FZ.createElement("div",{className:"block-text__row",key:e.id},FZ.createElement("div",{"aria-label":null==s?void 0:s.a11yBlockCode,className:"block-text__col",role:oL},FZ.createElement("figure",{"aria-labelledby":t.figcaptionId,className:"block-text__figure",role:"figure"},FZ.createElement("pre",{className:"block-text__code","data-ba":zZ.blockText,dangerouslySetInnerHTML:{__html:ft(e.code)},style:g}),e.caption&&FZ.createElement("figcaption",{id:t.figcaptionId},d(e)))))})))))}}]),n}(FZ.Component),UZ=vT("rise-authoring-controls","fusion")(qZ),VZ=n(30624);function GZ(e){var t=function(){if("undefined"==typeof Reflect||!L())return!1;if(L().sham)return!1;if("function"==typeof Proxy)return!0;try{return Boolean.prototype.valueOf.call(L()(Boolean,[],(function(){}))),!0}catch(e){return!1}}();return function(){var n,r=(0,M.Z)(e);if(t){var a=(0,M.Z)(this).constructor;n=L()(r,arguments,a)}else n=r.apply(this,arguments);return(0,R.Z)(this,n)}}var KZ,WZ=Wg("block-impact"),jZ=oE,QZ=function(e){(0,A.Z)(n,e);var t=GZ(n);function n(){var e,r;(0,x.Z)(this,n);for(var a=arguments.length,o=new Array(a),i=0;i<a;i++)o[i]=arguments[i];return(r=t.call.apply(t,B()(e=[this]).call(e,o))).renderTextDelegate=r.renderText.bind((0,P.Z)(r)),r}return(0,Z.Z)(n,[{key:"getEntranceAnimationType",value:function(){switch(this.props.type){case"a":return"fadeIn";case"b":case"d":return"fadeInUp";case"c":return"fadeInRight";case"note":return"fadeInGrow"}}},{key:"getEntranceAnimationDuration",value:function(){switch(this.props.type){case"a":return 1;case"b":case"c":case"d":return.75;case"note":return.5}}},{key:"renderText",value:function(e,t){var n=e.type,r=t.paragraph,a="note"===n,o=Dv()("block-impact__quote brand--linkColor",{"brand--body":"a"===n,"brand--head":"c"===n}),i=a?nP:VZ.Fragment;return VZ.createElement(i,null,VZ.createElement(iZ,{className:o,value:r}))}},{key:"render",value:function(){var e,t=this,n=this.props,r=n.animateBlockEntrance,a=n.fusion,o=n.isLearner,i=n.items,l=n.type,s=n.settings,c=n.renderText,u=void 0===c?this.renderTextDelegate:c,d=s.entranceAnimation,m=Dv()("block-impact block-impact--".concat(l),{"block-impact--legacy":!a,"block-impact--no-animation":!d});return VZ.createElement(wZ,{className:m,"data-ba":jZ.blockImpact},VZ.createElement("div",{className:"block-impact__wrap"},VZ.createElement("div",{className:"block-impact__container"},VZ.createElement("div",{className:"block-impact__row"},Yr()(e=ha()(i).call(i,0,1)).call(e,(function(e){return VZ.createElement(BZ,{animateBlockEntrance:r,animateIn:t.getEntranceAnimationType(),duration:t.getEntranceAnimationDuration(),isLearner:o,key:e.id},VZ.createElement("div",{className:"block-impact__col"},u(t.props,e)))}))))))}}],[{key:"defaultProps",get:function(){return{items:[],type:"a"}}}]),n}(VZ.Component),YZ=vT("rise-authoring-controls","fusion")(QZ),XZ=YZ,JZ=function(e){return VZ.createElement(YZ,(0,D.Z)({type:"b"},e))},$Z=function(e){return VZ.createElement(YZ,(0,D.Z)({type:"c"},e))},eP=function(e){return VZ.createElement(YZ,(0,D.Z)({type:"d"},e))},tP=function(e){return VZ.createElement(YZ,(0,D.Z)({type:"note"},e))},nP=function(e){var t=e.children,n=mT("rise-authoring-controls"),r=KT(),a=r.accentColor,o=r.backgroundType,i=r.courseColor,l=jT(),s={},c=(0,g.useMemo)((function(){if(n){if(o!==Td.IMAGE&&null==l)return"#000000b3";switch(o){case Td.IMAGE:return"";case Td.LIGHT:case Td.GRAY:return fm(.9,null!=a?a:i);case Td.DARK:return"#494949";case Td.BLACK:return"#333333";default:switch(gm(l)){case um.LIGHT:return fm(.3,l);case um.MED:return fm(-.2,l);case um.DARK:case um.NEAR_BLACK:return fm(-.4,l)}}}}),[a,o,l,i,n]),u=WZ("note-card",{legacy:!n});return s["--background-color"]=c,VZ.createElement("div",{className:u,style:s},VZ.createElement("div",{className:"block-impact__note-icon"},VZ.createElement("i",{className:"icon icon-info"})),t)},rP=n(27361),aP=n.n(rP),oP=n(46066),iP=((0,_L.shape)({a11yAnswerLive:_L.string,a11yAuthorPrefix:_L.string,a11yBlockChartBar:_L.string,a11yBlockChartLine:_L.string,a11yBlockChartPie:_L.string,a11yBlockCode:_L.string,a11yBlockEmbed:_L.string,a11yBlockFlashcardBack:_L.string,a11yBlockFlashcardFront:_L.string,a11yBlockFlashcardGrid:_L.string,a11yBlockFlashcardStack:_L.string,a11yBlockKnowledgeCheck:_L.string,a11yBlockKnowledgeCheckFIB:_L.string,a11yBlockKnowledgeCheckM:_L.string,a11yBlockKnowledgeCheckMC:_L.string,a11yBlockKnowledgeCheckMR:_L.string,a11yBlockQuoteCarousel:_L.string,a11yBlockStoryline:_L.string,a11yBlockTimeline:_L.string,a11yCarouselNext:_L.string,a11yCarouselPrevious:_L.string,a11yCorrectLive:_L.string,a11yExcelIcon:_L.string,a11yFileIcon:_L.string,a11yGroupAudioPlayer:_L.string,a11yGroupVideoPlayer:_L.string,a11yLabeledGraphicBlock:_L.string,a11yLabeledGraphicButtonMarker:_L.string,a11yLabeledGraphicIconPlus:_L.string,a11yLabeledGraphicIconDot:_L.string,a11yLabeledGraphicIconInformation:_L.string,a11yLabeledGraphicIconQuestion:_L.string,a11yLabeledGraphicIconCheck:_L.string,a11yLabeledGraphicIconX:_L.string,a11yLabeledGraphicIconHeart:_L.string,a11yLabeledGraphicIconPin:_L.string,a11yLabeledGraphicIconArrowLeft:_L.string,a11yLabeledGraphicIconArrowRight:_L.string,a11yLabeledGraphicIconArrowUp:_L.string,a11yLabeledGraphicIconArrowDown:_L.string,a11yLabeledGraphicIconArrowUpLeft:_L.string,a11yLabeledGraphicIconArrowUpRight:_L.string,a11yLabeledGraphicIconArrowDownLeft:_L.string,a11yLabeledGraphicIconArrowDownRight:_L.string,a11yLabeledGraphicUnviewed:_L.string,a11yLabeledGraphicViewed:_L.string,a11yMediaPause:_L.string,a11yMediaPlay:_L.string,a11yMediaSeek:_L.string,a11yNavigationMenuClose:_L.string,a11yNavigationMenuOpen:_L.string,a11yPageMarker:_L.string,a11yPDFIcon:_L.string,a11yPPTIcon:_L.string,a11yQuizFailed:_L.string,a11yQuizFeedback:_L.string,a11yQuizPassed:_L.string,a11yQuizReviewCorrectlyChecked:_L.string,a11yQuizReviewCorrectlySelected:_L.string,a11yQuizReviewCorrectlyUnchecked:_L.string,a11yQuizReviewCorrectlyUnselected:_L.string,a11yQuizReviewIncorrectlyChecked:_L.string,a11yQuizReviewIncorrectlySelected:_L.string,a11yQuizReviewIncorrectlyUnchecked:_L.string,a11yQuizReviewIncorrectlyUnselected:_L.string,a11yRegionMainLesson:_L.string,a11yRegionMainOverview:_L.string,a11yRegionNavLesson:_L.string,a11yRegionNavOverview:_L.string,a11yRestrictedNav:_L.string,a11yRTFIcon:_L.string,a11ySearchClose:_L.string,a11ySearchInput:_L.string,a11ySearchOpen:_L.string,a11yStatusAdditionalContent:_L.string,a11yStatusContinued:_L.string,a11yUnzoomImage:_L.string,a11yWordIcon:_L.string,a11yZipIcon:_L.string,a11yZoomImage:_L.string,courseStart:_L.string,courseResume:_L.string,courseDetails:_L.string,courseExit:_L.string,courseHome:_L.string,courseSkipToLesson:_L.string,lessonName:_L.string,lessonPreposition:_L.string,lessonComplete:_L.string,lessonRestricted:_L.string,quizStart:_L.string,quizQuestion:_L.string,quizSubmit:_L.string,quizNext:_L.string,quizIncorrect:_L.string,quizCorrect:_L.string,quizResults:_L.string,quizScore:_L.string,quizPassing:_L.string,quizTakeAgain:_L.string,quizAcceptableResponses:_L.string,quizAnswerPlaceholder:_L.string,quizRequirePassingScore:_L.string,quizContinue:_L.string,processStepName:_L.string,processStepPreposition:_L.string,processNextStep:_L.string,processLessonName:_L.string,processComplete:_L.string,processStart:_L.string,processStartAgain:_L.string,processSwipe:_L.string,sortingCardsCorrect:_L.string,sortingReplay:_L.string,embedViewOn:_L.string,embedReadMore:_L.string,blocksClickToFlip:_L.string,blocksPreposition:_L.string,salutation:_L.string,exitMessage:_L.string,overviewPageTitleSuffix:_L.string,lessonSidebarLandmark:_L.string,hamburgerButtonLabel:_L.string,timelineLandmark:_L.string,timelineCardGroupPrefix:_L.string,labeledGraphicMarkerLabel:_L.string,labeledGraphicBubbleLabel:_L.string,labeledGraphicPreviousMarkerLabel:_L.string,labeledGraphicNextMarkerLabel:_L.string,audioPlayerGroup:_L.string,seekSliderLabel:_L.string,playButtonLabel:_L.string,pauseButtonLabel:_L.string,videoPlayerGroup:_L.string,embedPlayerGroup:_L.string,embedPhotoGroup:_L.string,embedLinkGroup:_L.string,noteGroup:_L.string,statementGroup:_L.string,numberedListGroup:_L.string,checkboxListGroup:_L.string,bulletedListGroup:_L.string,quoteGroup:_L.string,lessonContentLandmark:_L.string,imageGalleryGroup:_L.string,imageAndTextGroup:_L.string,textOnImageGroup:_L.string,embedVideoGroup:_L.string,codeGroup:_L.string,attachmentGroup:_L.string,numberedDividerGroup:_L.string,accordionGroup:_L.string,tabGroup:_L.string,flashcardStackGroup:_L.string,flashcardGridGroup:_L.string,buttonGroup:_L.string,buttonStackGroup:_L.string,knowledgeCheckGroup:_L.string,storylineGroup:_L.string,processLandmark:_L.string,labeledGraphicLandmark:_L.string,sortingLandmark:_L.string,urlEmbedLandmark:_L.string,flashcardFrontLabel:_L.string,flashcardBackLabel:_L.string,previousFlashCardLabel:_L.string,nextFlashCardLabel:_L.string,feedbackGroup:_L.string,search:_L.string,result:_L.string,results:_L.string,noResults:_L.string,scenarioTryAgain:_L.string,scenarioContinue:_L.string,scenarioComplete:_L.string,scenarioStartOver:_L.string,progressPieUnstarted:_L.string,progressPieCompleted:_L.string,progressPieClickToComplete:_L.string,progressPieClickToReset:_L.string,progressPieQuizFailed:_L.string}),n(30624)),lP=["className","children","disabled","tag"],sP=(KZ={},(0,qe.Z)(KZ,um.NEAR_BLACK,fm(.1)),(0,qe.Z)(KZ,um.DARK,fm(-.4)),(0,qe.Z)(KZ,um.MED,fm(-.2)),(0,qe.Z)(KZ,um.LIGHT,fm(.3)),KZ);function cP(e,t){var n,r,a=mT("rise-authoring-controls"),o=KT(),i=LT(),l=e.className,s=void 0===l?"":l,c=e.children,u=e.disabled,d=void 0!==u&&u,m=e.tag,v=void 0===m?"div":m,p=(0,nn.Z)(e,lP),f=o.backgroundType,h=o.cardMode,b=o.customBackgroundColorContrast,g=dy().theme,y=null!==(n=jT())&&void 0!==n?n:"#ffffff",E=h===AT.WHITE,k=f===Td.COLOR,C=f===Td.ACCENT,w=null==g?void 0:g.accentContrast,N="knowledgeCheck"!==(null==i?void 0:i.type),_=w===Vd.AUTO&&C||b===Vd.AUTO&&k,S=f===Td.COLOR?b:w,I=[s,"block-card"],T={};if(a)if(E)I.push("bg--range-light","block-card--white");else if(d){I.push("block-card--disabled");var L=cZ({backgroundColor:y,contrast:S});_&&(T["--text-color"]=L)}else{I.push("block-card--transparent");var x=gm(y),Z=sP[x](y);switch(f){case Td.LIGHT:case Td.GRAY:I.push("bg--range-light");break;case Td.IMAGE:I.push("bg--range-dark");break;case Td.DARK:case Td.BLACK:I.push("bg--range-dark"),T["--background-color-rgb"]=null===(r=(0,em.Z)(Z))||void 0===r?void 0:ha()(r).call(r,0,3);break;default:var P,A=cZ({backgroundColor:y,contrast:S}),R=gm(Z);I.push("bg--range-".concat(WE()(R.toLowerCase()))),T["--background-color"]=Z,T["--background-color-rgb"]=null===(P=(0,em.Z)(Z))||void 0===P?void 0:ha()(P).call(P,0,3),_&&N&&(T["--text-color"]=A)}}else I.push("bg--range-light","block-card--legacy");return iP.createElement(v,(0,D.Z)({},p,{className:I.join(" "),ref:t,style:T}),c)}var uP=(0,g.forwardRef)(cP);function dP(e){var t=function(){if("undefined"==typeof Reflect||!L())return!1;if(L().sham)return!1;if("function"==typeof Proxy)return!0;try{return Boolean.prototype.valueOf.call(L()(Boolean,[],(function(){}))),!0}catch(e){return!1}}();return function(){var n,r=(0,M.Z)(e);if(t){var a=(0,M.Z)(this).constructor;n=L()(r,arguments,a)}else n=r.apply(this,arguments);return(0,R.Z)(this,n)}}var mP=Wg("block-quote"),vP=oE,pP=vT("rise-authoring-controls","fusion"),fP=function(e){var t=e.avatar,n=e.alt,r=('""'===n?"":n)||"";return y().createElement("div",{"aria-hidden":!r,"aria-label":r,className:mP("avatar"),role:"img",style:{backgroundImage:"url('".concat(t||"","')")}})},hP=function(e){var t=e.alt,n=e.animateBlockEntrance,r=e.avatar,a=e.children,o=e.isLearner,i=e.type,l=mP("col",{"no-avatar":!r}),s=r?y().createElement("div",{className:mP("image")},y().createElement("div",{className:mP("avatar-wrap")},"c"===i?y().createElement(BZ,{animateBlockEntrance:n,animateIn:"fadeInLeftSmall",isLearner:o},y().createElement(fP,{avatar:r,alt:t,title:t})):y().createElement(fP,{avatar:r,alt:t,title:t}))):null;return y().createElement("div",{className:mP("container")},y().createElement("div",{className:mP("row")},y().createElement("div",{className:l},y().createElement("div",{className:mP("figure")},s,a))))},bP=function(e){var t=e.avatar,n=e.children,r=e.alt;return y().createElement("div",{className:mP("figure")},y().createElement("div",{className:mP("container")},y().createElement("div",{className:mP("row")},y().createElement("div",{className:mP("col")},t?y().createElement(fP,{avatar:t,alt:r}):null),y().createElement("div",{className:mP("col")},n))))},gP=function(e){var t=e.background,n=e.avatar,r=e.children,a=e.alt;return y().createElement("div",{className:mP("background"),style:{backgroundImage:t?"url(".concat(t,")"):""}},y().createElement("div",{className:mP("container")},y().createElement("div",{className:mP("row")},y().createElement("div",{className:mP("col")},y().createElement("div",{className:mP("figure")},n?y().createElement(fP,{avatar:n,alt:a}):null,r)))))},yP=function(e){(0,A.Z)(n,e);var t=dP(n);function n(){var e,r;(0,x.Z)(this,n);for(var a=arguments.length,o=new Array(a),i=0;i<a;i++)o[i]=arguments[i];return(r=t.call.apply(t,B()(e=[this]).call(e,o))).renderTextDelegate=r.renderText.bind((0,P.Z)(r)),r.renderCaptionDelegate=r.renderCaption.bind((0,P.Z)(r)),r}return(0,Z.Z)(n,[{key:"getQuoteEntranceAnimationType",value:function(){switch(this.props.type){case"a":case"b":case"background":return"fadeInUp";case"d":case"c":return"fadeInRight"}}},{key:"renderText",value:function(e,t){var n=t.paragraph||"",r=mP("text",{blank:""===n});return y().createElement(iZ,{className:r,value:n})}},{key:"renderCaption",value:function(e,t){var n=t.name,r=mP("caption",{blank:""===n});return y().createElement(iZ,{className:r,value:n})}},{key:"render",value:function(){var e,t,n=this.props,r=n.animateBlockEntrance,a=n.fusion,o=n.isLearner,i=n.items,l=n.settings,s=n.type,c=n.renderText,u=void 0===c?this.renderTextDelegate:c,d=n.renderCaption,m=void 0===d?this.renderCaptionDelegate:d,v=l.entranceAnimation,p=(0,ze.Z)(i,1)[0],f=p.avatar,h=p.background,b=aP()(f,"media.image"),g=hd(b),E=aP()(f,"media.image.alt"),k=bd(aP()(h,"media.image")),C=mP(null,(e={},(0,qe.Z)(e,s,!0),(0,qe.Z)(e,"legacy",!a),(0,qe.Z)(e,"no-animation",!v),e)).toString(),w=y().createElement("div",{className:mP("wrap")},y().createElement(BZ,{animateBlockEntrance:r,animateIn:this.getQuoteEntranceAnimationType(),isLearner:o,siblingDelay:.15},y().createElement("figure",null,y().createElement("blockquote",null,u(this.props,p)),y().createElement("figcaption",null,m(this.props,p)))));switch(s){case"d":t=y().createElement(bP,{type:s,avatar:g,alt:E},w);break;case"background":t=y().createElement(gP,{type:s,avatar:g,alt:E,background:k},w);break;default:t=y().createElement(hP,{type:s,animateBlockEntrance:r,avatar:g,alt:E,isLearner:o},w)}return y().createElement(wZ,{className:C,"data-ba":vP.blockQuote},t)}}],[{key:"defaultProps",get:function(){return{editable:!1,items:[],type:"a"}}}]),n}(y().Component),EP=pP(yP),kP=EP,CP=function(e){return y().createElement(EP,(0,D.Z)({type:"b"},e))},wP=function(e){return y().createElement(EP,(0,D.Z)({type:"c"},e))},NP=function(e){return y().createElement(EP,(0,D.Z)({type:"d"},e))},_P=function(e){return y().createElement(EP,(0,D.Z)({type:"background"},e))},SP=function(e){var t,n=null!==(t=jT())&&void 0!==t?t:"#000";return y().createElement("button",(0,D.Z)({style:{"--background-color":n},type:"button"},e),y().createElement("span",{className:mP("arrow-icon")}))},IP=function(e){var t=e.onClick,n=e.a11yCarouselNext;return y().createElement(SP,{"aria-label":n,className:mP("arrow",{next:!0}),onClick:t})},TP=function(e){var t=e.onClick,n=e.a11yCarouselPrevious;return y().createElement(SP,{"aria-label":n,className:mP("arrow",{prev:!0}),onClick:t})},LP=function(e){(0,A.Z)(n,e);var t=dP(n);function n(e){var r;return(0,x.Z)(this,n),(r=t.call(this,e)).renderTextDelegate=r.renderText.bind((0,P.Z)(r)),r.renderCaptionDelegate=r.renderCaption.bind((0,P.Z)(r)),r.state={currentIndex:0,isDotKeyboardFocusDisabled:!1},r}return(0,Z.Z)(n,[{key:"disableFocusForClonedSlides",value:function(){var e=this.state.currentIndex;aL(this.carousel.querySelectorAll(".slick-active.block-quote__slide")).forEach((function(t){parseInt(t.getAttribute("data-index"))!==e&&gL(t)}))}},{key:"disableCarouselDotsIfNecessary",value:function(){var e=this.sliderContainer.querySelector(".block-quote__dots-list"),t=this.state.isDotKeyboardFocusDisabled;e&&!t&&(gL(e),this.setState({isDotKeyboardFocusDisabled:!0}))}},{key:"componentDidUpdate",value:function(){this.disableCarouselDotsIfNecessary(),this.disableFocusForClonedSlides()}},{key:"onKeyDown",value:function(e){var t=this.slider;ll()([[ZI,t.slickNext.bind(t)],[xI,t.slickPrev.bind(t)]])(e)}},{key:"renderText",value:function(e,t,n){var r=t.paragraph,a=n.allowTabNavigation,o=r||"",i=mP("text",{blank:""===r}).toString();return y().createElement(iZ,{className:i,value:o,allowTabNavigation:a})}},{key:"renderCaption",value:function(e,t,n){var r=t.name,a=n.allowTabNavigation,o=mP("caption",{blank:""===r}).toString();return y().createElement(iZ,{className:o,value:r,allowTabNavigation:a})}},{key:"render",value:function(){var e,t=this,n=this.props,r=n.animateBlockEntrance,a=n.editable,o=n.fusion,i=n.isLearner,l=n.items,s=n.labels,c=n.settings,u=n.renderText,d=void 0===u?this.renderTextDelegate:u,m=n.renderCaption,v=void 0===m?this.renderCaptionDelegate:m,p=n.type,f=c.entranceAnimation,h=c.showBorder,b=void 0===h||h,g=mP((e={},(0,qe.Z)(e,p,!0),(0,qe.Z)(e,"no-animation",!f),(0,qe.Z)(e,"editable",a),(0,qe.Z)(e,"show-border",b),(0,qe.Z)(e,"legacy",!o),e)).toString(),E=this.state.currentIndex,k=Yr()(l).call(l,(function(e,n){var a=n===E,o=aP()(e.avatar,"media.image.alt"),l=aP()(e.avatar,"media.image"),s=hd(l),c={allowTabNavigation:a};return y().createElement("div",{className:mP("slide"),key:e.id},y().createElement("figure",{className:mP("figure")},s?y().createElement(fP,{avatar:s,alt:o}):null,y().createElement(BZ,{animateBlockEntrance:r,animateIn:"fadeInUp",siblingDelay:.25,isLearner:i},y().createElement("blockquote",null,d(t.props,e,c)),y().createElement("figcaption",null,v(t.props,e,c)))))})),C={slidesToShow:1,slidesToScroll:1,arrows:k.length>1,nextArrow:y().createElement(IP,{a11yCarouselNext:null==s?void 0:s.a11yCarouselNext}),prevArrow:y().createElement(TP,{a11yCarouselPrevious:null==s?void 0:s.a11yCarouselPrevious}),dots:k.length>1,dotsClass:"block-quote__dots-list",accessibility:!1,draggable:!a,beforeChange:function(e,n){var r=t.props,a=r.items;(0,r.onStep)(a[n]),t.setState({currentIndex:n})}};return y().createElement("div",{"aria-label":null==s?void 0:s.a11yBlockQuoteCarousel,className:mP("slider-container"),onKeyDown:this.onKeyDown.bind(this),ref:function(e){t.carousel=e},role:oL,tabIndex:0},y().createElement(wZ,{className:g,"data-ba":vP.blockQuote},y().createElement("div",{className:mP("wrap")},y().createElement("div",{className:mP("container")},y().createElement("div",{className:mP("row")},y().createElement("div",{className:mP("col")},y().createElement(uP,{className:mP("box"),ref:function(e){t.sliderContainer=e}},y().createElement(oP.Z,(0,D.Z)({className:mP("wrapper").toString(),ref:function(e){t.slider=e}},C),k))))))))}}],[{key:"defaultProps",get:function(){return{type:"carousel",items:[],onStep:Function.prototype}}}]),n}(y().Component),xP=pP(LP),ZP=n(9449),PP=n.n(ZP),AP=n(30624);function RP(e,t){var n=Pe()(e);if(Re()){var r=Re()(e);t&&(r=De()(r).call(r,(function(t){return Be()(e,t).enumerable}))),n.push.apply(n,r)}return n}function MP(e){var t=function(){if("undefined"==typeof Reflect||!L())return!1;if(L().sham)return!1;if("function"==typeof Proxy)return!0;try{return Boolean.prototype.valueOf.call(L()(Boolean,[],(function(){}))),!0}catch(e){return!1}}();return function(){var n,r=(0,M.Z)(e);if(t){var a=(0,M.Z)(this).constructor;n=L()(r,arguments,a)}else n=r.apply(this,arguments);return(0,R.Z)(this,n)}}var DP=oE,OP=vT("rise-authoring-controls","fusion"),BP=function(e){(0,A.Z)(n,e);var t=MP(n);function n(){var e,r;(0,x.Z)(this,n);for(var a=arguments.length,o=new Array(a),i=0;i<a;i++)o[i]=arguments[i];return(r=t.call.apply(t,B()(e=[this]).call(e,o))).renderItemDelegate=r.renderItem.bind((0,P.Z)(r)),r}return(0,Z.Z)(n,[{key:"nextNumber",value:function(e){var t,n=this.props.items,r=n.length>0?n[e].number:null;return isNaN(r)||""===r||(t=parseInt(r,10)+1),(t<1||t>99)&&(t=null),t}},{key:"renderItem",value:function(e){return AP.createElement(qP,e)}},{key:"render",value:function(){var e=this,t=this.props,n=t.animateBlockEntrance,r=t.blockId,a=t.defaultBackgroundColor,o=t.editable,i=t.fusion,l=t.isLearner,s=t.items,c=t.lessonId,u=t.onStep,d=t.renderItem,m=void 0===d?this.renderItemDelegate:d,v=t.settings,p=t.type,f=v.entranceAnimation,h=Dv()("block-list block-list--".concat(p),{"block-list--no-animation":!f,"block-list--legacy":!i});return AP.createElement(wZ,{className:h,"data-ba":DP.blockList,defaultBackgroundColor:a},AP.createElement("div",{className:"block-list__container"},AP.createElement("div",{className:"block-list__row"},AP.createElement("div",{className:"block-list__col"},AP.createElement(BZ,{animateBlockEntrance:n,animateIn:"fadeInRight",className:"block-list__animated-item",isLearner:l,keepStructure:!0,siblingDelay:.25},AP.createElement("ul",{className:"block-list__list",role:"list"},Yr()(s).call(s,(function(t,n){return m(function(e){for(var t=1;t<arguments.length;t++){var n=null!=arguments[t]?arguments[t]:{};t%2?RP(Object(n),!0).forEach((function(t){(0,qe.Z)(e,t,n[t])})):He()?Object.defineProperties(e,He()(n)):RP(Object(n)).forEach((function(t){Object.defineProperty(e,t,Be()(n,t))}))}return e}({key:t.id,index:n,lessonId:c,blockId:r,isDone:t.isDone,type:p,editable:o,nextNumber:e.nextNumber.bind(e),onStep:u},t))}))))))))}}],[{key:"defaultProps",get:function(){return{editable:!1,items:[],onStep:Function.prototype,type:"numbered"}}}]),n}(AP.Component),FP=OP(BP),HP=FP,zP=function(e){(0,A.Z)(n,e);var t=MP(n);function n(e){var r;(0,x.Z)(this,n),(r=t.call(this,e)).renderTextDelegate=r.renderText.bind((0,P.Z)(r));var a="checkboxes"===e.type?PP()():null;return r.state={labelId:a,isChecked:!1},r}return(0,Z.Z)(n,[{key:"checkBox",value:function(e){e.preventDefault(),this.setState({isChecked:!this.state.isChecked}),this.props.onStep(this.props)}},{key:"renderText",value:function(e){return AP.createElement(iZ,e)}},{key:"renderItemText",value:function(e){var t=e.paragraphProps,n=this.props.renderText,r=void 0===n?this.renderTextDelegate:n,a=this.state.labelId;return a?AP.createElement("div",{id:a},r(t)):r(t)}},{key:"renderIdentifier",value:function(e){return"checkboxes"===this.props.type?null:AP.createElement("div",{className:"visually-hidden"},e)}},{key:"render",value:function(){var e=this,t=this.props,n=t.fusion,r=t.type,a=t.index,o=t.number,i=t.paragraph,l=t.editable,s=t.className,c=t.style,u=this.state,d=u.isChecked,m=u.labelId,v={allowTabNavigation:!0,className:"block-list__content brand--body brand--linkColor",editable:l,value:i},p=o||a+1,f="numbered"===r?p:"bullet",h=er()("hidden "),b=bt()({allowTabNavigation:nt()(!1),className:h},v),g=Dv()("block-list__number",{"brand--background":!n}),y=AP.createElement("div",{"aria-hidden":!0,className:g},p),E=AP.createElement(ep,{className:"block-list__bullet"}),k=Dv()("block-list__checkbox",{"block-list__checkbox--checked":d,"block-list__checkbox--legacy":!n,"brand--background":!n&&d,"brand--border":!n}),C=AP.createElement("div",{className:k},AP.createElement("i",{className:"block-list__checkbox__icon icon icon-checkmark-valid"}),AP.createElement("div",{"aria-checked":d,"aria-labelledby":m,className:"block-list__checkbox__hitarea",onClick:this.checkBox.bind(this),onKeyDown:BI(this.checkBox.bind(this)),role:"checkbox",tabIndex:0})),w=ll()([[na()("numbered"),nt()(y)],[na()("bulleted"),nt()(E)],[na()("checkboxes"),nt()(C)],[us(),nt()(y)]]);return AP.createElement("li",{role:"listitem",ref:function(t){return e.animateRef=t},className:"block-list__item ".concat(s),style:c},AP.createElement("div",{className:"block-list__content__left"},w(r),this.renderText(b)),this.renderIdentifier(f),this.renderItemText({paragraphProps:v}))}}],[{key:"defaultProps",get:function(){return{className:""}}}]),n}(AP.Component),qP=OP(zP),UP=function(e){return AP.createElement(FP,(0,D.Z)({type:"checkboxes"},e))},VP=function(e){return AP.createElement(FP,(0,D.Z)({type:"bulleted"},e))},GP=n(23637),KP=n(23675),WP=n(73989),jP=n(57367),QP=n(89213),YP=n(25581),XP=n(67839),JP=n(41117),$P=n(27126),eA=n(17502),tA=n(3207),nA=n(5244),rA=n(62050),aA=n(33206),oA=n(87965),iA=n(75524),lA=n(79020),sA=n(60299),cA=n(88819),uA=function(e){var t,n,r,a,o,i,l,s,c,u,d=ln()({closeText:"Unzoom image",modalText:"Zoomed item",overlayBgColor:"#fff",overlayOpacity:1,transitionDuration:300,zoomMargin:0,zoomZindex:2147483647},e),m=[],v="UNLOADED",p=d.transitionDuration,f=function(e){var t,n=e?0:p,r=(0,GP.L)(a),o=r.height,l=r.left,s=r.top,c=r.width,u=a,m=u.naturalHeight,f=u.naturalWidth,h=(0,KP.$)("transform",a),b=vA.test(a.currentSrc);if("LOADED"!==v)t="scale(1) translate(0,0)"+(h?" ".concat(h):"");else{var g,y,E=dA(c,f,o,m,b,d.zoomMargin),k=((0,WP.b)()/2-(l+c/2))/E,C=((0,jP.W)()/2-(s+o/2))/E;t=B()(g=B()(y="scale(".concat(E,") translate(")).call(y,k,"px,")).call(g,C,"px)")+(h?" ".concat(h):"")}(0,QP.P)("style","position:absolute;"+"width:".concat(c,"px;")+"height:".concat(o,"px;")+"left:".concat(l,"px;")+"top:".concat(s,"px;")+"transition:transform ".concat(n,"ms ease;")+"-webkit-transform:".concat(t,";")+"-ms-transform:".concat(t,";")+"transform:".concat(t,";"),i)},h=function(){(0,$P.U)("","visibility","",a),v="UNLOADED",f(!0),_(),fA(c),c=void 0},b=function(){fA(r)},g=function(e){mA(e)&&(e.stopPropagation(),I())},y=function(){"LOADED"===v?I():"UNLOADING"===v&&f(!1)},E=function(){f(!0)},k=function(){fA(r)},C=function(){I()},w=function(){I()},N=function(){l=function(){var e=(0,eA.a)("div");(0,QP.P)("data-iz-overlay","",e),(0,QP.P)("style","position:fixed;top:0;right:0;bottom:0;left:0;width:100%;height:100%;"+"z-index:".concat(d.zoomZindex,";"),e),(0,tA.O)("click",w,e),u=(0,eA.a)("div");var a=(0,eA.a)("div");return(0,QP.P)("aria-label",d.modalText,a),(0,QP.P)("aria-modal","true",a),(0,QP.P)("role","dialog",a),t=(0,eA.a)("div"),(0,QP.P)("tabindex","0",t),(0,tA.O)("focus",k,t),n=(0,eA.a)("div"),(0,QP.P)("tabindex","0",n),(0,tA.O)("focus",k,n),r=(0,eA.a)("button"),(0,QP.P)("aria-label",d.closeText,r),(0,QP.P)("style","position:absolute;touch-action:manipulation;-webkit-appearance:none;-moz-appearance:none;appearance:none;background:none;border:none;margin:0;padding: 0;top:0;right:0;bottom:0;left:0;height:100%;width:100%;cursor:pointer;cursor:-webkit-zoom-out;cursor:zoom-out;z-index:1;",r),(0,QP.P)("type","button",r),(0,tA.O)("click",C,r),(0,nA.j)(r,a),i=(0,eA.a)("div"),(0,nA.j)(o,i),(0,nA.j)(i,a),(0,nA.j)(u,e),(0,nA.j)(t,e),(0,nA.j)(a,e),(0,nA.j)(n,e),e}(),(0,nA.j)(l,document.body),(0,tA.O)("keydown",g,document),(0,tA.O)("scroll",y,window),(0,tA.O)("resize",E,window),(0,$P.U)("","visibility","hidden",a),(0,tA.O)("transitionend",b,i),v="LOADED",f(!1),l&&(0,YP.T)((function(e){if(!pA(e)){var t=(0,XP.I)("aria-hidden",e);t&&m.push([e,t]),(0,QP.P)("aria-hidden","true",e)}}),l),(0,QP.P)("style","position:absolute;top:0;right:0;bottom:0;left:0;"+"background-color:".concat(d.overlayBgColor,";")+"transition:opacity ".concat(p,"ms ease;")+"opacity:0;",u),(0,$P.U)("","opacity",d.overlayOpacity,u)},_=function(){(0,rA.x)("resize",E,window),(0,rA.x)("scroll",y,window),(0,rA.x)("keydown",g,document),o&&(0,rA.x)("load",N,o),i&&((0,rA.x)("transitionend",h,i),(0,rA.x)("transitionend",b,i)),r&&(0,rA.x)("click",C,r),t&&(0,rA.x)("focus",k,t),n&&(0,rA.x)("focus",k,n),l&&((0,rA.x)("click",w,l),(0,aA.h)(l,document.body)),s&&s.removeListener(S),m=[],t=void 0,n=void 0,r=void 0,a=void 0,o=void 0,i=void 0,l=void 0,s=void 0,u=void 0,v="UNLOADED"},S=function(){p=0},I=function(){"LOADED"===v?((0,oA.y)(r),l&&(0,YP.T)((function(e){pA(e)||(0,JP.d)("aria-hidden",e)}),l),m.forEach((function(e){var t=(0,ze.Z)(e,2),n=t[0],r=t[1];n&&(0,QP.P)("aria-hidden",r,n)})),m=[],(0,tA.O)("transitionend",h,i),v="UNLOADING",f(!1),(0,$P.U)("","opacity","0",u)):f(!1)};return(s=window.matchMedia("(prefers-reduced-motion:reduce)")).addListener(S),{cleanup:function(){_()},zoom:function(e,t){var n=arguments.length>2&&void 0!==arguments[2]?arguments[2]:{};if("UNLOADED"===v){for(var r in a=e,c=t,n)d[r]=n[r];o=(0,iA.T)(!0,e),(0,JP.d)("id",o),(0,QP.P)("data-iz-zoomed","",o),(0,$P.U)("","max-width","100%",o),(0,$P.U)("","max-height","100%",o),(0,$P.U)("","width","100%",o),(0,$P.U)("","height","auto",o),(0,tA.O)("load",N,o)}}}},dA=function(e,t,n,r,a,o){return!a&&r&&t?(0,lA.d)(e,t,n,r,o):(0,sA.V)(e,n,o)},mA=function(e){return"Escape"===e.key||27===e.keyCode},vA=/\.svg$/i,pA=function(e){var t=e.tagName;return"SCRIPT"===t||"NOSCRIPT"===t||"STYLE"===t},fA=cA.T.bind(null,{preventScroll:!0}),hA=function(e){var t=e["aria-hidden"],n=e["aria-label"],r=e.className,a=e.desc,o=e.height,i=e.role,l=void 0===i?"img":i,s=e.title,c=e.width;return y().createElement("svg",{"aria-hidden":t,"aria-label":n,className:r,focusable:"false",height:o,role:l,viewBox:"0 0 493 493",width:c,xmlns:"http://www.w3.org/2000/svg"},s&&y().createElement("title",null,s),a&&y().createElement("desc",null,a),y().createElement("path",{d:"M72.1125 306.317L102.113 306.318L102.112 369.127L369.124 102.115L306.316 102.115L306.315 72.1142L420.31 72.1149L420.311 186.11L390.311 186.109L390.311 123.355L123.352 390.313L186.107 390.312L186.108 420.313L72.1125 420.313V306.317Z"}))},bA=function(e){var t=e.align,n=e.alt,r=e.allowTabNavigation,a=void 0===r||r,o=e.asyncCn,i=void 0!==o&&o,l=e.disableZoom,s=e.imageKey,c=e.fileName,u=e.labels,d=e.onLoad,m=e.shouldFillWidth,v=e.src,p=(0,g.useRef)(),f=(0,g.useRef)(),h=(0,g.useRef)(),b=Jm({alt:n,fileName:c,key:s}),E=a&&!l,k=Dv()("img-img",{"img-img--left":"left"===t,"img-img--right":"right"===t,"img-img--center":!t||"center"===t,"img-img--fill":m,"img--zoom":E});h.current=k;var C=(0,g.useState)(k),w=(0,ze.Z)(C,2),N=w[0],_=w[1],S=(0,g.useCallback)((function(e){f.current.zoom(p.current,e.currentTarget,{})}),[]),I=(0,g.useCallback)((function(){_(h.current),null==d||d()}),[_,d]),T=(0,g.useCallback)((function(){var e=uA({closeText:null==u?void 0:u.a11yUnzoomImage,modalText:null==u?void 0:u.a11yZoomImage});return f.current=e,function(){e.cleanup()}}),[u]),L=(0,g.useCallback)((function(){m||_(h.current)}),[_,m]);(0,g.useEffect)(T,[]),(0,g.useEffect)(L,[t]);var x=E?S:void 0;return y().createElement("div",{className:"img"},y().createElement("img",{alt:b,className:i?N:h.current,onClick:x,onLoad:d||I,ref:p,role:"img",src:v}),E&&y().createElement("button",{"aria-label":null==u?void 0:u.a11yZoomImage,className:"img__btn visually-hidden",onClick:S,type:"button"},y().createElement(hA,{"aria-hidden":"true",className:"img__btn-symbol"})))},gA=(0,g.memo)(bA),yA=n(30624);function EA(e){var t=function(){if("undefined"==typeof Reflect||!L())return!1;if(L().sham)return!1;if("function"==typeof Proxy)return!0;try{return Boolean.prototype.valueOf.call(L()(Boolean,[],(function(){}))),!0}catch(e){return!1}}();return function(){var n,r=(0,M.Z)(e);if(t){var a=(0,M.Z)(this).constructor;n=L()(r,arguments,a)}else n=r.apply(this,arguments);return(0,R.Z)(this,n)}}var kA=oE,CA=vT("rise-authoring-controls","fusion"),wA=function(e){(0,A.Z)(n,e);var t=EA(n);function n(){var e,r;(0,x.Z)(this,n);for(var a=arguments.length,o=new Array(a),i=0;i<a;i++)o[i]=arguments[i];return(r=t.call.apply(t,B()(e=[this]).call(e,o))).renderCaptionDelegate=r.renderCaption.bind((0,P.Z)(r)),r}return(0,Z.Z)(n,[{key:"renderCaption",value:function(e,t){return yA.createElement(iZ,{className:"block-image__caption brand--body brand--linkColor",value:t})}},{key:"render",value:function(){var e=this.props,t=e.animateBlockEntrance,n=e.defaultBackgroundColor,r=e.editable,a=e.fusion,o=e.isLastBlock,i=e.isLearner,l=e.items,s=e.type,c=e.labels,u=e.settings,d=e.renderCaption,m=void 0===d?this.renderCaptionDelegate:d,v=u.entranceAnimation,p=u.zoomOnClick,f=sZ(null==u?void 0:u.backgroundColor,n),h=Dv()("block-image block-image--".concat(s),{"block-image--no-animation":!v,"block-image--dark":vm(f),"block-image--legacy":!a}),b=l[0],g=b.id,y=b.caption,E=aP()(b,"media.image.alt"),k=aP()(b,"media.image.key"),C=bd(aP()(b,"media.image")),w=iL({caption:y,editable:r,id:g}),N=aP()(b,"media.image.originalUrl"),_=o?50:300;return yA.createElement(wZ,{className:h,"data-ba":kA.blockImage,defaultBackgroundColor:n},yA.createElement("div",{className:"block-image__container"},yA.createElement("div",{className:"block-image__row"},yA.createElement("div",{className:"block-image__col"},yA.createElement(BZ,{animateBlockEntrance:t,animateIn:"fadeIn",isLearner:i,offset:_},yA.createElement(w.tagName,{"aria-labelledby":w.figcaptionId,className:"block-image__figure",role:w.role},yA.createElement("div",{className:"block-image__image"},yA.createElement(gA,{alt:E,disableZoom:!p,fileName:N,imageKey:k,labels:c,src:C})),(r||y)&&yA.createElement("figcaption",{id:w.figcaptionId},m(g,y))))))))}}],[{key:"defaultProps",get:function(){return{type:"hero",editable:!1,lessonId:"",blockId:"",items:[]}}}]),n}(yA.Component),NA=CA(wA),_A=function(e){(0,A.Z)(n,e);var t=EA(n);function n(){var e,r;(0,x.Z)(this,n);for(var a=arguments.length,o=new Array(a),i=0;i<a;i++)o[i]=arguments[i];return(r=t.call.apply(t,B()(e=[this]).call(e,o))).renderParagraphDelegate=r.renderParagraph.bind((0,P.Z)(r)),r.renderCaptionDelegate=r.renderCaption.bind((0,P.Z)(r)),r}return(0,Z.Z)(n,[{key:"renderParagraph",value:function(e,t){return yA.createElement(iZ,{className:"block-image__text brand--body brand--linkColor",value:t})}},{key:"renderCaption",value:function(e,t){return yA.createElement(iZ,{className:"block-image__caption brand--body brand--linkColor",value:t})}},{key:"renderImage",value:function(e,t,n,r){var a=this.props,o=a.editable,i=a.renderCaption,l=void 0===i?this.renderCaptionDelegate:i,s=aP()(n,"media.image.alt"),c=aP()(n,"media.image.key"),u=bd(aP()(n,"media.image")),d=iL({caption:t,editable:o,id:e}),m=aP()(n,"media.image.originalUrl"),v=this.props,p=v.animateBlockEntrance,f=v.isLearner,h=v.labels,b=v.settings.zoomOnClick;return yA.createElement(BZ,{animateBlockEntrance:p,animateIn:"right"===r?"fadeInRight":"fadeInLeft",isLearner:f},yA.createElement(d.tagName,{"aria-labelledby":d.figcaptionId,className:"block-image__figure",role:d.role},yA.createElement("div",{className:"block-image__image"},yA.createElement(gA,{alt:s,disableZoom:!b,fileName:m,imageKey:c,labels:h,src:u})),(o||t)&&yA.createElement("figcaption",{id:d.figcaptionId},l(e,t))))}},{key:"render",value:function(){var e=this.props,t=e.defaultBackgroundColor,n=e.fusion,r=e.items,a=e.renderParagraph,o=void 0===a?this.renderParagraphDelegate:a,i=e.settings,l=e.type,s=i.entranceAnimation,c=i.imagePosition,u=i.imageSize,d="right"===c,m=sZ(null==i?void 0:i.backgroundColor,t),v=Dv()("block-image block-image--".concat(l),{"block-image--small":"small"===u,"block-image--large":"large"===u,"block-image--reverse":d,"block-image--no-animation":!s,"block-image--legacy":!n,"block-image--dark":vm(m)}),p=r[0],f=p.id,h=p.caption,b=p.paragraph;return yA.createElement(wZ,{className:v,"data-ba":kA.blockImage,defaultBackgroundColor:t},yA.createElement("div",{className:"block-image__container"},yA.createElement("div",{className:"block-image__row"},yA.createElement("div",{className:"block-image__col"},d?o(f,b):this.renderImage(f,h,p,"left")),yA.createElement("div",{className:"block-image__col"},d?this.renderImage(f,h,p,"right"):o(f,b)))))}}],[{key:"defaultProps",get:function(){return{blockId:"",editable:!1,items:[],lessonId:"",type:"text-aside"}}}]),n}(yA.Component),SA=CA(_A),IA=function(e){(0,A.Z)(n,e);var t=EA(n);function n(){var e,r;(0,x.Z)(this,n);for(var a=arguments.length,o=new Array(a),i=0;i<a;i++)o[i]=arguments[i];return(r=t.call.apply(t,B()(e=[this]).call(e,o))).renderCaptionDelegate=r.renderCaption.bind((0,P.Z)(r)),r.renderOverlayDelegate=r.renderOverlay.bind((0,P.Z)(r)),r}return(0,Z.Z)(n,[{key:"renderCaption",value:function(e,t){return yA.createElement(iZ,{className:"block-image__caption brand--head brand--linkColor",value:t})}},{key:"renderOverlay",value:function(e,t){return yA.createElement(iZ,{className:"block-image__paragraph brand--head brand--linkColor",value:t})}},{key:"renderOverlayCaption",value:function(e,t){var n=this.props,r=n.animateBlockEntrance,a=n.isLearner,o=n.renderOverlay,i=void 0===o?this.renderOverlayDelegate:o;return yA.createElement("div",{className:"block-image__container"},yA.createElement("div",{className:"block-image__row"},yA.createElement("div",{className:"block-image__col"},yA.createElement(BZ,{animateBlockEntrance:r,animateIn:"fadeInUp",isLearner:a,duration:1},i(e,t)))))}},{key:"render",value:function(){var e=this.props,t=e.animateBlockEntrance,n=e.defaultBackgroundColor,r=e.editable,a=e.fusion,o=e.isLearner,i=e.items,l=e.settings,s=e.type,c=e.renderCaption,u=void 0===c?this.renderCaptionDelegate:c,d=l.entranceAnimation,m=l.opacity,v=l.opacityColor,p=sZ(null==l?void 0:l.backgroundColor,n),f=Dv()("block-image block-image--".concat(s),{"block-image--no-animation":!d,"block-image--legacy":!a,"block-image--dark":vm(p)}),h={opacity:m||.6,backgroundColor:v||"transparent"},b=i[0],g=b.id,y=b.caption,E=aP()(b,"media.image.key"),k=bd(aP()(b,"media.image")),C=aP()(b,"media.image.alt"),w=aP()(b,"media.image.originalUrl"),N=Jm({alt:C,fileName:w,key:E}),_="overlay"===s,S=iL({caption:y,editable:r,id:g,isOverlayType:_});return yA.createElement(wZ,{"aria-labelledby":S.figcaptionId,className:f,"data-ba":kA.blockImage,defaultBackgroundColor:n,role:S.role,tag:S.tagName},function(e,t,n,r){return t?r:yA.createElement(BZ,{animateBlockEntrance:e,animateIn:"fadeIn",isLearner:n,duration:1},r)}(t,_,o,yA.createElement("div",{className:"block-image__figure"},E&&yA.createElement("div",{className:"block-image__image",style:{backgroundImage:"url('".concat(k,"')")}},yA.createElement("img",{src:k,alt:N,role:"img"}),yA.createElement("div",{className:"block-image__overlay",style:h})),_?this.renderOverlayCaption(g,y,s):null)),!_&&(r||y)&&yA.createElement("figcaption",{className:"block-image__container brand--body",id:S.figcaptionId},u(g,y)))}}],[{key:"defaultProps",get:function(){return{blockId:"",editable:!1,items:[],lessonId:"",type:"full"}}}]),n}(yA.Component),TA=CA(IA),LA=function(e){return yA.createElement(TA,(0,D.Z)({type:"overlay"},e))};function xA(e){var t=function(){if("undefined"==typeof Reflect||!L())return!1;if(L().sham)return!1;if("function"==typeof Proxy)return!0;try{return Boolean.prototype.valueOf.call(L()(Boolean,[],(function(){}))),!0}catch(e){return!1}}();return function(){var n,r=(0,M.Z)(e);if(t){var a=(0,M.Z)(this).constructor;n=L()(r,arguments,a)}else n=r.apply(this,arguments);return(0,R.Z)(this,n)}}var ZA=oE;var PA=_()(vT("rise-authoring-controls","fusion"),(function(e){var t=function(t){(0,A.Z)(r,t);var n=xA(r);function r(){var e,t;(0,x.Z)(this,r);for(var a=arguments.length,o=new Array(a),i=0;i<a;i++)o[i]=arguments[i];return(t=n.call.apply(n,B()(e=[this]).call(e,o))).renderCaptionDelegate=t.renderCaption.bind((0,P.Z)(t)),t}return(0,Z.Z)(r,[{key:"renderCaption",value:function(e,t){var n=!(arguments.length>2&&void 0!==arguments[2])||arguments[2];return y().createElement(iZ,{className:"block-gallery__caption brand--body brand--linkColor",value:t,allowTabNavigation:n})}},{key:"render",value:function(){var t=this.props.renderCaption,n=void 0===t?this.renderCaptionDelegate:t;return y().createElement(e,(0,D.Z)({},this.props,{renderCaption:n}))}}]),r}(y().Component);return t.displayName="withCaption(".concat(e.displayName||e.name,")"),t})),AA=function(e){(0,A.Z)(n,e);var t=xA(n);function n(e){var r;return(0,x.Z)(this,n),(r=t.call(this,e)).state={isDotKeyboardFocusDisabled:!1},r}return(0,Z.Z)(n,[{key:"componentDidUpdate",value:function(){var e=this.sliderContainer.querySelector(".block-gallery__dots-list"),t=this.state.isDotKeyboardFocusDisabled;e&&!t&&(gL(e),this.setState({isDotKeyboardFocusDisabled:!0}))}},{key:"onKeyDown",value:function(e){var t=this.slider;ll()([[ZI,t.slickNext.bind(t)],[xI,t.slickPrev.bind(t)]])(e)}},{key:"render",value:function(){var e=this,t=this.props,n=t.children,r=t.className,a=t.beforeChange,o=t.menuOpen,i=t.a11yCarouselNext,l=t.a11yCarouselPrevious,s={adaptiveHeight:!0,slidesToShow:1,slidesToScroll:1,arrows:n.length>1,nextArrow:y().createElement(RA,{a11yCarouselNext:i,menuOpen:o}),prevArrow:y().createElement(RA,{a11yCarouselPrevious:l,menuOpen:o,previous:!0}),dots:n.length>1,dotsClass:"block-gallery__dots-list",beforeChange:a};return y().createElement("div",{className:"block-gallery__slider-container",tabIndex:0,onKeyDown:this.onKeyDown.bind(this),ref:function(t){e.sliderContainer=t}},y().createElement(oP.Z,(0,D.Z)({className:r,ref:function(t){e.slider=t}},s),n))}}]),n}(y().Component),RA=function(e){(0,A.Z)(n,e);var t=xA(n);function n(){return(0,x.Z)(this,n),t.apply(this,arguments)}return(0,Z.Z)(n,[{key:"render",value:function(){var e=this.props,t=e.onClick,n=e.previous,r=e.a11yCarouselNext,a=e.a11yCarouselPrevious,o=Dv()("block-gallery__arrow",{"block-gallery__arrow--next":!n,"block-gallery__arrow--prev":n}),i=n?a:r;return y().createElement("div",{className:"block-gallery__controls"},y().createElement("button",{className:o,onClick:t,type:"button","aria-label":i},y().createElement("span",{className:"block-gallery__arrow-icon"})))}}],[{key:"defaultProps",get:function(){return{previous:!1}}}]),n}(y().Component),MA=function(e){(0,A.Z)(n,e);var t=xA(n);function n(){return(0,x.Z)(this,n),t.apply(this,arguments)}return(0,Z.Z)(n,[{key:"slickGoTo",value:function(e){this.slider.slickGoTo(e)}},{key:"render",value:function(){var e=this,t=this.props,n=t.children,r=t.className;return y().createElement(oP.Z,(0,D.Z)({ref:function(t){e.slider=t},className:r},{adaptiveHeight:!0,slidesToShow:1,slidesToScroll:1,arrows:!1,fade:!0,draggable:!1,swipe:!1,accessibility:!1}),n)}}]),n}(y().Component),DA=function(e){var t=e.children;return y().createElement("div",{className:"block-gallery__container"},y().createElement("div",{className:"block-gallery__row--slide-row"},y().createElement("div",{className:"block-gallery__col"},t)))},OA=function(e){(0,A.Z)(n,e);var t=xA(n);function n(e){var r;return(0,x.Z)(this,n),(r=t.call(this,e)).state={currentIndex:0},r}return(0,Z.Z)(n,[{key:"componentDidUpdate",value:function(){var e=aL(this.carousel.querySelectorAll(".slick-slide.slick-active button")),t=aL(this.carousel.querySelectorAll(".slick-slide:not(.slick-active) button"));e.forEach((function(e){var t=e.getAttribute("data-tabindex");t&&(e.tabIndex=t)})),t.forEach((function(e){e.setAttribute("data-tabindex",e.tabIndex),e.tabIndex=mL}))}},{key:"handleSlideChangeBefore",value:function(e,t){this.captions.slickGoTo(t),this.props.onStep(this.props.items[t]),this.setState({currentIndex:t})}},{key:"renderImages",value:function(e,t){var n=this,r=this.state.currentIndex;return Yr()(e).call(e,(function(e,a){var o=e.id,i=a===r,l=aP()(e,"media.image.alt"),s=aP()(e,"media.image.originalUrl"),c=aP()(e,"media.image.key"),u=bd(aP()(e,"media.image"));return y().createElement("div",{key:o,className:"block-gallery__slide"},y().createElement(DA,null,y().createElement("div",{className:"block-gallery__figure"},y().createElement("div",{className:"block-gallery__image"},y().createElement(gA,{allowTabNavigation:i,alt:l,disableZoom:!t,fileName:s,imageKey:c,labels:n.props.labels,src:u})))))}))}},{key:"renderCaptions",value:function(e){var t=this.state.currentIndex,n=this.props,r=n.editable,a=n.renderCaption;return Yr()(e).call(e,(function(e,n){var o=e.id,i=e.caption,l=n===t;return y().createElement("div",{key:o,className:"block-gallery__slide"},i||r?y().createElement(DA,null,a(o,i,l)):null)}))}},{key:"render",value:function(){var e=this,t=this.props,n=t.animateBlockEntrance,r=t.defaultBackgroundColor,a=t.fusion,o=t.isLearner,i=t.items,l=t.labels,s=t.settings,c=t.type,u=s.entranceAnimation,d=s.zoomOnClick,m=Dv()("block-gallery block-gallery--".concat(c),{"block-gallery--no-animation":!u,"block-gallery--legacy":!a});return y().createElement(wZ,{className:m,defaultBackgroundColor:r},y().createElement(BZ,{animateBlockEntrance:n,animateIn:"fadeIn",offset:200,isLearner:o},y().createElement("div",{className:"block-gallery__carousel-container","data-ba":ZA.blockGallery,ref:function(t){e.carousel=t}},y().createElement(AA,{className:"block-gallery__images",a11yCarouselNext:null==l?void 0:l.a11yCarouselNext,a11yCarouselPrevious:null==l?void 0:l.a11yCarouselPrevious,beforeChange:this.handleSlideChangeBefore.bind(this)},this.renderImages(i,d)),y().createElement(MA,{className:"block-gallery__captions",ref:function(t){e.captions=t}},this.renderCaptions(i)))))}}],[{key:"defaultProps",get:function(){return{type:"carousel",lessonId:"",blockId:"",items:[],onStep:Function.prototype}}}]),n}(y().Component),BA=PA(OA),FA=function(e){(0,A.Z)(n,e);var t=xA(n);function n(){return(0,x.Z)(this,n),t.apply(this,arguments)}return(0,Z.Z)(n,[{key:"render",value:function(){var e=this.props,t=e.animateBlockEntrance,n=e.defaultBackgroundColor,r=e.editable,a=e.isLearner,o=e.items,i=e.labels,l=e.renderCaption,s=e.settings,c=e.width,u=s.entranceAnimation,d=s.zoomOnClick,m=Dv()("block-gallery block-gallery--".concat(function(e){switch(e){case 3:return"threecol";case 4:return"fourcol";default:return"twocol"}}(c)),{"block-gallery--no-animation":!u});return y().createElement(wZ,{className:m,"data-ba":ZA.blockGallery,defaultBackgroundColor:n},y().createElement("div",{className:"block-gallery__container"},y().createElement("div",{className:"block-gallery__row"},y().createElement(BZ,{animateBlockEntrance:t,animateIn:"fadeIn",className:"block-gallery__col",isLearner:a,siblingDelay:.25},Yr()(o).call(o,(function(e){var n=e.id,a=e.caption,o=aP()(e,"media.image.alt"),s=aP()(e,"media.image.key"),c=bd(aP()(e,"media.image")),u=iL({caption:a,editable:r,id:n}),m=aP()(e,"media.image.originalUrl");return y().createElement("div",{key:n,className:t?"":"block-gallery__col"},y().createElement(u.tagName,{"aria-labelledby":u.figcaptionId,className:"block-gallery__figure",role:u.role},s&&y().createElement(zA,{alt:o,disableZoom:!d,fileName:m,imageKey:s,labels:i,src:c}),(r||a)&&y().createElement("figcaption",{id:u.figcaptionId},l(n,a))))}))))))}}],[{key:"defaultProps",get:function(){return{blockId:"",items:[],lessonId:"",width:2}}}]),n}(y().Component),HA=PA(FA),zA=function(e){var t=e.alt,n=e.disableZoom,r=e.fileName,a=e.imageKey,o=e.labels,i=e.src,l=(0,g.useRef)(),s=(0,g.useRef)(),c=Jm({alt:t,fileName:r,key:a}),u=i?{backgroundImage:"url('".concat(i,"')")}:void 0,d=(0,g.useCallback)((function(e){s.current.zoom(l.current,e.currentTarget,{})}),[]);(0,g.useEffect)((function(){var e=uA({closeText:null==o?void 0:o.a11yUnzoomImage,modalText:null==o?void 0:o.a11yZoomImage});return s.current=e,function(){e.cleanup()}}),[o]);var m=Dv()("block-gallery__image",{"img--zoom":!n}),v=n?void 0:d;return y().createElement("div",{className:m,style:u},y().createElement("div",{className:"img"},y().createElement("img",{alt:c,onClick:v,ref:l,role:"img",src:i})),!n&&y().createElement("button",{"aria-label":null==o?void 0:o.a11yZoomImage,className:"img__btn visually-hidden",onClick:d,type:"button"},y().createElement(hA,{"aria-hidden":"true",className:"img__btn-symbol"})))},qA=n(30624);function UA(e){var t=function(){if("undefined"==typeof Reflect||!L())return!1;if(L().sham)return!1;if("function"==typeof Proxy)return!0;try{return Boolean.prototype.valueOf.call(L()(Boolean,[],(function(){}))),!0}catch(e){return!1}}();return function(){var n,r=(0,M.Z)(e);if(t){var a=(0,M.Z)(this).constructor;n=L()(r,arguments,a)}else n=r.apply(this,arguments);return(0,R.Z)(this,n)}}var VA=Wg("block-divider"),GA=oE,KA=function(e){(0,A.Z)(n,e);var t=UA(n);function n(){return(0,x.Z)(this,n),t.apply(this,arguments)}return(0,Z.Z)(n,[{key:"render",value:function(){var e=this.props,t=e.labels.numberedDividerGroup,n=e.number,r=e.settings,a=e.type,o=r.entranceAnimation,i="numbered"===a,l=VA({spacing:"spacing"===a,numbered:i,"no-animation":!o}).toString(),s=i?qA.createElement("span",{className:"visually-hidden"},t," ",n):null;return qA.createElement(wZ,{className:l,"data-ba":GA.blockDivider},qA.createElement("div",{"aria-hidden":"true",className:VA("wrap"),"data-number":n}),s)}}],[{key:"defaultProps",get:function(){return{type:"divider"}}}]),n}(qA.Component),WA=function(e){return qA.createElement(KA,(0,D.Z)({type:"numbered"},e))},jA=function(e){return qA.createElement(KA,(0,D.Z)({type:"spacing"},e))},QA=n(61539),YA=n.n(QA),XA=n(79605),JA=n.n(XA),$A=n(29454),eR=n.n($A),tR=n(54135),nR=n(86579),rR=n(83244),aR=n(75686),oR=n(22532),iR=n(69898),lR=n(35155),sR=n(53664),cR=n(23452),uR=n(93763),dR=n(42226),mR=n(18403),vR=n(73657),pR=n(61322),fR=n(49702),hR=n(19711),bR=n(30352),gR=n(20829),yR=n(22159),ER=n(72498),kR=n(82060),CR=n(6874),wR=n(20840),NR=n(16092),_R=n(22990),SR=n(46487),IR=n(25215),TR=n(53626),LR=n(48148),xR=n(51546),ZR=n(79066),PR=n(56931),AR=n(27898),RR=n(64746),MR=n(41778),DR=n(903),OR=n(75028),BR=n(20655),FR=n(91504),HR=n(67814),zR=n(23636),qR={prefix:"fab",iconName:"rise-com",icon:[512,512,[],"e001","M248 3.34C111 3.34 0 114 0 252c0 137 111 248 248 248 137 0 248-111 248-248-.457-137-112-248-248-248zm0 421c-75.4 0-139-48-163-116l326 0c-23.8 67.7-88.2 116-163 116z"]},UR=n(30624);function VR(e,t){var n=Pe()(e);if(Re()){var r=Re()(e);t&&(r=De()(r).call(r,(function(t){return Be()(e,t).enumerable}))),n.push.apply(n,r)}return n}function GR(e){for(var t=1;t<arguments.length;t++){var n=null!=arguments[t]?arguments[t]:{};t%2?VR(Object(n),!0).forEach((function(t){(0,qe.Z)(e,t,n[t])})):He()?Object.defineProperties(e,He()(n)):VR(Object(n)).forEach((function(t){Object.defineProperty(e,t,Be()(n,t))}))}return e}zR.vI.add(qR),zR.vz.watch();var KR={"alert-circle":xR.xH,"align-left":BR.el,"arrow-down":LR.r5,"arrow-rotate-left":TR.p,"arrow-right":IR.eF,"arrow-up":SR.FP,"arrow-up-from-bracket":_R.A$,bars:OR.xi,browser:NR.m6,"browser-light":oR.m6,"book-open":wR.cn,check:DR.LE,"chevron-down":MR.pt,"chevron-right":CR._t,"chevron-right-solid":RR._t,"circle-check":FR.fV,clone:kR.WM,copy:ER.kZ,envelope:yR.FU,eye:aR.Md,"eye-slash":rR.Aq,file:gR.gM,"file-lines":bR.nf,"file-pdf":hR.gS,"file-pdf-light":nR.gS,"file-export":fR.c,"file-export-light":tR.c,"grid-solid":AR.em,"layers-solid":pR.Kr,lock:PR.by,"magnifying-glass":vR.Y$,palette:mR.q2,"pen-line":dR.E8,"pen-to-square":uR.Y,plus:iR.RL,video:cR.Iy,"square-arrow-right":sR.JU,"trash-can":lR.Vu,xmark:ZR.g8};function WR(e){var t=e["aria-label"],n=e.className,r=e.classNameIcon,a=e.color,o=e.name,i=e.style,l=e.styleIcon;return UR.createElement("span",{className:n,style:GR({color:a},i)},UR.createElement(HR.G,{"aria-label":t,className:r,icon:KR[o],style:l}))}var jR=n(46164),QR=n.n(jR),YR=n(17187);function XR(e){var t=function(){if("undefined"==typeof Reflect||!L())return!1;if(L().sham)return!1;if("function"==typeof Proxy)return!0;try{return Boolean.prototype.valueOf.call(L()(Boolean,[],(function(){}))),!0}catch(e){return!1}}();return function(){var n,r=(0,M.Z)(e);if(t){var a=(0,M.Z)(this).constructor;n=L()(r,arguments,a)}else n=r.apply(this,arguments);return(0,R.Z)(this,n)}}var JR,$R,eM="change",tM=function(e){(0,A.Z)(n,e);var t=XR(n);function n(){return(0,x.Z)(this,n),t.apply(this,arguments)}return(0,Z.Z)(n,[{key:"isPlaying",get:function(){return this._isPlaying},set:function(e){this._isPlaying=e,this.emit("change")}},{key:"playerId",get:function(){return this._playerId},set:function(e){this._playerId=e}},{key:"pause",value:function(){this.isPlaying=!1}},{key:"isMuted",get:function(){return this._isMuted},set:function(e){this._isMuted=e,this.emit("change")}},{key:"mute",value:function(){this.isMuted=!1}},{key:"addChangeListener",value:function(e){this.on(eM,e)}},{key:"removeChangeListener",value:function(e){this.removeListener(eM,e)}}]),n}(YR.EventEmitter),nM=new tM,rM=(Vr()((function(e){return e.preventDefault()})),function(e){return function(t){return e(t),t.preventDefault()}}),aM=function(e){e.stopPropagation(),e.nativeEvent.stopImmediatePropagation()},oM=function(e){return function(t){e(t),t.preventDefault(),aM(t)}},iM=[{title:"Course Overview",labels:B()(JR=[{name:"courseStart",text:"START COURSE"},{name:"courseResume",text:"RESUME COURSE"}]).call(JR,[{name:"courseDetails",text:"DETAILS"}])},{title:"Global",labels:B()($R=[{name:"courseHome",text:"Home"},{name:"lessonComplete",text:"80% COMPLETE"},{name:"lessonName",text:"Lesson 4 of 7"},{name:"lessonRestricted",text:"Lessons must be completed in order"},{name:"courseSkipToLesson",text:"SKIP TO LESSON"},{name:"search",text:"search"},{name:"results",text:"20 results"},{name:"result",text:"1 result"},{name:"noResults",text:'No results for "abc"'}]).call($R,[])},{title:"Quiz & Knowledge Check",labels:[{name:"quizStart",text:"START QUIZ"},{name:"quizAcceptableResponses",text:"Acceptable responses"},{name:"quizQuestion",text:"Question"},{name:"quizAnswerPlaceholder",text:"Type your answer here"},{name:"quizSubmit",text:"SUBMIT"},{name:"quizNext",text:"NEXT"},{name:"quizRestart",text:"RESTART"},{name:"quizIncorrect",text:"Incorrect"},{name:"quizCorrect",text:"Correct"},{name:"quizResults",text:"Quiz Results"},{name:"quizScore",text:"Your score 90%"},{name:"quizPassing",text:"PASSING 80%"},{name:"quizTakeAgain",text:"TAKE AGAIN"},{name:"quizRequirePassingScore",text:"Must pass quiz before continuing"},{name:"quizContinue",text:"Continue"}]},{title:"Process",labels:[{name:"processStepName",text:"Step 3 of 6"},{name:"processNextStep",text:"NEXT STEP"},{name:"processLessonName",text:"Lesson 5 Complete"},{name:"processStart",text:"START"},{name:"processStartAgain",text:"START AGAIN"},{name:"processSwipe",text:"Swipe to continue"}]},{title:"Sorting",labels:[{name:"sortingCardsCorrect",text:"6/8 Cards Correct"},{name:"sortingReplay",text:"REPLAY"}]},{title:"Embeds",labels:[{name:"embedViewOn",text:"VIEW ON YOUTUBE"},{name:"embedReadMore",text:"Read more"}]},{title:"Flashcards",labels:[{name:"blocksClickToFlip",text:"Click cards to flip"},{name:"blocksPreposition",text:"1 of 3"}]},{title:"Scenario",labels:[{name:"scenarioTryAgain",text:"TRY AGAIN"},{name:"scenarioContinue",text:"CONTINUE"},{name:"scenarioComplete",text:"Scenario Complete"},{name:"scenarioStartOver",text:"START OVER"}]},{title:"Exit Course (LMS)",labels:[{name:"courseExit",text:"EXIT COURSE"},{name:"salutation",text:"👋 Bye!"},{name:"exitMessage",text:"You may now leave this page."}]}],lM=Dr()(wt()(de()("labels")),kt(),wt()((function(e){var t={};return t[e.name]=e.text,t})),Vc())(iM);function sM(e){var t=function(){if("undefined"==typeof Reflect||!L())return!1;if(L().sham)return!1;if("function"==typeof Proxy)return!0;try{return Boolean.prototype.valueOf.call(L()(Boolean,[],(function(){}))),!0}catch(e){return!1}}();return function(){var n,r=(0,M.Z)(e);if(t){var a=(0,M.Z)(this).constructor;n=L()(r,arguments,a)}else n=r.apply(this,arguments);return(0,R.Z)(this,n)}}var cM=function(e){var t=e.currentTime,n=e.duration;return Math.round(t/n*100)||0},uM=function(e){if(!e)return{minutes:0,seconds:0};var t=Math.floor(e/60);return{minutes:t,seconds:e-60*t}},dM=function(e){var t=uM(e),n=t.minutes,r=t.seconds,a="";return n>0&&(a+="".concat(new Intl.NumberFormat(void 0,{style:"unit",unit:"minute",unitDisplay:"long"}).format(n)," ")),a+=new Intl.NumberFormat(void 0,{style:"unit",unit:"second",unitDisplay:"long"}).format(Math.round(r))},mM=function(e){(0,A.Z)(n,e);var t=sM(n);function n(){var e;return(0,x.Z)(this,n),(e=t.call(this)).state={shouldLoadPlayheadPosition:!0,playheadPositionSaveThrottle:0},e.handleChange=e.handleChange.bind((0,P.Z)(e)),e.onPlayClick=e.onPlayClick.bind((0,P.Z)(e)),e}return(0,Z.Z)(n,[{key:"mouseSeek",value:function(e){var t=e.currentTarget,r=e.nativeEvent,a=e.pageX,o=this.audio,i=(r.touches?r.touches[0].pageX:a)-n.getElementOffset(t).left,l=t.offsetWidth,s=o.duration;i>l?i=l:i<1&&(i=1),isNaN(i/l*s)||0===l||(o.currentTime=i/l*s,this.props.onSeek(n.timeMs(o.currentTime)))}},{key:"keySeek",value:function(e){var t=this;this.setState({isSeeking:!0},(function(){var r=t.audio,a=r.duration;r.currentTime=e<0?Math.max(r.currentTime+e,0):Math.min(r.currentTime+e,a),t.props.onSeek(n.timeMs(r.currentTime)),t.onSeekEnd()}))}},{key:"componentDidMount",value:function(){nM.addChangeListener(this.handleChange)}},{key:"componentDidUpdate",value:function(e){!e.shouldPause&&this.props.shouldPause&&nM.isPlaying&&(this.audio.pause(),nM.pause())}},{key:"componentWillUnmount",value:function(){var e=this.props.recordMediaPlayheadPosition;nM.pause(),nM.removeChangeListener(this.handleChange),e&&e(cM(this.audio))}},{key:"handleChange",value:function(){nM.playerId===this.props.id&&(nM.isPlaying?this.audio.play():this.audio&&this.audio.pause(),this.audio&&(this.audio.muted=nM.isMuted),this.forceUpdate())}},{key:"render",value:function(){var e=this,t=this.props,n=t.allowTabNavigation,r=t.id,a=t.labels,o=t.mediaSrc,i=nM.isPlaying&&nM.playerId===r,l=Dv()("audio-player__play",{"audio-player__play--pause":i}),s=this.state.currentTime,c=al()(0,["audio","duration"],this),u=Math.round(c-s),d=function(e){var t=uM(e),n=t.minutes,r=t.seconds;function a(e,t,n){var r;return ha()(r=new Array(n+1).join(t)+e).call(r,-n)}return a(n,"0",2)+":"+a(r,"0",2)}(u),m=dM(u),v=dM(s),p=fL(n),f=a.a11yGroupAudioPlayer,h=a.a11yMediaPlay,b=a.a11yMediaPause,g=a.a11yMediaSeek;return y().createElement("div",{key:"player-"+r,className:"audio-player"},y().createElement("div",{"aria-hidden":!n,"aria-label":f,className:"audio-player__housing",onKeyDown:this.onKeyDown.bind(this),role:oL,tabIndex:p},y().createElement("div",{"aria-label":i?b:h,className:l,onClick:this.onPlayClick,ref:function(t){return e.play=t},role:"button",tabIndex:p}),y().createElement("div",{className:"audio-player__tracker",onMouseDown:this.onMouseSeekStart.bind(this),onTouchStart:this.onMouseSeekStart.bind(this),onMouseUp:this.onSeekEnd.bind(this),onTouchEnd:this.onSeekEnd.bind(this),onMouseMove:this.onSeek.bind(this),onTouchMove:this.onSeek.bind(this)},y().createElement("div",{ref:function(t){return e.trackerbar=t},className:"audio-player__tracker-bar"}),y().createElement("div",{className:"audio-player__tracker-handle","aria-label":g,"aria-live":"polite","aria-valuemax":c,"aria-valuemin":"0","aria-valuenow":s,"aria-valuetext":v,ref:function(t){return e.trackerhandle=t},role:"slider",tabIndex:p})),y().createElement("div",{className:"audio-player__timer",role:"timer","aria-label":m},d)),y().createElement("audio",{ref:function(t){return e.audio=t},"data-testid":"audio-player-element",className:"audio-player__audio-element",onTimeUpdate:this.onTimeUpdate.bind(this),onLoadedMetadata:this.onLoadedMetadata.bind(this),onEnded:this.onEnded.bind(this),src:ge("".concat(o)),key:"audio-"+r}))}},{key:"onKeyDown",value:function(e){var t=this,n=oM(this.onPlayClick),r=oM((function(){return t.keySeek(5)})),a=oM((function(){return t.keySeek(-5)})),o=ll()([[AI,n],[RI,aM],[MI,aM]]),i=ll()([[AI,aM],[RI,r],[MI,a]]),l=ll()([[AI,n],[RI,r],[MI,a]]);ll()([[function(e){return e.target===t.play},o],[function(e){return e.target===t.trackerhandle},i],[us(),l]])(e)}},{key:"onPlayClick",value:function(e){e.preventDefault();var t=this.props,r=t.audioVideoPlayhead,a=t.id,o=t.onPause,i=t.onPlay,l=t.recordMediaPlayheadPosition,s=this.audio,c=s.currentTime,u=s.duration;nM.isPlaying&&nM.playerId!==a&&(nM.isPlaying=!1),nM.playerId=a,nM.isPlaying=!nM.isPlaying,nM.isPlaying?(i(n.timeMs(c)),r&&this.state.shouldLoadPlayheadPosition&&(this.audio.currentTime=u*r/100||0)):(o(n.timeMs(c)),l&&l(cM(this.audio))),this.setState({shouldLoadPlayheadPosition:!1})}},{key:"onMouseSeekStart",value:function(e){this.setState({isSeeking:!0}),this.mouseSeek(e)}},{key:"onSeekEnd",value:function(){var e=this.props,t=e.id,r=e.onPlay,a=e.recordMediaPlayheadPosition,o=this.audio.currentTime;this.setState({isSeeking:!1}),nM.isPlaying&&nM.playerId!==t&&(nM.isPlaying=!1),nM.playerId=t,r(n.timeMs(o)),a&&a(cM(this.audio))}},{key:"onSeek",value:function(e){this.state.isSeeking&&this.mouseSeek(e)}},{key:"onLoadedMetadata",value:function(e){this.setState({currentTime:e.target.currentTime}),(0,this.props.onLoad)()}},{key:"onEnded",value:function(e){this.audio.currentTime=0,this.setState({currentTime:e.target.currentTime}),nM.isPlaying=!1,this.props.onEnd(n.timeMs(e.target.currentTime)),this.forceUpdate()}},{key:"onTimeUpdate",value:function(e){var t=this.props.recordMediaPlayheadPosition,n=e.target,r=n.currentTime,a=n.duration,o=Math.floor(r);ke();var i=r/a*100;this.trackerbar.style.width=i+"%",this.trackerhandle.style.left=i+"%",this.setState({currentTime:r}),o%5==0&&this.state.playheadPositionSaveThrottle!==o&&t&&(t(cM(e.target)),this.setState({playheadPositionSaveThrottle:o}))}},{key:"currentTime",value:function(){return n.timeMs(this.audio.currentTime)}}],[{key:"defaultProps",get:function(){return{allowTabNavigation:!0,labels:{pauseButtonLabel:lM.pauseButtonLabel,playButtonLabel:lM.playButtonLabel,seekSliderLabel:lM.seekSliderLabel},mediaSrc:null,onEnd:function(){},onLoad:function(){},onPause:function(){},onPlay:function(){},onSeek:function(){},shouldPause:!1}}},{key:"getElementOffset",value:function(e){var t=document.documentElement,n=e.getBoundingClientRect();return{top:n.top+window.pageYOffset-t.clientTop,left:n.left+window.pageXOffset-t.clientLeft}}},{key:"timeMs",value:function(e){return Math.round(1e3*e)}}]),n}(y().Component),vM=n(8300),pM=n.n(vM),fM=n(8575),hM=n(65605),bM=n(49420),gM=n.n(bM),yM=n(98038),EM=n.n(yM),kM=n(33796),CM=n.n(kM),wM=n(54547),NM=n.n(wM),_M=n(79963),SM=n.n(_M),IM=n(60830),TM=n.n(IM),LM=CM()(na(),["http","https"]),xM=fn()(qc(),wn()(":")),ZM=fn()(mr()(NM()(gM()),LM),EM()),PM=fn()(SM()(TM()("//"),ZM),xM),AM=nl()((function(e){return fn()(function(e){return Kr()((t=e,n=PM,function(e){return!t(e)||n(e)}),nt()(""));var t,n}(e),hM.htmlDecode,pt)}))(us()),RM=AM,MM=(n(33784),n(8727)),DM=n.n(MM),OM=Ns,BM=_s,FM=(Yn()("type","embed"),DM()("type","embedType"),Bc()(/http:/i,"https:"),Dr()(al()({},[0]),ur()(ce()(["media","embed","embedType"]),ce()(["media","embed","type"])))),HM=ur()(de()("embedType"),de()("type")),zM=(ur()(_()(id()(OM),vt),id()(BM)),n(30624));function qM(e){var t=function(){if("undefined"==typeof Reflect||!L())return!1;if(L().sham)return!1;if("function"==typeof Proxy)return!0;try{return Boolean.prototype.valueOf.call(L()(Boolean,[],(function(){}))),!0}catch(e){return!1}}();return function(){var n,r=(0,M.Z)(e);if(t){var a=(0,M.Z)(this).constructor;n=L()(r,arguments,a)}else n=r.apply(this,arguments);return(0,R.Z)(this,n)}}var UM=function(e){var t,n=ve("CDN_USER_CONTENT_URI"),r=new RegExp(ve("CDN_URI"),"g");return Ee()?e:r.test(e)?B()(t="".concat(n)).call(t,fM.parse(e).path):e},VM=/^\/\/cdn.embedly.+src=.*\.typeform\.com%2F/,GM=_()(jr()((function(e){return VM.test(e)}),(function(e){var t=new(zm())("https:"+e);return t.searchParams.set("src",t.searchParams.get("src")+"&disable-auto-focus=true"),t.toString().replace("https:","")})),jr()(at(),ge),RM),KM=function(e){(0,A.Z)(n,e);var t=qM(n);function n(e){var r;(0,x.Z)(this,n);var a=(r=t.call(this,e)).props.data,o=null==a?void 0:a.useRelativePath;return r.state={isReady:!1,duration:0,useRelativePath:o},r}return(0,Z.Z)(n,[{key:"componentDidMount",value:function(){var e=this.props.allowTabNavigation;this.iFrameContainer&&!e&&this.updateIframeFocusability({allowFocus:!1})}},{key:"componentDidUpdate",value:function(e){!e.shouldPause&&this.props.shouldPause&&nM.isPlaying&&(this.player.pause(),nM.isPlaying=!1)}},{key:"UNSAFE_componentWillReceiveProps",value:function(e){var t=this.props.data,n=e.data,r=t.originalUrl!==n.originalUrl,a=this.props.allowTabNavigation,o=e.allowTabNavigation,i=a!==o;r&&"video"===HM(t)&&this.teardownPlayer(),void 0===t.useRelativePath&&n.useRelativePath&&this.setState({useRelativePath:n.useRelativePath}),this.iFrameContainer&&i&&this.updateIframeFocusability({allowFocus:o})}},{key:"componentWillUnmount",value:function(){"video"===HM(this.props.data)&&this.teardownPlayer()}},{key:"setupPlayer",value:function(){var e=this;this.player=new(pM().Player)(this.media),this.props.progressChanged&&this.player.on("ready",this.videoReady=function(){e.player.on("timeupdate",e.videoUpdate=function(t){e.props.progressChanged({done:t.seconds/t.duration*100})}),e.setState({isReady:!0})}),this.player.on("play",this.videoPlay=function(){var t=e.props.id;nM.isPlaying&&nM.playerId!==t&&(nM.isPlaying=!1),nM.playerId=t,nM.isPlaying=!0}),nM.addChangeListener(this.onChange=function(){var t=e.props.id;nM.playerId===t&&(nM.isPlaying?e.player.play():e.player.pause())})}},{key:"teardownPlayer",value:function(){nM.isPlaying=!1,this.onChange&&nM.removeChangeListener(this.onChange),this.player&&(this.player.off("play",this.videoPlay),this.player.off("ready",this.videoReady),this.player.off("timeupdate",this.videoUpdate))}},{key:"updateIframeFocusability",value:function(e){var t=e.allowFocus;bL({element:this.iFrameContainer,selector:"iframe",tabIndex:fL(t)})}},{key:"playerSupportsMethods",value:function(e){var t=this;return Ca()((function(e){return t.player.supports("method",e)}))(e)}},{key:"togglePlay",value:function(){var e=this;this.playerSupportsMethods(["play","pause"])&&this.player.on("ready",(function(){e.player.getPaused((function(t){t?e.player.play():e.player.pause()}))}))}},{key:"keySeek",value:function(e){var t=this;this.playerSupportsMethods(["getCurrentTime","setCurrentTime"])&&this.player.on("ready",(function(){t.player.getCurrentTime((function(n){t.player.setCurrentTime(n+e)}))}))}},{key:"changeVolume",value:function(e){var t=this;this.playerSupportsMethods(["getVolume","setVolume"])&&this.player.getVolume((function(n){t.player.setVolume(n+e)}))}},{key:"onKeyDown",value:function(e){var t=this,n=oM(this.togglePlay.bind(this)),r=oM((function(){return t.keySeek(5)})),a=oM((function(){return t.keySeek(-5)})),o=oM((function(){return t.changeVolume(10)})),i=oM((function(){return t.changeVolume(-10)}));ll()([[SI,n],[ZI,r],[xI,a],[TI,o],[LI,i]])(e)}},{key:"renderProvider",value:function(){var e=this.props,t=e.allowTabNavigation,n=e.externalLinksDisabled,r=e.showExternalLinksModal,a=e.showMetaData,o=e.data,i=o.providerUrl,l=o.provider,s=o.favicon;if(!a||!i)return null;var c=RM(i),u=n&&Oy(c),d=u?"":void 0,m=u?r:void 0,v=u?void 0:c,p=u?void 0:"noopener noreferrer",f=u?"button":void 0,h=u?void 0:"_blank";return zM.createElement("h2",{className:"embed__provider"},zM.createElement("a",{className:"brand--hoverColor","data-external":d,href:v,onClick:m,rel:p,role:f,tabIndex:fL(t),target:h},zM.createElement("img",{className:"embed__providerIcon",src:s,alt:s?l:null}),zM.createElement("span",{className:"embed__providerName"},l)))}},{key:"renderMetaData",value:function(){var e,t,n=this.props,r=n.allowTabNavigation,a=n.data,o=n.externalLinksDisabled,i=n.labels,l=n.showExternalLinksModal,s=n.showMetaData,c=a.src,u=a.title,d=a.description,m=a.provider,v=i.embedReadMore,p=i.embedViewOn,f=HM(a);if(!s&&"link"!==f)return null;var h=RM(c),b=o&&Oy(h),g={"data-external":b?"":void 0,href:b?void 0:h,onClick:b?l:void 0,rel:b?void 0:"noopener noreferrer",role:b?"button":void 0,tabIndex:fL(r),target:b?void 0:"_blank"};return zM.createElement("div",{className:"embed__meta__content"},zM.createElement("h2",{className:"embed__title brand--head"},zM.createElement("a",(0,D.Z)({className:"brand--hoverColor"},g),zM.createElement(jy,{value:u}))),zM.createElement(jy,{className:"embed__description brand--body brand--linkColor",value:d}),zM.createElement("a",(0,D.Z)({className:"embed__readMore brand--hoverColor"},g),"link"===f?B()(e="".concat(v," ")).call(e,m):B()(t="".concat(p," ")).call(t,m),zM.createElement("i",{className:"icon icon-chevron-right"})))}},{key:"render",value:function(){var e=this,t=this.props,n=t.allowTabNavigation,r=t.data,a=t.externalLinksDisabled,o=t.isLesson,i=t.labels,l=t.showExternalLinksModal,s=t.showMetaData,c=this.state.useRelativePath,u=r.description,d=r.originalUrl,m=r.src,v=r.thumbnail,p=r.title,f=i.embedLinkGroup,h=i.embedPlayerGroup,b=i.embedReadMore,g=HM(r);if("iframe"===g){var y=document.createElement("div");y.innerHTML=vt(m);var E=y.firstChild,k=E&&E.tagName&&"iframe"===E.tagName.toLowerCase(),C=100,w=32,N=m;if(function(e){return ed()(e).call(e,"rise.articulate")&&ed()(e).call(e,"/author/details/")}(window.location.href)&&c)return zM.createElement("div",null,zM.createElement("h2",{className:"embed__relativeUrl--iframe"},"Embedded iframe with a relative url"),zM.createElement("p",{className:"embed__relativeUrl--title"},p),zM.createElement("p",{className:"embed__relativeUrl--url"},d));if(k){var _=E.width.match(/%/),S=parseInt(E.width);E.src=RM(E.src),N=y.innerHTML,C=_?S/100*700:S||16,w=parseInt(E.height)}var I=k?"".concat(100*(w/C),"%"):"3rem",T=k?N:"<div>Error: Invalid iframe tag. Please check the iframe source.</div>";return zM.createElement("div",{"aria-hidden":!n,"aria-label":h,className:"embed",role:oL},c&&zM.createElement("div",{className:"embed__title embed--iframe__title"},p),zM.createElement("div",{className:"embed--iframe",dangerouslySetInnerHTML:{__html:T},style:{paddingBottom:I},ref:function(t){e.iFrameContainer=t}}))}if(o){var L,x=c?m:RM(m),Z=a&&Oy(x),P=Z?"":void 0,A=Z?l:void 0,R=Z?void 0:x,M=Z?void 0:"noopener noreferrer",O=Z?"button":void 0,B=Z?void 0:"_blank";if(c){var F,H={"data-external":Z?"":void 0,href:x,onClick:Z?l:void 0,rel:Z?void 0:"noopener noreferrer",role:Z?"button":void 0,tabIndex:fL(n),target:Z?void 0:"_blank"};return zM.createElement("div",{"aria-hidden":!n,"aria-label":null==i?void 0:i.a11yBlockEmbed,className:"embed embed--link embed--rich",role:oL},zM.createElement("h2",{className:"embed__title brand--head"},zM.createElement("a",(0,D.Z)({className:"brand--hoverColor"},H),zM.createElement(jy,{value:p}))),ed()(F=["link","photo"]).call(F,g)?zM.createElement("a",{className:"embed__relativeUrl--url","data-external":P,href:R,onClick:A,rel:M,role:O,tabIndex:fL(n),target:B},x,"photo"===g?zM.createElement("div",{className:"embed__relativeUrl--image"},zM.createElement("img",{alt:v?p:null,className:"embed__img",src:x})):null):this.renderEmbedIframe({allowTabNavigation:n,labels:i,src:m,thumbnail:v,title:p,type:g}))}return zM.createElement("div",{"aria-hidden":!n,"aria-label":null==i?void 0:i.a11yBlockEmbed,className:"embed embed--link embed--rich",role:oL},this.renderProvider(),ed()(L=["link","photo"]).call(L,g)?zM.createElement("a",{"data-external":P,href:R,onClick:A,rel:M,role:O,tabIndex:fL(n),target:B},zM.createElement("img",{alt:v?p:null,className:"embed__img",src:UM(v)})):this.renderEmbedIframe({allowTabNavigation:n,labels:i,src:m,thumbnail:v,title:p,type:g}),this.renderMetaData())}if("link"===g){var z=c?m:RM(m),q=c||a&&Oy(z),U=q?"":void 0,V=q?l:void 0,G=q?void 0:z,K=q?void 0:"noopener noreferrer",W=q?"button":void 0,j=q?void 0:"_blank";return zM.createElement("div",{"aria-hidden":!n,"aria-label":f,className:"embed embed--link brand--head brand--linkColor",role:oL},zM.createElement(jy,{className:"embed__title brand--head",value:p}),zM.createElement(jy,{className:"embed__description",value:u}),zM.createElement("a",{className:"embed__readMore brand--hoverColor",dataExternal:U,href:G,onClick:V,rel:K,role:W,target:j},b))}return zM.createElement("div",{className:"embed embed--media brand--head"},s?zM.createElement(jy,{"aria-hidden":!n,className:"embed__title brand--head",value:p}):null,this.renderEmbedIframe({allowTabNavigation:n,labels:i,src:m,thumbnail:v,title:p,type:g}))}},{key:"renderEmbedIframe",value:function(e){var t=this,n=e.allowTabNavigation,r=e.labels,a=e.src,o=e.thumbnail,i=e.title,l=e.type,s=this.state.useRelativePath;if("photo"===l)return zM.createElement("figure",{className:"embed__media-wrap embed__media-wrap--photo"},zM.createElement(gA,{src:UM(o),title:i,labels:r,allowTabNavigation:n}));var c=KC.isIe11||KC.isEdge,u=Dv()("embed__media-wrap",{"embed__media-wrap--ms_browser":c});return zM.createElement("figure",{"aria-hidden":!n,"aria-label":null==r?void 0:r.embedPlayerGroup,className:u,onKeyDown:this.onKeyDown.bind(this),ref:function(e){t.iFrameContainer=e},tabIndex:fL(n)},zM.createElement("iframe",{ref:function(e){t.media=e},className:"embed__media",src:s?a:GM(a),alt:i,frameBorder:"0",scrolling:s?"yes":"no",onLoad:this.setupPlayer.bind(this),allowFullScreen:!0,title:i}))}}],[{key:"defaultProps",get:function(){return{allowTabNavigation:!0,labels:{embedReadMore:lM.embedReadMore,embedViewOn:"View on"},shouldPause:!1,showMetaData:!0}}}]),n}(zM.Component),WM=X(Us()({externalLinksDisabled:ce()(["course","externalLinksDisabled"])}),{showExternalLinksModal:function(){return{type:"rise/globals/SHOW_EXTERNAL_LINKS_MODAL",payload:!0}}})(KM),jM=n(78821),QM=n.n(jM),YM=n(33072),XM=n(18486),JM=n(77127);function $M(e){var t=function(){if("undefined"==typeof Reflect||!L())return!1;if(L().sham)return!1;if("function"==typeof Proxy)return!0;try{return Boolean.prototype.valueOf.call(L()(Boolean,[],(function(){}))),!0}catch(e){return!1}}();return function(){var n,r=(0,M.Z)(e);if(t){var a=(0,M.Z)(this).constructor;n=L()(r,arguments,a)}else n=r.apply(this,arguments);return(0,R.Z)(this,n)}}var eD=function(e){(0,A.Z)(n,e);var t=$M(n);function n(e){var r;return(0,x.Z)(this,n),r=t.call(this,e,[]),(0,qe.Z)((0,P.Z)(r),"seekDisabled",!1),(0,qe.Z)((0,P.Z)(r),"maxTime",0),r}return(0,Z.Z)(n,[{key:"disableSeek",value:function(){this.seekDisabled=!0}},{key:"setMaxTime",value:function(e){this.maxTime=e}},{key:"handleMouseMove",value:function(e){if(!this.seekDisabled)return(0,XM.Z)((0,M.Z)(n.prototype),"handleMouseMove",this).call(this,e);var t=this.player(),r=this.calculateDistance(e)*t.duration();r>this.maxTime?(this.trigger("showRestrictSeekTooltip",!0),r=this.maxTime):this.trigger("showRestrictSeekTooltip",!1),r===t.duration()&&(r-=.1),t.currentTime(r)}}]),n}(JM.default.getComponent("SeekBar"));JM.default.registerComponent("SeekBar",eD);var tD={ar:n(5778),cs:n(83854),de:n(85429),en:n(6518),es:n(88808),fr:n(17161),it:n(21910),ja:n(3992),nl:n(43420),pl:n(18059),sk:n(75058),tr:n(62718),"pt-BR":n(13708),"pt-PT":n(9231),"zh-CN":n(51131),"zh-TW":n(87922)},nD=n(30624);function rD(e,t){var n=Pe()(e);if(Re()){var r=Re()(e);t&&(r=De()(r).call(r,(function(t){return Be()(e,t).enumerable}))),n.push.apply(n,r)}return n}function aD(e){var t=function(){if("undefined"==typeof Reflect||!L())return!1;if(L().sham)return!1;if("function"==typeof Proxy)return!0;try{return Boolean.prototype.valueOf.call(L()(Boolean,[],(function(){}))),!0}catch(e){return!1}}();return function(){var n,r=(0,M.Z)(e);if(t){var a=(0,M.Z)(this).constructor;n=L()(r,arguments,a)}else n=r.apply(this,arguments);return(0,R.Z)(this,n)}}var oD="seek-tooltip--hidden",iD=function(e){return Math.round(e.currentTime()/e.duration()*100)||0},lD=function(e){(0,A.Z)(n,e);var t=aD(n);function n(e){var r;return(0,x.Z)(this,n),(r=t.call(this,e)).state={isReady:!1,shouldLoadPlayheadPosition:!1,playbackStarted:!1,playheadPositionSaveThrottle:0,showRestrictSeekTooltip:!1},r.showRestrictSeekTooltip=r.showRestrictSeekTooltip.bind((0,P.Z)(r)),r.updateSeekTooltip=r.updateSeekTooltip.bind((0,P.Z)(r)),r.getMaxTime=r.getMaxTime.bind((0,P.Z)(r)),r.onMediaStoreChange=r.onMediaStoreChange.bind((0,P.Z)(r)),r}return(0,Z.Z)(n,[{key:"updateContentFocusability",value:function(){var e=this.props.allowTabNavigation;aL(this.container.getElementsByTagName("button")).forEach((function(t){hL(t,fL(e))})),bL({element:this.container,selector:".vjs-progress-holder",tabIndex:fL(e)}),bL({element:this.container,selector:".vjs-volume-bar",tabIndex:fL(e)}),bL({element:this.container,selector:".vjs-volume-menu-button",tabIndex:fL(e)})}},{key:"componentDidUpdate",value:function(e){this.updateContentFocusability(),!e.shouldPause&&this.props.shouldPause&&nM.isPlaying&&(this.video.player.pause(),nM.isPlaying=!1)}},{key:"setMaxTime",value:function(e){this.maxTime=e,this.video.player.controlBar.progressControl.seekBar.setMaxTime(e)}},{key:"componentDidMount",value:function(){var e=this,t=this.video.player,n=this.props,r=n.audioVideoPlayhead,a=n.canRestrictSeek,o=n.currentTime,i=n.id,l=n.onFullScreenChange,s=n.onLoad,c=n.percentComplete,u=n.progressChanged,d=n.recordMediaPlayheadPosition,m=n.type;if(this.setState({shouldLoadPlayheadPosition:!0}),this.wasPaused=!1,this.seeking=!1,this.setMaxTime(o),this.updateContentFocusability(),a){var v=this.video.player.controlBar.progressControl.seekBar;v.disableSeek(),v.on("showRestrictSeekTooltip",(function(t,n){return e.showRestrictSeekTooltip(n)})),this.configureSeekDiv()}t.ready((function(){var n,i,l;null===(n=t.el_)||void 0===n||n.removeAttribute("role"),null===(i=t.el_)||void 0===i||i.removeAttribute("aria-label"),null===(l=t.getChild("BigPlayButton").controlTextEl_)||void 0===l||l.removeAttribute("aria-live"),t.getChild("controlBar").getChild("PlaybackRateMenuButton").childNameIndex_.PlaybackRateMenuButton.controlTextEl_.innerText="Playback Rate ".concat(t.playbackRate(),"x"),t.getChild("controlBar").getChild("PlaybackRateMenuButton").removeAttribute("aria-describedby"),t.getChild("controlBar").getChild("PlaybackRateMenuButton").labelEl_.setAttribute("aria-hidden",!0),c&&c<100&&"customVideo"!==m&&(t.play(),t.currentTime(o),t.pause()),t.on("timeupdate",e.videoUpdate=function(){ke();var n=t.currentTime(),o=t.duration(),i=t.paused(),l=Math.floor(n),s=o*r/100||0;i&&!e.wasPaused&&n>e.maxTime&&e.setMaxTime(n),a&&e.updateSeekTooltip();var c=t.ended()&&!e.seeking,m=!i&&!e.seeking;if(!a||c||m){n>e.maxTime&&e.setMaxTime(n);var v=n/o*100;c&&(v=100),u&&u({currentTime:n,percentComplete:v}),l%5==0&&e.state.playheadPositionSaveThrottle!==l&&d&&(d(iD(t)),e.setState({playheadPositionSaveThrottle:l}))}else a&&!e.restrictingSeek&&n>e.maxTime&&s<e.maxTime&&(e.restrictingSeek=!0,i||t.pause(),t.currentTime(e.maxTime));e.wasPaused=i}),e.setState({isReady:!0}),s()})),t.on("play",this.videoPlay=function(){e.seeking=!1,e.showRestrictSeekTooltip(!1)}),t.on("playing",this.videoPlaying=function(){nM.isPlaying&&nM.playerId!==i&&(nM.isPlaying=!1),nM.playerId=i,nM.isPlaying=!0,!1===e.state.playbackStarted&&e.setState({playbackStarted:!0}),r&&e.state.shouldLoadPlayheadPosition&&t.currentTime(t.duration()*r/100||0),e.setState({shouldLoadPlayheadPosition:!1})}),t.on("pause",this.videoPaused=function(){nM.playerId===i&&(nM.isPlaying=!1),d&&d(iD(t))}),t.on("seeking",this.videoSeeking=function(){e.seeking=!0}),t.on("seeked",this.videoSeeked=function(){e.restrictingSeek=!1,e.seekTimeout&&clearTimeout(e.seekTimeout),d&&d(iD(t)),e.seekTimeout=setTimeout((function(){e.seeking=!1}),1e3)}),t.on("fullscreenchange",l),t.on("keyup",vL),t.on("contextmenu",(function(e){e.preventDefault()})),t.on("ratechange",this.playbackRatesChanged=function(){t.controlBar.playbackRateMenuButton.childNameIndex_.PlaybackRateMenuButton.controlTextEl_.innerText="Playback Rate ".concat(t.playbackRate(),"x")}),nM.addChangeListener(this.onMediaStoreChange)}},{key:"componentWillUnmount",value:function(){var e=this.props,t=e.onFullScreenChange,n=e.recordMediaPlayheadPosition,r=this.video.player;n&&n(iD(r)),nM.isPlaying=!1,nM.removeChangeListener(this.onMediaStoreChange),r.off("timeupdate",this.videoUpdate),r.off("play",this.videoPlay),r.off("playing",this.videoPlaying),r.off("pause",this.videoPaused),r.off("seeking",this.videoSeeking),r.off("seeked",this.videoSeeked),r.off("fullscreenchange",t),r.off("ratechange",this.playbackRatesChanged),r.dispose()}},{key:"render",value:function(){var e=this,t=this.props,n=t.allowTabNavigation,r=t.labels.a11yGroupVideoPlayer,a=this.state,o=a.isReady,i=a.showRestrictSeekTooltip,l=a.playbackStarted,s=Dv()("video-a11y video-wrapper",{"video-wrapper--visible":o,"video-wrapper--restrict-seek":i,"video-playback-started":l});return nD.createElement("div",{"aria-hidden":!n,"aria-label":r,className:"figure-container",onKeyDown:this.onKeyDown.bind(this),ref:function(t){e.container=t},role:"region"},nD.createElement("div",{className:s},this.renderPlayer()))}},{key:"renderCaptionTrack",value:function(e){var t=e.code,n=e.id,r=e.key,a=e.name,o=e.url||ge(r);return nD.createElement("track",{key:n,kind:"captions",label:a,src:o,srcLang:t})}},{key:"renderPlayer",value:function(){var e,t,n=this,r=this.props,a=r.autoplay,o=r.canAdjustPlaybackSpeed,i=r.captionUID,l=r.captions,s=r.id,c=r.subtitle,u="customVideo"===r.type,d=_()(QM()(1),de()("pathname"),fM.parse),m=u?d(this.props.src):this.props.src,v=u?this.props.poster:ge(this.props.poster),p=u?this.props.src:ge(this.props.src),f=u?"application/x-mpegURL":void 0,h=o?[.25,.5,.75,1,1.25,1.5,1.75,2]:void 0,b=KC.isLocalFilesystem?{}:{crossOrigin:"anonymous"},g={autoplay:a,controlBar:{children:{playToggle:!0,progressControl:!0,remainingTimeDisplay:!0,playbackRateMenuButton:!0,captionsButton:!0,pictureInPictureToggle:!0,fullscreenToggle:!0,volumePanel:{inline:!0}}},controls:!0,languages:tD,playbackRates:h,preload:"none",textTrackSettings:!1};document.pictureInPictureEnabled||delete g.controlBar.children.pictureInPictureToggle;var y=function(e){for(var t=1;t<arguments.length;t++){var n=null!=arguments[t]?arguments[t]:{};t%2?rD(Object(n),!0).forEach((function(t){(0,qe.Z)(e,t,n[t])})):He()?Object.defineProperties(e,He()(n)):rD(Object(n)).forEach((function(t){Object.defineProperty(e,t,Be()(n,t))}))}return e}({className:"figure-video__video",key:B()(e=B()(t="".concat(s,"-")).call(t,m,"-")).call(e,i),options:g,poster:v,ref:function(e){return n.video=e}},b),E=nD.createElement("track",{kind:"captions",label:"English",src:u?c:ge(c),srcLang:"en"}),k="".concat(p,"?v=1");return nD.createElement(YM.Z,y,nD.createElement("source",{src:k,type:f}),!l&&c&&E,l&&Yr()(l).call(l,this.renderCaptionTrack))}},{key:"onKeyDown",value:function(e){var t=this;if(!sD(e)){var n=oM(this.togglePlay.bind(this)),r=this.toggleFullScreen.bind(this),a=oM((function(){return t.keySeek(5)})),o=oM((function(){return t.keySeek(-5)}));ll()([[SI,n],[wI,r],[RI,a],[MI,o]])(e)}}},{key:"togglePlay",value:function(){var e=this.video.player;e.userActive(!0),e.paused()?e.play():e.pause()}},{key:"toggleFullScreen",value:function(){if(!KC.isIe11){var e=this.video.player;e.isFullscreen()?e.exitFullscreen():e.requestFullscreen()}}},{key:"changeVolume",value:function(e){var t=this.video.player,n=t.volume();t.userActive(!0),t.volume(n+e)}},{key:"keySeek",value:function(e){var t=this.video.player,n=this.props.canRestrictSeek;t.userActive(!0);var r=t.currentTime(),a=t.duration();t.paused()&&!r&&!a&&t.play();var o=r+e;n&&(o>this.maxTime?(o=this.maxTime,this.showRestrictSeekTooltip(!0)):this.showRestrictSeekTooltip(!1));var i=e<0?Math.max(o,0):Math.min(o,a);i!==r&&t.currentTime(i)}},{key:"configureSeekDiv",value:function(){var e,t=this.video.player.controlBar,n=t.el();this.progressBarElement=t.progressControl.seekBar.playProgressBar.el(),this.seekDiv=((e=document.createElement("div")).classList.add("seek-tooltip"),e.classList.add(oD),e),n.appendChild(this.seekDiv),E.render(nD.createElement(Tp,null),this.seekDiv)}},{key:"showRestrictSeekTooltip",value:function(e){this.props.canRestrictSeek&&this.seekDiv&&e!==this.state.showRestrictSeekTooltip&&(e?this.seekDiv.classList.remove(oD):this.seekDiv.classList.add(oD),this.setState({showRestrictSeekTooltip:e}))}},{key:"updateSeekTooltip",value:function(){var e=this.video.player,t=this.progressBarElement.getBoundingClientRect(),n=e.el().getBoundingClientRect(),r=this.seekDiv.getBoundingClientRect().width/2,a=t.left-n.left+t.width-r;this.seekDiv.style.left="".concat(a,"px"),this.seekDiv.style.top="".concat(-5,"px")}},{key:"getMaxTime",value:function(){return this.maxTime}},{key:"onMediaStoreChange",value:function(){if(this.video){var e=this.props.id,t=this.video.player;nM.playerId===e&&(nM.isPlaying?t.play():t.pause())}}}],[{key:"defaultProps",get:function(){return{autoplay:!1,allowTabNavigation:!0,currentTime:0,labels:{},onFullScreenChange:function(){},onLoad:function(){},percentComplete:0,progressChanged:Function.prototype,shouldPause:!1}}}]),n}(nD.Component),sD=function(e){var t=e.target.className,n=DI(e)&&ed()(t).call(t,"vjs-volume-bar");return AI(e)&&(ed()(t).call(t,"vjs-control")||ed()(t).call(t,"vjs-big-play-button"))||n},cD=n(30624);function uD(e){var t=function(){if("undefined"==typeof Reflect||!L())return!1;if(L().sham)return!1;if("function"==typeof Proxy)return!0;try{return Boolean.prototype.valueOf.call(L()(Boolean,[],(function(){}))),!0}catch(e){return!1}}();return function(){var n,r=(0,M.Z)(e);if(t){var a=(0,M.Z)(this).constructor;n=L()(r,arguments,a)}else n=r.apply(this,arguments);return(0,R.Z)(this,n)}}var dD=aE.quizPreviewQuestions,mD=function(e){return e&&(e.key||e.src)&&!e.isProcessing&&!e.error},vD=function(e){(0,A.Z)(n,e);var t=uD(n);function n(){return(0,x.Z)(this,n),t.apply(this,arguments)}return(0,Z.Z)(n,[{key:"renderAudio",value:function(e){var t,n=this.props,r=n.allowTabNavigation,a=n.index,o=n.labels,i=n.lessonNumber,l=e.audio,s=B()(t="audio-".concat(i,"-")).call(t,a);if(mD(l))return cD.createElement(mM,{allowTabNavigation:r,id:s,key:s,labels:o,mediaSrc:l.key,shouldPause:l.pause})}},{key:"renderImage",value:function(e){var t,n=this.props,r=n.allowTabNavigation,a=n.asyncImgCn,o=n.defaultAlign,i=n.index,l=n.labels,s=n.onLoad,c=n.opts,u=e.image,d=null!==(t=null==u?void 0:u.align)&&void 0!==t?t:o,m="image-".concat(i),v=c.disableZoom;if(mD(u))return cD.createElement(gA,{align:d,allowTabNavigation:r,alt:u.alt,asyncCn:a,disableZoom:v,imageKey:u.key,key:m,labels:l,onLoad:s,shouldFillWidth:u.fillWidth,src:bd(u)})}},{key:"renderVideo",value:function(e){var t,n,r=e.video,a=void 0===r?{}:r,o=this.props,i=o.allowTabNavigation,l=o.blockId,s=o.lessonNumber,c=o.index,u=o.labels,d=o.onFullScreenChange,m=o.enableVideoPlaybackSpeed,v=(n=l,jr()(nt()(n),QR()("-".concat(n))))(B()(t="video-".concat(s,"-")).call(t,c));if(mD(a))return cD.createElement(lD,{allowTabNavigation:i,captionUID:a.captionUID,captions:a.captions,id:v,key:v,labels:u,onFullScreenChange:d,poster:a.poster,shouldPause:a.pause,src:a.key,canAdjustPlaybackSpeed:m})}},{key:"renderEmbed",value:function(e){var t=this.props,n=t.allowTabNavigation,r=t.opts,a=t.labels,o=r.fullEmbed,i=r.showMetaData,l=void 0===i||i,s=e.embed,c="embed-".concat(this.props.index);if(mD(s))return cD.createElement(WM,{labels:a,key:c,isLesson:o,id:c,showMetaData:l,data:s,allowTabNavigation:n,shouldPause:s.pause})}},{key:"render",value:function(){var e=this.props,t=e.media,n=e.hasPadding,r=Dv()({"media-group":n});return cD.createElement("div",{className:r,"data-ba":dD.mediaArea},this.renderAudio(t),this.renderImage(t),this.renderVideo(t),this.renderEmbed(t))}}],[{key:"defaultProps",get:function(){return{asyncImgCn:!1,defaultAlign:"left",media:{},index:"1",hasPadding:!0,opts:{},allowTabNavigation:!0,lessonNumber:1}}}]),n}(cD.Component),pD=n(5238),fD=n.n(pD),hD=n(23493),bD=n.n(hD),gD=n(30624);function yD(e,t){var n=Pe()(e);if(Re()){var r=Re()(e);t&&(r=De()(r).call(r,(function(t){return Be()(e,t).enumerable}))),n.push.apply(n,r)}return n}function ED(e){for(var t=1;t<arguments.length;t++){var n=null!=arguments[t]?arguments[t]:{};t%2?yD(Object(n),!0).forEach((function(t){(0,qe.Z)(e,t,n[t])})):He()?Object.defineProperties(e,He()(n)):yD(Object(n)).forEach((function(t){Object.defineProperty(e,t,Be()(n,t))}))}return e}function kD(e){var t=function(){if("undefined"==typeof Reflect||!L())return!1;if(L().sham)return!1;if("function"==typeof Proxy)return!0;try{return Boolean.prototype.valueOf.call(L()(Boolean,[],(function(){}))),!0}catch(e){return!1}}();return function(){var n,r=(0,M.Z)(e);if(t){var a=(0,M.Z)(this).constructor;n=L()(r,arguments,a)}else n=r.apply(this,arguments);return(0,R.Z)(this,n)}}var CD,wD,ND,_D,SD=oE,ID=_()(vT("rise-authoring-controls","fusion"),WT("blockSettings")),TD=function(e){(0,A.Z)(n,e);var t=kD(n);function n(){return(0,x.Z)(this,n),t.apply(this,arguments)}return(0,Z.Z)(n,[{key:"render",value:function(){var e=this.props,t=e.animateBlockEntrance,n=e.blockId,r=e.editable,a=e.isLearner,o=e.items,i=e.labels,l=e.lessonId,s=e.onStep,c=e.settings,u=e.enableVideoPlaybackSpeed,d=c.entranceAnimation,m=c.accordionBehavior,v=void 0===m?"keepOpen":m,p=Dv()("blocks-accordion",{"blocks-accordion--no-animation":!d});return gD.createElement(wZ,{className:p,"data-ba":SD.blockAccordion},gD.createElement(BZ,{animateBlockEntrance:t,animateIn:"fadeIn",isLearner:a,duration:.75},gD.createElement("div",{className:"blocks-accordion__container"},gD.createElement("div",{className:"blocks-accordion__row"},gD.createElement("div",{className:"blocks-accordion__col"},gD.createElement(PD,{keepOpen:"keepOpen"===v,lessonId:l,blockId:n,items:o,editable:r,settings:c,onStep:s,enableVideoPlaybackSpeed:u,labels:i}))))))}}],[{key:"defaultProps",get:function(){return{items:[],editable:!1,lessonId:"",blockId:"",onStep:Function.prototype}}}]),n}(gD.Component),LD={isOpen:!1,isActive:!1},xD=function(e,t){return t.reduce(function(e){return function(t,n){var r=n.id;return ln()({},t,(0,qe.Z)({},r,e[r]||LD))}}(e),{})},ZD=function(e){(0,A.Z)(n,e);var t=kD(n);function n(){var e,r;(0,x.Z)(this,n);for(var a=arguments.length,o=new Array(a),i=0;i<a;i++)o[i]=arguments[i];var l=(r=t.call.apply(t,B()(e=[this]).call(e,o))).props.items;return r.state={itemStatusMap:xD({},l)},r}return(0,Z.Z)(n,[{key:"UNSAFE_componentWillReceiveProps",value:function(e){var t=e.items,n=Er()(t)!==Er()(this.props.items);!e.keepOpen&&this.props.keepOpen?this.updateMapForOneAtATimePreference(t):n&&this.rebuildItemStatusMap(t)}},{key:"updateMapForOneAtATimePreference",value:function(){var e=this.state.itemStatusMap,t=this.props.items,n=JA()((function(t){return e[t.id].isOpen}),t);if(n){var r,a=(r=n.id,function(e,t){return{isOpen:t==r,isActive:e.isActive}});this.setState({itemStatusMap:_t()(a,e)})}}},{key:"rebuildItemStatusMap",value:function(e){var t=this.state.itemStatusMap;this.setState({itemStatusMap:xD(t,e)})}},{key:"handleItemClick",value:function(e){var t=this.props,n=t.items,r=t.keepOpen,a=t.onStep,o=this.state.itemStatusMap,i=function(e,t){return function(n,r){var a=e==r,o=a?!n.isOpen:n.isOpen,i=a&&!n.isOpen;return{isOpen:t?o:i,isActive:a}}}(n[e].id,r);this.setState({itemStatusMap:_t()(i,o)}),open&&a(n[e])}},{key:"render",value:function(){var e=this,t=this.props,n=t.items,r=t.settings,a=t.editable,o=t.fusion,i=t.labels,l=t.lessonId,s=t.blockId,c=t.enableVideoPlaybackSpeed,u=this.state.itemStatusMap,d=r.zoomOnClick,m=Dv()("blocks-accordion__wrapper",{"blocks-accordion__wrapper--legacy":!o});return gD.createElement("div",{className:m},Yr()(n).call(n,(function(t,n){return gD.createElement(RD,{blockId:s,disableZoom:!d,editable:a,focused:u[t.id].isActive,index:n,item:ED(ED({},t),{},{enableVideoPlaybackSpeed:c}),key:t.id,labels:i,lessonId:l,onClick:e.handleItemClick.bind(e,n),open:u[t.id].isOpen})})))}}],[{key:"defaultProps",get:function(){return{items:[],editable:!1,lessonId:"",blockId:"",keepOpen:!1,onStep:Function.prototype}}}]),n}(gD.Component),PD=ID(ZD),AD=function(e){(0,A.Z)(n,e);var t=kD(n);function n(){var e,r;(0,x.Z)(this,n);for(var a=arguments.length,o=new Array(a),i=0;i<a;i++)o[i]=arguments[i];return(r=t.call.apply(t,B()(e=[this]).call(e,o))).id=PP()(),r.toggle=r.toggle.bind((0,P.Z)(r)),r.renderDescription=r.renderDescription.bind((0,P.Z)(r)),r.renderTitle=r.renderTitle.bind((0,P.Z)(r)),r}return(0,Z.Z)(n,[{key:"componentDidUpdate",value:function(){if(this.props.open){var e=this.content;e&&(e.offsetHeight,e.classList.add("blocks-accordion__content--visible"))}}},{key:"toggle",value:function(e){var t=this.props,n=t.blockId,r=t.index,a=nM.playerId;open&&a&&ed()(a).call(a,n)&&YA()(a).call(a,r)&&nM.pause(),this.props.onClick(),e.preventDefault()}},{key:"renderTitle",value:function(e){var t=this.props.item.title;return gD.createElement(jy,{id:e,className:"blocks-accordion__title brand--head brand--linkColor",value:t})}},{key:"renderDescription",value:function(){var e=this.props.item.description,t=void 0===e?"":e;return gD.createElement(iZ,{className:"blocks-accordion__description brand--body brand--linkColor",value:t||"",component:"div"})}},{key:"render",value:function(){var e,t=this,n=this.props,r=n.blockId,a=n.blockSettings,o=n.editable,i=n.disableZoom,l=n.index,s=n.item,c=n.focused,u=n.fusion,d=n.labels,m=n.open,v=n.renderDescription,p=void 0===v?this.renderDescription:v,f=n.renderTitle,h=void 0===f?this.renderTitle:f,b=s.settings,g=void 0===b?{}:b,y=s.media,E=void 0===y?{}:y,k=s.enableVideoPlaybackSpeed,C=ln()({},g,{disableZoom:i,fullEmbed:!0}),w=(null==a?void 0:a.backgroundType)===Td.ACCENT||(null==a?void 0:a.backgroundType)===Td.IMAGE,N=Dv()("blocks-accordion__item",{"blocks-accordion__item--closed":!m,"blocks-accordion__item--legacy":!u}),_=Dv()("blocks-accordion__header",{"blocks-accordion__header--legacy":!u,"brand--border":m&&c&&!w}),S=Dv()("blocks-accordion__content",{"blocks-accordion__content--will-enter":m,"blocks-accordion__content--legacy":!u,"brand--border":m&&c&&!w}),I=Dv()("blocks-accordion__media","blocks-accordion__".concat(MD(E))),T="title-".concat(this.id),L="panel-".concat(this.id);return gD.createElement(uP,{className:N,tag:"section"},gD.createElement("div",{role:"heading","aria-level":"2"},gD.createElement("button",{"aria-controls":L,"aria-expanded":m,className:_,onClick:this.toggle,onKeyDown:!o&&BI(this.toggle)||null,type:"button"},h(T),gD.createElement("span",{"aria-hidden":"true",className:"blocks-accordion__toggler"},m?"–":"+"))),gD.createElement("section",{"aria-labelledby":T,className:S,id:L,ref:function(e){t.content=e}},p(),gD.createElement("div",{className:I},gD.createElement(vD,{asyncImgCn:!0,className:"blocks-accordion__img",enableVideoPlaybackSpeed:k,index:B()(e="".concat(r,"-")).call(e,l),labels:d,media:E,opts:C}))))}}],[{key:"defaultProps",get:function(){return{editable:!1,onClick:function(){},lessonId:"",blockId:"",open:null}}}]),n}(gD.Component),RD=ID(AD),MD=function(e){var t=e.image,n=e.embed,r=e.video,a=e.audio;return t?"image":n?"embed":r?"video":a?"audio":"image"},DD=function(e){(0,A.Z)(n,e);var t=kD(n);function n(){var e,r;(0,x.Z)(this,n);for(var a=arguments.length,o=new Array(a),i=0;i<a;i++)o[i]=arguments[i];(r=t.call.apply(t,B()(e=[this]).call(e,o))).renderDescription=r.renderDescription.bind((0,P.Z)(r));var l=r.props.activeIndex;return r.state={activeIndex:l,activeTouch:!1,activeMouse:!1},r.tabs=[],r.id=PP()(),r}return(0,Z.Z)(n,[{key:"componentDidMount",value:function(){this.setContentActive(),this.handleControls(),this.setSweetScroll(),window.addEventListener("resize",this.tabResize=bD()(this.handleControls.bind(this),100))}},{key:"componentDidUpdate",value:function(){var e;this.setContentActive(),this.handleControls(),null===(null===(e=this.sweetScroll)||void 0===e?void 0:e.container)&&this.setSweetScroll()}},{key:"componentWillUnmount",value:function(){this.sweetScroll&&this.sweetScroll.destroy(),this.tabsHeaderEl.removeEventListener("scroll",this.tabScroll),window.removeEventListener("resize",this.tabResize)}},{key:"setSweetScroll",value:function(){this.sweetScroll=new(fD())({duration:600,verticalScroll:!1,horizontalScroll:!0},this.tabsHeaderEl),this.tabsHeaderEl.addEventListener("scroll",this.tabScroll=bD()(this.handleControls.bind(this),50))}},{key:"setContentActive",value:function(){var e=this.container.querySelector(".blocks-tabs__content-item--will-enter");e&&(e.offsetHeight,e.classList.add("blocks-tabs__content-item--active"))}},{key:"setActive",value:function(e,t){t.preventDefault(),this.setState({activeIndex:e});var n=this.props.blockId,r=nM.playerId;this.state.activeIndex!=e&&r&&ed()(r).call(r,n)&&nM.pause(),this.props.onStep(this.props.items[e])}},{key:"handleControls",value:function(){this.tabsHeaderEl.offsetWidth===this.tabsHeaderEl.scrollWidth?(this.arrowPrevEl.classList.add("hidden"),this.arrowNextEl.classList.add("hidden"),this.tabControls.classList.add("start"),this.tabControls.classList.add("end")):(0===this.tabsHeaderEl.scrollLeft?(this.arrowPrevEl.classList.add("hidden"),this.tabControls.classList.add("start")):(this.arrowPrevEl.classList.remove("hidden"),this.tabControls.classList.remove("start")),this.tabsHeaderEl.scrollLeft===this.tabsHeaderEl.scrollWidth-this.tabsHeaderEl.offsetWidth?(this.arrowNextEl.classList.add("hidden"),this.tabControls.classList.add("end")):(this.arrowNextEl.classList.remove("hidden"),this.tabControls.classList.remove("end")))}},{key:"handleMouseEnter",value:function(){this.state.activeTouch||this.setState({activeMouse:!0})}},{key:"handleMouseLeave",value:function(){this.setState({activeMouse:!1})}},{key:"handleTouchStart",value:function(){this.setState({activeTouch:!0})}},{key:"scrollTabs",value:function(e){var t=this.tabsHeaderEl.offsetWidth,n=this.tabsHeaderEl.scrollLeft,r=("next"===e?Ji():eR())(n,.8*t);this.sweetScroll.toLeft(r)}},{key:"arrowPrevInset",value:function(e){var t=this.arrowPrevEl.getBoundingClientRect();return t.right-e+(t.left-e)}},{key:"focusTab",value:function(e){var t=e.target,n=document.querySelector(".blocks-tabs__header"),r=n.getBoundingClientRect(),a=r.left,o=r.right,i=t.getBoundingClientRect(),l=i.left;if(i.right>o||l<a){var s=this.arrowPrevInset(a);n.scrollLeft=l+n.scrollLeft-a-s}}},{key:"handleTabKeyDown",value:function(e,t){var n=this,r=rM((function(){var r=wL({list:n.tabs,currentIndex:e});n.setActive(r,t)})),a=rM((function(){var r=CL({list:n.tabs,currentIndex:e});n.setActive(r,t)}));ll()([[xI,r],[ZI,a]])(t)}},{key:"renderHeader",value:function(e,t){var n=this,r=this.state,a=r.activeIndex,o=r.activeTouch,i=r.activeMouse,l=this.tabsHeaderEl&&this.tabsHeaderEl.scrollWidth>this.tabsHeaderEl.clientWidth,s=Dv()("blocks-tabs__header-wrap",{touch:o,mouse:i&&l});return gD.createElement("div",{className:s,onMouseEnter:this.handleMouseEnter.bind(this),onMouseLeave:this.handleMouseLeave.bind(this),onTouchStart:this.handleTouchStart.bind(this)},gD.createElement("div",{className:"blocks-tabs__header",ref:function(e){n.tabsHeaderEl=e},role:"tablist"},Yr()(e).call(e,(function(r,o){var i,l,s=r.title,c=1===e.length||o===a,u=e.length>1&&o+1===a,d=e.length>1&&o-1===a,m=Dv()("blocks-tabs__header-item brand--head",{"brand--color":c&&!t,"blocks-tabs__header-item--active":c,"blocks-tabs__header-item--before-active":u,"blocks-tabs__header-item--after-active":d}),v=B()(i="tab-".concat(n.id,"-")).call(i,o),p=B()(l="tabpanel-".concat(n.id,"-")).call(l,o);return gD.createElement("button",{"aria-controls":p,"aria-selected":c,className:m,id:v,key:v,onClick:n.setActive.bind(n,o),onKeyDown:n.handleTabKeyDown.bind(n,o),onFocus:n.focusTab.bind(n),ref:function(e){n.tabs[o]=e},role:"tab",tabIndex:c?void 0:-1,type:"button"},s)}))),gD.createElement("div",{className:"blocks-tabs__controls",ref:function(e){n.tabControls=e}},gD.createElement("div",{"aria-hidden":"true",className:"blocks-tabs__arrow blocks-tabs__arrow--prev brand--background",ref:function(e){n.arrowPrevEl=e},onClick:this.scrollTabs.bind(this,"previous")},gD.createElement(WR,{className:"blocks-tabs__arrow-icon",name:"chevron-right-solid"})),gD.createElement("div",{"aria-hidden":"true",className:"blocks-tabs__arrow blocks-tabs__arrow--next brand--background",ref:function(e){n.arrowNextEl=e},onClick:this.scrollTabs.bind(this,"next")},gD.createElement(WR,{className:"blocks-tabs__arrow-icon blocks-tabs__arrow-icon--next",name:"chevron-right-solid"}))))}},{key:"renderDescription",value:function(e){var t=e.description;return gD.createElement(iZ,{className:"blocks-tabs__description brand--body brand--linkColor",value:t,component:"div"})}},{key:"renderItem",value:function(e,t,n){var r,a,o,i=this.props,l=i.blockId,s=i.labels,c=i.renderDescription,u=void 0===c?this.renderDescription:c,d=this.state.activeIndex===t,m=e.media,v=void 0===m?{}:m,p=e.settings,f=void 0===p?{}:p,h=e.enableVideoPlaybackSpeed,b=Dv()("blocks-tabs__content-item",{"blocks-tabs__content-item--will-enter":d}),g=ln()({},f,{disableZoom:n,fullEmbed:!0}),y=B()(r="tabpanel-".concat(this.id,"-")).call(r,t),E=B()(a="tab-".concat(this.id,"-")).call(a,t);return gD.createElement("div",{"aria-labelledby":E,className:b,id:y,key:y,role:"tabpanel",tabIndex:d?0:void 0},u(e),gD.createElement("div",{className:"blocks-tabs__".concat(MD(v))},gD.createElement(vD,{asyncImgCn:!0,className:"blocks-tabs__img",index:B()(o="".concat(l,"-")).call(o,t),media:v,opts:g,enableVideoPlaybackSpeed:h,labels:s})))}},{key:"render",value:function(){var e=this,t=this.props,n=t.animateBlockEntrance,r=t.isLearner,a=t.items,o=t.settings,i=t.enableVideoPlaybackSpeed,l=o.backgroundType,s=o.cardMode,c=o.entranceAnimation,u=o.zoomOnClick,d=Dv()("blocks-tabs",{"blocks-tabs--no-animation":!c}),m=a.length>0?ha()(a).call(a,0,30):[],v=s===AT.TRANSPARENT&&(l===Td.ACCENT||l===Td.IMAGE),p=Dv()("blocks-tabs__container",{"blocks-tabs--single":1===m.length});return gD.createElement(wZ,{className:d,"data-ba":SD.blockTabs},gD.createElement(BZ,{animateBlockEntrance:n,animateIn:"fadeIn",isLearner:r,offset:350},gD.createElement("div",{className:p},gD.createElement("div",{className:"blocks-tabs__row"},gD.createElement("div",{className:"blocks-tabs__col"},gD.createElement("div",{className:"blocks-tabs__wrapper",ref:function(t){e.container=t}},gD.createElement(uP,null,this.renderHeader(m,v),gD.createElement("div",{className:"blocks-tabs__content"},Yr()(m).call(m,(function(t,n){return e.renderItem(ED(ED({},t),{},{enableVideoPlaybackSpeed:i}),n,!u)}))))))))))}}],[{key:"defaultProps",get:function(){return{items:[],activeIndex:0,lessonId:"",blockId:"",onStep:Function.prototype}}}]),n}(gD.Component),OD=["media","storyline"],BD=al()(null,["payload","result"]),FD=ce()(OD),HD=ce()(B()(CD=[]).call(CD,OD,["thumbnail"])),zD=ce()(B()(wD=[]).call(wD,OD,["meta","version"])),qD=al()(null,B()(ND=[]).call(ND,OD,["src"])),UD=ce()(["payload","result","completion"]),VD=ce()(B()(_D=[]).call(_D,OD,["processing"])),GD=al()(!1,["payload","result","score"]),KD=xa()((function(e,t){if(!t)return!1;var n=e.majorLimit,r=e.minorLimit,a=t.split("."),o=(0,ze.Z)(a,2),i=o[0],l=o[1],s=parseInt(i)===n&&l>=r;return i>n||s})),WD={mobile:"?forcemobile=1&devicepreview=1&phone=1&rise=true",tablet:"?forcemobile=1&devicepreview=1&rise=true"},jD=KD({majorLimit:3,minorLimit:13}),QD=function(e,t,n){var r,a,o,i=t&&(a=n,o=qc()(a.split("-")),WD[o]);return i?B()(r="".concat(e)).call(r,i):"".concat(e,"?rise=true")},YD=n(30624);function XD(e){var t=function(){if("undefined"==typeof Reflect||!L())return!1;if(L().sham)return!1;if("function"==typeof Proxy)return!0;try{return Boolean.prototype.valueOf.call(L()(Boolean,[],(function(){}))),!0}catch(e){return!1}}();return function(){var n,r=(0,M.Z)(e);if(t){var a=(0,M.Z)(this).constructor;n=L()(r,arguments,a)}else n=r.apply(this,arguments);return(0,R.Z)(this,n)}}var JD=function(e){(0,A.Z)(n,e);var t=XD(n);function n(){var e;return(0,x.Z)(this,n),(e=t.call(this)).state={fullscreen:!1,reopenMenu:!1},e.iframe=null,e.canFullscreen=e.canFullscreen.bind((0,P.Z)(e)),e.handleCourseUpdate=e.handleCourseUpdate.bind((0,P.Z)(e)),e.handleFullscreenEnter=e.handleFullscreenEnter.bind((0,P.Z)(e)),e.handleFullscreenExit=e.handleFullscreenExit.bind((0,P.Z)(e)),e.handleMessages=e.handleMessages.bind((0,P.Z)(e)),e.renderItem=e.renderItem.bind((0,P.Z)(e)),e}return(0,Z.Z)(n,[{key:"UNSAFE_componentWillMount",value:function(){window.addEventListener("message",this.handleMessages)}},{key:"componentWillUnmount",value:function(){window.removeEventListener("message",this.handleMessages)}},{key:"componentDidMount",value:function(){var e=this.props,t=e.items,n=e.onStep,r=qc()(t),a=_()(jD,zD);Kr()(a,n,r)}},{key:"canFullscreen",value:function(e){var t=this.props,n=t.blockId,r=t.hasManySlBlocks;return n===e.windowName||!r()}},{key:"handleMessages",value:function(e){var t=e.data,n=t.type,r={"fullscreen:enter":this.handleFullscreenEnter,"fullscreen:exit":this.handleFullscreenExit,"course:update":this.handleCourseUpdate}[n];r&&r(t)}},{key:"handleCourseUpdate",value:function(e){var t=this.props,n=t.items,r=t.onStep,a=t.blockId,o=qc()(n);if(a===e.windowName&&UD(e)){var i=BD(e),l=i.score,s=i.success;if(GD(e))_u(a,s,!0,100*l.scaled);else _u(a,!0,!1);r(o)}}},{key:"handleFullscreenEnter",value:function(e){var t=this.props,n=t.menuOpen,r=t.handleStorylineFullscreen;this.canFullscreen(e)&&(n&&r(!0),this.setState({fullscreen:!0,reopenMenu:n}))}},{key:"handleFullscreenExit",value:function(e){var t=this.props.handleStorylineFullscreen,n=this.state.reopenMenu;this.canFullscreen(e)&&(n&&t(!1),this.setState({fullscreen:!1,reopenMenu:!1}))}},{key:"render",value:function(){var e=this.props,t=e.animateBlockEntrance,n=e.isLesson,r=e.isLearner,a=e.isOnlyBlockInStep,o=e.items,i=e.labels.a11yBlockStoryline,l=e.settings,s=e.takingSnapshot,c=qc()(o),u=l.mediaWidth,d=void 0===u?"0":u,m=a?{}:{display:n&&!qD(c)?"none":"block"},v=Dv()("blocks-storyline__wrapper",{"blocks-storyline__wrapper--small":"0"===d,"blocks-storyline__wrapper--medium":"1"===d,"blocks-storyline__wrapper--full":"2"===d,"blocks-storyline__wrapper--snapshot":s});return YD.createElement(wZ,{className:"blocks-storyline",style:m},YD.createElement(BZ,{animateBlockEntrance:t,animateIn:"fadeIn",isLearner:r},YD.createElement("div",{"aria-label":i,className:v,role:"group"},s?this.renderThumbnail(c):this.renderStorylineBlock(c))))}},{key:"renderStorylineBlock",value:function(e){return VD(e)?this.renderProcessing():qD(e)?this.renderItem(e):this.renderEmpty()}},{key:"renderThumbnail",value:function(e){var t,n=HD(e),r=B()(t="".concat(ve("CDN_USER_CONTENT_URI"),"/")).call(t,n);return YD.createElement("img",{alt:"Thumbnail",src:r})}},{key:"renderEmpty",value:function(){var e=this.props.renderEmpty;return"function"==typeof e?e():null}},{key:"renderItem",value:function(e){var t=this,n=this.state.fullscreen,r=this.props,a=r.blockId,o=r.isLesson,i=r.previewType,l=FD(e),s=l.src,c=l.meta,u=l.title,d=c.player,m=QD(s,o,i),v=d.height/d.width,p={paddingBottom:"".concat(100*v,"%")},f=Dv()("blocks-storyline__item__iframe",{"blocks-storyline__item__iframe--fullscreen":n});return YD.createElement("div",{className:"blocks-storyline__item",style:p},YD.createElement("iframe",{allowtransparency:"true",ref:function(e){return t.iframe=e},name:a,className:f,src:ge(m),title:u}))}},{key:"renderProcessing",value:function(){var e=this.props.renderProcessing;return"function"==typeof e?e():null}}],[{key:"defaultProps",get:function(){return{isLesson:!1,onStep:Function.prototype,hasManySlBlocks:Function.prototype,previewType:""}}}]),n}(YD.Component),$D=n(74633),eO=n.n($D);function tO(e,t){var n=arguments.length>2&&void 0!==arguments[2]?arguments[2]:"...",r=e?e.toString():"";return r.length>t?r.substr(0,t-1)+n:r}var nO=_()(Rf()(""),Ea()(eO(),0)),rO=(_()(Rf()(" "),wt()(nO),wn()(" ")),_()(nO,_n()),n(30624)),aO=["id","description"];function oO(e){var t=function(){if("undefined"==typeof Reflect||!L())return!1;if(L().sham)return!1;if("function"==typeof Proxy)return!0;try{return Boolean.prototype.valueOf.call(L()(Boolean,[],(function(){}))),!0}catch(e){return!1}}();return function(){var n,r=(0,M.Z)(e);if(t){var a=(0,M.Z)(this).constructor;n=L()(r,arguments,a)}else n=r.apply(this,arguments);return(0,R.Z)(this,n)}}function iO(e,t){var n=Pe()(e);if(Re()){var r=Re()(e);t&&(r=De()(r).call(r,(function(t){return Be()(e,t).enumerable}))),n.push.apply(n,r)}return n}var lO=Wg("blocks-button"),sO=oE,cO=function(e){var t=e.description;return rO.createElement(jy,{className:lO("description"),value:null!=t?t:""})},uO=function(e){var t,n=e.color,r=e.courseTitle,a=e.destination,o=e.editBlock,i=e.handleNavigate,l=e.isEditable,s=e.label,c=e.type,u=dy().externalLinksDisabled,d=yy(),m=(0,k.UO)().mode,v=(0,I.I0)(),p=KT(),f=mT("rise-authoring-controls"),h=null!==(t=null==p?void 0:p.buttonColorContrast)&&void 0!==t?t:Vd.DARK,b=(0,hM.htmlDecode)(pt(s)),y=tO(b,18),E="email"===c,C="exit-course"===c,w="lesson"===c,N="relative-url"===c,_=lO("button"),S=!n||""===n||n===d,T=null!=n?n:d,L={"--button-bg-color":T},x=(null==p?void 0:p.backgroundType)===Td.ACCENT;if(f){var Z=cZ({backgroundColor:T,contrast:h});ln()(L,function(e){for(var t=1;t<arguments.length;t++){var n=null!=arguments[t]?arguments[t]:{};t%2?iO(Object(n),!0).forEach((function(t){(0,qe.Z)(e,t,n[t])})):He()?Object.defineProperties(e,He()(n)):iO(Object(n)).forEach((function(t){Object.defineProperty(e,t,Be()(n,t))}))}return e}({"--button-text-color":Z},x&&!S&&{"--button-border-color":"transparent"}))}var P=u&&Oy(a),A=(0,g.useCallback)((function(){if(l)o();else{if(P)return M();if(C)return ye()}}),[o,P,l,C,M]),R=(0,g.useCallback)((function(){i(a)}),[a,i]),M=(0,g.useCallback)((function(){v({payload:!0,type:"rise/globals/SHOW_EXTERNAL_LINKS_MODAL"})}),[v]);if(l||P||C)return rO.createElement("button",{className:_,onClick:A,onKeyDown:BI(A),style:L,tabIndex:0,type:"button","aria-label":b},y);if(w){var D,O=m?"/".concat(m):"",F=B()(D="/lessons/".concat(a)).call(D,O),H=""===a?"#":F;return rO.createElement(iE.rU,{className:_,onClick:R,style:L,to:H,"aria-label":b},y)}var z,q=N?a:RM(a),U=E?B()(z="mailto:".concat(a,"?subject=")).call(z,r):q,V=KC.isIphoneSafari?"_top":"_self",G=E?V:"_blank",K="_blank"===G,W=K?"noopener noreferrer":void 0,j=K?"".concat(b," (opens in a new tab)"):b;return rO.createElement("a",{className:_,href:U,rel:W,style:L,tabIndex:0,target:G,"aria-label":j},y)},dO=function(e){var t=e.animateBlockEntrance,n=e.courseTitle,r=e.editable,a=e.editBlock,o=e.handleNavigate,i=e.isLearner,l=e.items,s=e.renderDescription,c=void 0===s?cO:s,u=e.settings,d=u.buttonColor,m=u.buttonStack,v=u.entranceAnimation,p=u.paddingBottom,f=void 0===p?3:p,h=u.paddingTop,b=void 0===h?3:h,g=mT("rise-authoring-controls"),y=lO(null,{"no-animation":!v,center:!1,left:!1,right:!0,rounded:!0}),E={paddingTop:"".concat(10*b,"px"),paddingBottom:"".concat(10*f,"px")},k=rO.createElement(BZ,{animateBlockEntrance:t,animateIn:"fadeIn",isLearner:i,offset:100},null==l?void 0:Yr()(l).call(l,(function(e){var t=e.id,i=e.description,l=(0,nn.Z)(e,aO);return rO.createElement("section",{key:t,className:lO("container")},c({id:t,description:i}),rO.createElement(uO,(0,D.Z)({},l,{color:d,courseTitle:n,editBlock:a,handleNavigate:o,isEditable:r})))})));return m&&g?rO.createElement("div",{style:E},k):rO.createElement(wZ,{className:y.toString(),"data-ba":sO.blockButton,style:E},k)};dO.defaultProps={blockId:"",editBlock:function(){},items:[],lessonId:""};var mO=dO,vO=function(e){(0,A.Z)(n,e);var t=oO(n);function n(){var e,r;(0,x.Z)(this,n);for(var a=arguments.length,o=new Array(a),i=0;i<a;i++)o[i]=arguments[i];return(r=t.call.apply(t,B()(e=[this]).call(e,o))).renderButtonDelegate=r.renderButton.bind((0,P.Z)(r)),r}return(0,Z.Z)(n,[{key:"renderButton",value:function(e,t){var n=this.props,r=n.blockId,a=n.courseTitle,o=n.editable,i=n.editBlock,l=n.handleNavigate,s=n.isLearner,c=n.labels,u=n.lessonId;return rO.createElement(dO,{animateBlockEntrance:!1,blockId:r,courseTitle:a,editable:o,editBlock:i,isLearner:s,items:[e],labels:c,lessonId:u,settings:t,type:"right",handleNavigate:l})}},{key:"render",value:function(){var e=this.props,t=e.animateBlockEntrance,n=e.isLearner,r=e.items,a=e.settings,o=e.renderButton,i=void 0===o?this.renderButtonDelegate:o,l=a.paddingTop,s=a.paddingBottom,c=a.entranceAnimation,u=Dv()("blocks-buttonstack",{"blocks-buttonstack--no-animation":!c,"blocks-button--center":!1,"blocks-button--left":!1,"blocks-button--right":!0,"blocks-button--rounded":!0}),d={paddingTop:"".concat(10*l,"px"),paddingBottom:"".concat(10*s,"px")},m={buttonColor:a.buttonColor||this.props.color,buttonStyle:a.buttonStyle,buttonStack:!0};return rO.createElement(wZ,{className:u,style:d},rO.createElement(BZ,{animateBlockEntrance:t,animateIn:"fadeIn",isLearner:n},Yr()(r).call(r,(function(e){return rO.createElement(g.Fragment,{key:e.id},i(e,m))}))))}}],[{key:"defaultProps",get:function(){return{items:[],lessonId:"",blockId:"",editBlock:function(){}}}}]),n}(rO.Component),pO=n(42317),fO=n.n(pO),hO=er()("partner-content-block-card__"),bO=function(e){var t=e.backgroundColor,n=e.blockId,r=e.courseId,a=e.partnerContent,o=e.publishedAt,i=e.tenantId,l=a.data,s=a.type,c=l.authors,u=l.bookImage,d=l.bookTitle,m=l.buyLink,v=l.internalId,p=l.nbicLink,f={blockId:n,courseId:r,partnerContentId:v,tenantId:i,contentSubtype:s};return y().createElement("section",null,y().createElement("h2",{className:"visually-hidden"},"More Info"),y().createElement("ol",{className:"partner-content-block-card",role:"list"},y().createElement("li",{role:"listitem"},y().createElement(dw,{authors:c,backgroundColor:t,block:!0,bookImage:u,bookTitle:d,buyLink:m,publishedAt:o,trackingInfo:f})),y().createElement("li",{role:"listitem"},y().createElement("div",{className:hO("divider")})),y().createElement("li",{role:"listitem"},y().createElement(vw,{backgroundColor:t,block:!0,link:p,publishedAt:o,trackingInfo:f}))))},gO=n(30624);function yO(e){var t=function(){if("undefined"==typeof Reflect||!L())return!1;if(L().sham)return!1;if("function"==typeof Proxy)return!0;try{return Boolean.prototype.valueOf.call(L()(Boolean,[],(function(){}))),!0}catch(e){return!1}}();return function(){var n,r=(0,M.Z)(e);if(t){var a=(0,M.Z)(this).constructor;n=L()(r,arguments,a)}else n=r.apply(this,arguments);return(0,R.Z)(this,n)}}var EO=oE,kO=_()(vT("rise-authoring-controls","fusion"),WT(),QT()),CO=Wg("block-audio"),wO=Wg("block-video"),NO=Wg("block-embed"),_O=Wg("block-attachment"),SO=function(e){(0,A.Z)(n,e);var t=yO(n);function n(){var e,r;(0,x.Z)(this,n);for(var a=arguments.length,o=new Array(a),i=0;i<a;i++)o[i]=arguments[i];return(r=t.call.apply(t,B()(e=[this]).call(e,o))).renderCaptionDelegate=r.renderCaption.bind((0,P.Z)(r)),r.onLoad=r.onLoad.bind((0,P.Z)(r)),r.state={loaded:!1},r}return(0,Z.Z)(n,[{key:"renderCaption",value:function(e){var t=e.caption,n=this.state.loaded,r=CO("caption",{hidden:!n}).mix("brand--body brand--linkColor").toString();return gO.createElement(iZ,{className:r,value:t})}},{key:"onLoad",value:function(){this.setState({loaded:!0})}},{key:"renderItem",value:function(e){var t,n,r=this.props,a=r.blockId,o=r.labels,i=r.lessonId,l=r.loadMedia,s=r.progress,c=r.recordMediaPlayheadPosition,u=r.renderCaption,d=void 0===u?this.renderCaptionDelegate:u,m=e.id,v=e.media,p=void 0===v?{}:v,f=p.audio,h=p.tmp,b=((void 0===h?{}:h).audio||f).key,g=B()(t=B()(n="".concat(i,"-")).call(n,a,"-")).call(t,m),y=al()(0,["items",a,"items",m,"audioVideoPlayhead"],s);return gO.createElement("div",{key:m,className:CO("item")},l?gO.createElement(mM,{audioVideoPlayhead:y,key:g,id:g,labels:o,mediaSrc:b,onEnd:this.handleOnEnd.bind(this,m),onLoad:this.onLoad,recordMediaPlayheadPosition:c}):null,d(e))}},{key:"handleOnEnd",value:function(e){this.props.onStep({id:e})}},{key:"render",value:function(){var e=this,t=this.props,n=t.animateBlockEntrance,r=t.isLearner,a=t.items,o=t.settings.entranceAnimation,i=CO({"no-animation":!o}).toString(),l=a.length>0?ha()(a).call(a,0,1):[];return gO.createElement(wZ,{className:i,"data-ba":EO.blockAudio},gO.createElement(BZ,{animateBlockEntrance:n,animateIn:"fadeIn",isLearner:r,offset:150},gO.createElement("div",{className:CO("wrapper")},Yr()(l).call(l,(function(t,n){return e.renderItem(t,n)})))))}}],[{key:"defaultProps",get:function(){return{audioVideoPlayhead:0,blockId:"",editable:!1,items:[],lessonId:"",onStep:Function.prototype,recordMediaPlayheadPosition:Function.prototype}}}]),n}(gO.Component),IO=function(e){(0,A.Z)(n,e);var t=yO(n);function n(
[truncated: 427,872 more chars]
