# Supplementary material for: Providing Equitable Care for Patients With Non-English Language Preference in Telemedicine: Training on Working With Interpreters in Telehealth
Source: MedEdPORTAL. 2023 Dec 14;19:11367. doi: 10.15766/mep_2374-8265.11367 (PMC10719426; doi:10.15766/mep_2374-8265.11367)
Supplement: Supplementary file 1 — Module Instructions.docxEquitable Care in Telemedicine folderFacilitator Guide for Alternative Teaching Options.docxInterpreter Room for Improvement Example.mp4Interpreter Better Example.mp4Working With Interpreters in Telehealth.pptxTips for Best Practices With Interpreters Handout.docxPostsurvey.docx [file mep_2374-8265.11367-s001.zip › B. Equitable Care in Telemedicine/content/lib/rise/a8d5b75c.js]

/*! For license information please see a8d5b75c.js.LICENSE.txt */
(self.wpRiseJsonp=self.wpRiseJsonp||[]).push([["vendors-node_modules_articulate_ducks_index_js-node_modules_articulate_funky_lib_assemble_js--f557dd"],{97411:function(t,e,n){var r=n(87555),i=n(31730),o=n(9669);t.exports=function(t){var e=o.CancelToken.source(),n=i({cancelToken:e.token},t);return new r((function(t,r){return o(n).then(r).catch(t),e.cancel.bind(e)}))}},87555:function(t,e,n){var r=n(79862),i=n(91486),o=n(22876).type("Async"),a=n(22876).typeFn(o(),5),s=n(92244),u=n(91469),c=n(84449),l=n(57598),f=n(91508),d=n(8317),h=n(57778),p=n(23092),m=n(52387),g=n(83606),v=n(28950),y=function(t){return b((function(e,n){return n(t)}))};function b(t){var e;if(!p(t))throw new TypeError("Async: Function required");var n=y,r=function(){return"Async"+i(t)};function u(e,n,r){if(!p(e)||!p(n))throw new TypeError("Async.fork: Reject and resolve functions required");var i=!1,o=!1,a=p(r)?r:f,s=function(t,e){if(!o)return o=!0,i?f():t(e)},u=t(s.bind(null,e),s.bind(null,n)),c=p(u)?u:f;return l((function(){return a((c(),void(i=!0)))}))}function d(t){return function(e){if(!p(e))throw new TypeError("Async."+t+": Function required");return b((function(t,n){return u(t,c(n,e))}))}}function h(t){return function(e,n){if(!p(e)||!p(n))throw new TypeError("Async."+t+": Functions required for both arguments");return b((function(t,r){return u(c(t,e),c(r,n))}))}}function m(t){return function(e){if(!v(b,e))throw new TypeError("Async."+t+": Async required");return b((function(t,n){var r=f,i=f;return r=u((function(){i=e.fork(t,n)}),n),l((function(){return i(r())}))}))}}function g(t){return function(e){if(!p(e))throw new TypeError("Async."+t+": Async returning function required");return b((function(n,r){var i=f,o=f;return i=u(n,(function(i){var a=e(i);if(!v(b,a))throw new TypeError("Async."+t+": Function must return another Async");o=a.fork(n,r)})),l((function(){return o(i())}))}))}}return(e={fork:u,toPromise:function(){return new Promise((function(t,e){u(e,t)}))},inspect:r,toString:r,type:o,swap:function(t,e){if(!p(t)||!p(e))throw new TypeError("Async.swap: Functions required for both arguments");return b((function(n,r){return u(c(r,t),c(n,e))}))},race:function(t){if(!v(b,t))throw new TypeError("Async.race: Async required");return b((function(e,n){var r=l((function(t,r){return t?n(r):e(r)})),i=r.bind(null,!0),o=r.bind(null,!1),a=u(o,i),s=t.fork(o,i);return function(){a(),s()}}))},coalesce:function(t,e){if(!p(t)||!p(e))throw new TypeError("Async.coalesce: Functions required for both arguments");return b((function(n,r){return u(c(r,t),c(r,e))}))},ap:function(t){if(!v(b,t))throw new TypeError("Async.ap: Async required");return b((function(e,n){var r=null,i=null,o=!1,a=!1,s=!1,f=l(e);function d(){!s&&o&&a&&c(n,r)(i)}var h=u(f,(function(t){if(!p(t))throw new TypeError("Async.ap: Wrapped value must be a function");o=!0,r=t,d()})),m=t.fork(f,(function(t){a=!0,i=t,d()}));return function(){h(),m(),s=!0}}))},of:n,alt:m("alt"),bimap:h("bimap"),map:d("map"),chain:g("chain"),bichain:function(t,e){var n="Async.bichain: Both arguments must be Async returning functions";if(!p(t)||!p(e))throw new TypeError(n);return b((function(r,i){var o=f,a=f;function s(t){return function(e){var o=t(e);if(!v(b,o))throw new TypeError(n);a=o.fork(r,i)}}return o=u(s(t),s(e)),l((function(){return a(o())}))}))}})[s.of]=n,e[s.alt]=m(s.alt),e[s.bimap]=h(s.bimap),e[s.map]=d(s.map),e[s.chain]=g(s.chain),e["@@type"]=a,e.constructor=b,e}b.of=y,b.type=o,b[s.of]=y,b["@@type"]=a,b.Rejected=function(t){return b((function(e){return e(t)}))},b.Resolved=y,b.fromPromise=function(t){if(!p(t))throw new TypeError("Async.fromPromise: Promise returning function required");return function(){var e=arguments;return b((function(n,r){var i=t.apply(null,e);if(!g(i))throw new TypeError("Async.fromPromise: Promise returning function required");i.then(r,n)}))}},b.fromNode=function(t,e){if(!p(t))throw new TypeError("Async.fromNode: CPS function required");return function(){for(var n=[],r=arguments.length;r--;)n[r]=arguments[r];return b((function(r,i){t.apply(e,n.concat((function(t,e){return t?r(t):i(e)})))}))}},b.all=function(t){if(!h(t)||!t.reduce((function(t,e){return t&&v(b,e)}),!0))throw new TypeError("Async.all: Foldable structure of Asyncs required");return d(t)?u.sequence(b.of,t):t.sequence(b.of)},b.rejectAfter=function(t,e){if(!(m(t)&&t>=0))throw new TypeError("Async.rejectAfter: Positive Integer required for first argument");return b((function(n){var r=setTimeout((function(){n(e)}),t);return function(){clearTimeout(r)}}))},b.resolveAfter=function(t,e){if(!(m(t)&&t>=0))throw new TypeError("Async.resolveAfter: Positive Integer required for first argument");return b((function(n,r){var i=setTimeout((function(){r(e)}),t);return function(){clearTimeout(i)}}))},b["@@implements"]=r(["alt","ap","bimap","chain","map","of"]),t.exports=b},91508:function(t){t.exports=Function.prototype},60068:function(t,e,n){var r=n(61510),i=n(55769);t.exports=function(t){return function(e){return r(t)?t.of(e):i(Array,t)?[e]:t(e)}}},91469:function(t,e,n){var r=n(62497),i=n(8317),o=n(34281),a=n(23092),s=n(28950),u=n(85504),c=n(60068),l=function(t){return t},f=function(t){return function(e){return t.concat(e)}};function d(t,e){return function(n,o){var a=e(o);if(!r(n)&&!i(n)||!s(n,a))throw new TypeError("Array."+t+": Must wrap Applys of the same type");return i(a)?p(n,h((function(t){return f([t])}),a)):a.map((function(t){return f([t])})).ap(n)}}var h=function(t,e){return e.map((function(e){return t(e)}))};function p(t,e){if(!e.length||!e.reduce((function(t,e){return t&&a(e)}),!0))throw new TypeError("Array.ap: Second Array must all be functions");return e.reduce((function(e,n){return e.concat(h(n,t))}),[])}t.exports={ap:p,chain:function(t,e){return e.reduce((function(e,n){var r=t(n);if(!i(r))throw new TypeError("Array.chain: Function must return an Array");return e.concat(r)}),[])},fold:function(t){if(o(t))throw new TypeError("Array.fold: Non-empty Array of Semigroups required");var e=t[0];if(!u(e))throw new TypeError("Array.fold: Must contain Semigroups of the same type");return t.reduce((function(t,e){if(!s(t,e))throw new TypeError("Array.fold: Must contain Semigroups of the same type");return t.concat(e)}))},foldMap:function(t,e){if(o(e))throw new TypeError("Array.foldMap: Non-empty Array required");var n=t(e[0]);if(!u(n))throw new TypeError("Array.foldMap: Provided function must return Semigroups of the same type");return 1===e.length?n:e.slice(1).reduce((function(e,n){var r=t(n);if(!s(e,r)||!u(r))throw new TypeError("Array.foldMap: Provided function must return Semigroups of the same type");return e.concat(r)}),n)},map:h,sequence:function(t,e){var n=c(t);return e.reduceRight(d("sequence",l),n([]))},set:function(t,e,n){var r=n.slice();return r[t]=e,r},traverse:function(t,e,n){var r=c(t);return n.reduceRight(d("traverse",e),r([]))},unset:function(t,e){return e.slice(0,t).concat(e.slice(t+1))}}},84449:function(t){t.exports=function(t,e){return function(n){return t(e(n))}}},92955:function(t,e,n){var r=n(23092);function i(t,e){return r(t)?t.length>1?t.bind(null,e):t.call(null,e):t}t.exports=function t(e){return function(){for(var n=[],o=arguments.length;o--;)n[o]=arguments[o];var a=n.length?n:[void 0];if(a.length<e.length)return t(Function.bind.apply(e,[null].concat(a)));var s=a.length===e.length?e.apply(null,a):a.reduce(i,e);return r(s)?t(s):s}}},93548:function(t,e,n){var r=n(28950),i=n(97922),o=n(98399),a=n(8761),s=n(92244),u=function(t,e){return t.valueOf()===e.valueOf()},c={Array:function(t,e){return t.length===e.length&&l(t,e)},Date:function(t,e){return i(t.valueOf(),e.valueOf())},Error:function(t,e){return t.name===e.name&&t.message===e.message},Object:function(t,e){return Object.keys(t).length===Object.keys(e).length&&l(t,e)},RegExp:function(t,e){return t.source===e.source&&t.ignoreCase===e.ignoreCase&&t.global===e.global&&t.multiline===e.multiline&&t.unicode===e.unicode}};function l(t,e){for(var n in t)if(!f(t[n],e[n]))return!1;return!0}function f(t,e){return!!i(t,e)||!!r(t,e)&&(o("equals",t)?(e[s.equals]||e.equals).call(e,t):(c[a(t)]||u)(t,e))}t.exports=f},92244:function(t){t.exports={alt:"fantasy-land/alt",bimap:"fantasy-land/bimap",chain:"fantasy-land/chain",compose:"fantasy-land/compose",concat:"fantasy-land/concat",contramap:"fantasy-land/contramap",empty:"fantasy-land/empty",equals:"fantasy-land/equals",extend:"fantasy-land/extend",filter:"fantasy-land/filter",id:"fantasy-land/id",map:"fantasy-land/map",of:"fantasy-land/of",promap:"fantasy-land/promap",reduce:"fantasy-land/reduce",zero:"fantasy-land/zero"}},98399:function(t,e,n){var r=n(23092),i=n(92244);t.exports=function(t,e){return!!e&&(function(t,e){return r(e[i[t]])||r(e[t])}(t,e)||function(t,e){return r(e["@@implements"])&&!!e["@@implements"](t)}(t,e))}},79862:function(t){t.exports=function(t){return function(e){return-1!==t.indexOf(e)}}},91486:function(t,e,n){var r=n(8317),i=n(23092),o=n(43945),a=n(43111),s=n(40903),u=n(40415);function c(t){return t&&i(t.inspect)?" "+t.inspect():i(t)?" Function":r(t)?" ["+(((e=t).length?e.map(c).reduce((function(t,e){return t+","+e})):e)+" ]"):o(t)?" { "+Object.keys(t).reduce((function(e,n){return e.concat([n+":"+c(t[n])])}),[]).join(", ")+" }":a(t)?' "'+t+'"':s(t)||u(t)?" "+t.toString():" "+t;var e}t.exports=c},61510:function(t,e,n){var r=n(98399),i=n(62497);t.exports=function(t){return i(t)&&(r("of",t)||r("of",t.constructor))}},62497:function(t,e,n){var r=n(98399),i=n(12584);t.exports=function(t){return i(t)&&r("ap",t)}},8317:function(t){t.exports=function(t){return Array.isArray(t)}},40415:function(t){t.exports=function(t){return"[object Date]"===Object.prototype.toString.apply(t)&&!isNaN(t.valueOf())}},34281:function(t,e,n){var r=n(43945),i=n(84061),o=n(93548),a=n(92244);t.exports=function(t){if(i(t)){var e=t.constructor[a.empty]||t.constructor.empty||t.empty;return o(t,e())}return r(t)?!Object.keys(t).length:!t||void 0===t.length||!t.length}},57778:function(t,e,n){var r=n(98399);t.exports=function(t){return!!t&&r("reduce",t)}},23092:function(t){t.exports=function(t){return"function"==typeof t}},12584:function(t,e,n){var r=n(98399);t.exports=function(t){return!!t&&r("map",t)}},52387:function(t,e,n){var r=n(51544);t.exports=function(t){return r(t)&&isFinite(t)&&Math.floor(t)===t}},84061:function(t,e,n){var r=n(98399),i=n(85504);t.exports=function(t){return i(t)&&(r("empty",t)||r("empty",t.constructor))}},51544:function(t){t.exports=function(t){return"number"==typeof t&&!isNaN(t)}},43945:function(t){var e=Object.prototype.toString;t.exports=function(t){return!!t&&"[object Object]"===e.call(t)}},83606:function(t,e,n){var r=n(23092);t.exports=function(t){return!!t&&r(t.then)&&r(t.catch)}},97922:function(t){t.exports=function(t,e){return t===e?0!==t||1/t==1/e:t!=t&&e!=e}},28950:function(t,e,n){var r=n(92955),i=n(23092),o=n(8761);t.exports=r((function(t,e){var n=o(t),r=o(e);return n===r||i(t)&&t.name===r||i(e)&&e.name===n}))},85504:function(t,e,n){var r=n(43111),i=n(98399);t.exports=function(t){return r(t)||!!t&&i("concat",t)}},43111:function(t){t.exports=function(t){return"string"==typeof t}},40903:function(t){t.exports=function(t){return"symbol"==typeof t}},55769:function(t,e,n){var r=n(23092);t.exports=function(t,e){return r(e)&&(t===e||t.name===e.name)}},57598:function(t){t.exports=function(t){var e,n;return function(){return e||(e=!0,n=t.apply(null,arguments)),n}}},8761:function(t,e,n){var r=n(23092);t.exports=function(t){return t&&r(t.type)?t.type():{}.toString.call(t).slice(8,-1)}},22876:function(t){var e={unk:function(){return"unknown"},All:function(){return"All"},Any:function(){return"Any"},Arrow:function(){return"Arrow"},Assign:function(){return"Assign"},Async:function(){return"Async"},Const:function(t){return"Const("+t+")"},Either:function(){return"Either"},Endo:function(){return"Endo"},Equiv:function(){return"Equiv"},First:function(){return"First"},Identity:function(){return"Identity"},IO:function(){return"IO"},Last:function(){return"Last"},List:function(){return"List"},Max:function(){return"Max"},Maybe:function(){return"Maybe"},Min:function(){return"Min"},Pair:function(){return"Pair"},Pred:function(){return"Pred"},Prod:function(){return"Prod"},Reader:function(){return"Reader"},Result:function(){return"Result"},Star:function(){return"Star"},State:function(){return"State"},Sum:function(){return"Sum"},Tuple:function(t){return t+"-Tuple"},Unit:function(){return"Unit"},Writer:function(){return"Writer"}},n=function(t){return e[t]||e.unk};t.exports={proxy:function(t,e){return{type:function(){return n(t)(e)}}},type:n,typeFn:function(t,e,r){return"crocks/"+n(t)(r)+"@"+(e||0)}}},96249:function(t,e,n){e.action=n(54769),n(47697),e.error=n(82769),e.handle=n(54345),n(6154),e.onSuccess=n(11869),n(21159)},54769:function(t,e,n){var r=n(43825);t.exports=r((function(t,e){return{type:t,payload:e}}))},47697:function(t,e,n){var r=n(43825);t.exports=r((function(t,e){return[e,t]}))},82769:function(t,e,n){var r=n(43825);t.exports=r((function(t,e){return{type:t,payload:e,error:!0}}))},54345:function(t,e,n){var r=n(43825);t.exports=r((function(t,e){return function(n,r){void 0===n&&(n=t);var i=r.type,o=r.payload,a=r.error;return e[i]?e[i](n,o,a):n}}))},6154:function(t){t.exports=function(t,e,n){return n&&console.error(e),t}},11869:function(t){t.exports=function(t){return function(e,n,r){return r?e:t(e,n)}}},21159:function(t,e,n){var r=n(67125),i=n(59146);t.exports=function(t){return i(t).map(r({type:"SIDE_EFFECT"}))}},59146:function(t,e,n){var r=n(63707),i=n(98652),o=n(66473).type("IO"),a=n(95097),s=n(85998),u=n(21064),c=function(t){return l((function(){return t}))};function l(t){if(!s(t))throw new TypeError("IO: Must wrap a function");function e(e){if(!s(e))throw new TypeError("IO.chain: Function required");return l((function(){var n=e(t());if(!u(l,n))throw new TypeError("IO.chain: Function must return an IO");return n.run()}))}return{inspect:function(){return"IO"+i(t)},run:t,type:o,map:function(e){if(!s(e))throw new TypeError("IO.map: Function required");return l(a(e,t))},ap:function(t){if(!u(l,t))throw new TypeError("IO.ap: IO required");return e((function(e){return t.map(e)}))},of:c,chain:e}}l.of=c,l.type=o,l["@@implements"]=r(["ap","chain","map","of"]),t.exports=l},67125:function(t,e,n){var r=n(26182);t.exports=r(n(31701))},96956:function(t){t.exports=function(t){return Array.prototype.slice.call(t)}},95097:function(t){t.exports=function(t,e){return function(n){return t(e(n))}}},31701:function(t){t.exports=function(t){return function(){return t}}},26182:function(t,e,n){var r=n(96956),i=n(85998);function o(t,e){return i(t)?t.length>1?t.bind(null,e):t.call(null,e):t}t.exports=function t(e){return function(){var n=r(arguments),a=n.length?n:[void 0];if(a.length<e.length)return t(Function.bind.apply(e,[null].concat(a)));var s=a.length===e.length?e.apply(null,a):a.reduce(o,e);return i(s)?t(s):s}}},63707:function(t){t.exports=function(t){return function(e){return-1!==t.indexOf(e)}}},98652:function(t,e,n){var r=n(80434),i=n(85998),o=n(16626),a=n(58570);function s(t){return t&&i(t.inspect)?" "+t.inspect():i(t)?" Function":r(t)?" ["+(((e=t).length?e.map(s).reduce((function(t,e){return t+","+e})):e)+" ]"):o(t)?" {}":a(t)?' "'+t+'"':" "+t;var e}t.exports=s},80434:function(t){t.exports=function(t){return Array.isArray(t)}},85998:function(t){t.exports=function(t){return"function"==typeof t}},65026:function(t){t.exports=function(t){return null==t||Number.isNaN(t)}},16626:function(t){t.exports=function(t){return!!t&&t.toString&&"[object Object]"===t.toString()}},21064:function(t,e,n){var r=n(26182),i=n(80434),o=n(85998),a=n(65026);function s(t){return!!t&&o(t.type)}function u(t){return i(t)?"array":typeof t}t.exports=r((function(t,e){return s(t)||s(e)?function(t,e){return s(t)&&s(e)&&t.type()===e.type()}(t,e):a(t)||a(e)?t===e:function(t,e){return t.name===e.constructor.name||e.name===t.constructor.name}(t,e)||u(t)===u(e)}))},58570:function(t){t.exports=function(t){return"string"==typeof t}},66473:function(t){var e={unk:function(){return"unknown"},All:function(){return"All"},Any:function(){return"Any"},Arrow:function(){return"Arrow"},Assign:function(){return"Assign"},Async:function(){return"Async"},Const:function(){return"Const"},Either:function(){return"Either"},Endo:function(){return"Endo"},First:function(){return"First"},Identity:function(){return"Identity"},IO:function(){return"IO"},Last:function(){return"Last"},List:function(){return"List"},Max:function(){return"Max"},Maybe:function(){return"Maybe"},Min:function(){return"Min"},Pair:function(){return"Pair"},Pred:function(){return"Pred"},Prod:function(){return"Prod"},Reader:function(){return"Reader"},Result:function(){return"Result"},Star:function(){return"Star"},State:function(){return"State"},Sum:function(){return"Sum"},Unit:function(){return"Unit"},Writer:function(){return"Writer"}},n=function(t){return e[t]||e.unk};t.exports={proxy:function(t){return{type:n(t)}},type:n}},43825:function(t,e,n){var r=n(26182),i=n(85998);t.exports=function(t){if(!i(t))throw new TypeError("curry: Function required");return r(t)}},22673:function(t,e,n){var r=n(4240),i=n(30449),o=function(t){for(var e=[],n=arguments.length-1;n-- >0;)e[n]=arguments[n+1];var i=function(t){var n=typeof t;return"function"===n?t.apply(void 0,e):t&&"object"===n?o.apply(void 0,[t].concat(e)):t};return r(i,t)};t.exports=i(o)},37990:function(t,e,n){var r=n(87988),i=n(79762),o=n(54456),a=n(44216);t.exports=a(3,(function(t,e){return i(r(t),[e,o])}))},30449:function(t,e,n){var r=n(12637),i=n(15866),o=n(96323),a=n(48215),s=n(48283),u=n(4240),c=n(81250),l=n(47929),f=n(3189),d=o((function(t,e){return typeof e===t})),h=function(t){return l(u(p),Math.max,0,f(t))},p=i([[d("object"),h],[d("function"),s],[c,r(0)]]);t.exports=o((function(t,e){for(var n=[],r=arguments.length-2;r-- >0;)n[r]=arguments[r+2];var i=h(e),o=a(i+1,t);return 0===n.length?0===i?function(){for(var t=[],n=arguments.length;n--;)t[n]=arguments[n];return o.apply(void 0,[e].concat(t))}:o(e):o.apply(void 0,[e].concat(n))}))},8727:function(t,e,n){var r=n(87988),i=n(79762),o=n(69868),a=n(26039),s=n(3273),u=n(44216),c=n(45724);t.exports=u(3,(function(t,e){return c(a(t),i(r(e),[s(t),o(t)]))}))},62023:function(t,e,n){var r=n(96323),i=function(t,e){for(var n in e=Object.assign({},e),t)if(n in e){var r=t[n];"object"==typeof r?e[n]=i(r,e[n]):(e[r]=e[n],delete e[n])}return e};t.exports=r(i)},81250:function(t,e,n){var r=n(12637)(!0);t.exports=r},12637:function(t,e,n){var r=n(38151)((function(t){return function(){return t}}));t.exports=r},87988:function(t,e,n){var r=n(34525)((function(t,e,n){var r={};for(var i in n)r[i]=n[i];return r[t]=e,r}));t.exports=r},61232:function(t,e,n){var r=n(65102),i=n(22909)((function(t,e){return r(t.length,(function(){return t.apply(e,arguments)}))}));t.exports=i},15866:function(t,e,n){var r=n(65102),i=n(38151),o=n(4240),a=n(26188),s=n(74203),u=i((function(t){var e=s(a,0,o((function(t){return t[0].length}),t));return r(e,(function(){for(var e=0;e<t.length;){if(t[e][0].apply(this,arguments))return t[e][1].apply(this,arguments);e+=1}}))}));t.exports=u},79762:function(t,e,n){var r=n(22909),i=n(48624),o=n(48215),a=n(26188),s=n(30387),u=n(74203),c=r((function(t,e){return o(u(a,0,s("length",e)),(function(){var n=arguments,r=this;return t.apply(r,i((function(t){return t.apply(r,n)}),e))}))}));t.exports=c},96323:function(t,e,n){var r=n(38151),i=n(48215),o=r((function(t){return i(t.length,t)}));t.exports=o},48215:function(t,e,n){var r=n(65102),i=n(38151),o=n(22909),a=n(10593),s=o((function(t,e){return 1===t?i(e):r(t,a(t,[],e))}));t.exports=s},69868:function(t,e,n){var r=n(22909)((function(t,e){var n={};for(var r in e)n[r]=e[r];return delete n[t],n}));t.exports=r},26039:function(t,e,n){var r=n(22909)((function(t,e){return t in e}));t.exports=r},54456:function(t,e,n){var r=n(38151)(n(80975));t.exports=r},65102:function(t){t.exports=function(t,e){switch(t){case 0:return function(){return e.apply(this,arguments)};case 1:return function(t){return e.apply(this,arguments)};case 2:return function(t,n){return e.apply(this,arguments)};case 3:return function(t,n,r){return e.apply(this,arguments)};case 4:return function(t,n,r,i){return e.apply(this,arguments)};case 5:return function(t,n,r,i,o){return e.apply(this,arguments)};case 6:return function(t,n,r,i,o,a){return e.apply(this,arguments)};case 7:return function(t,n,r,i,o,a,s){return e.apply(this,arguments)};case 8:return function(t,n,r,i,o,a,s,u){return e.apply(this,arguments)};case 9:return function(t,n,r,i,o,a,s,u,c){return e.apply(this,arguments)};case 10:return function(t,n,r,i,o,a,s,u,c,l){return e.apply(this,arguments)};default:throw new Error("First argument to _arity must be a non-negative integer no greater than ten")}}},38151:function(t,e,n){var r=n(14816);t.exports=function(t){return function e(n){return 0===arguments.length||r(n)?e:t.apply(this,arguments)}}},22909:function(t,e,n){var r=n(38151),i=n(14816);t.exports=function(t){return function e(n,o){switch(arguments.length){case 0:return e;case 1:return i(n)?e:r((function(e){return t(n,e)}));default:return i(n)&&i(o)?e:i(n)?r((function(e){return t(e,o)})):i(o)?r((function(e){return t(n,e)})):t(n,o)}}}},34525:function(t,e,n){var r=n(38151),i=n(22909),o=n(14816);t.exports=function(t){return function e(n,a,s){switch(arguments.length){case 0:return e;case 1:return o(n)?e:i((function(e,r){return t(n,e,r)}));case 2:return o(n)&&o(a)?e:o(n)?i((function(e,n){return t(e,a,n)})):o(a)?i((function(e,r){return t(n,e,r)})):r((function(e){return t(n,a,e)}));default:return o(n)&&o(a)&&o(s)?e:o(n)&&o(a)?i((function(e,n){return t(e,n,s)})):o(n)&&o(s)?i((function(e,n){return t(e,a,n)})):o(a)&&o(s)?i((function(e,r){return t(n,e,r)})):o(n)?r((function(e){return t(e,a,s)})):o(a)?r((function(e){return t(n,e,s)})):o(s)?r((function(e){return t(n,a,e)})):t(n,a,s)}}}},10593:function(t,e,n){var r=n(65102),i=n(14816);t.exports=function t(e,n,o){return function(){for(var a=[],s=0,u=e,c=0;c<n.length||s<arguments.length;){var l;c<n.length&&(!i(n[c])||s>=arguments.length)?l=n[c]:(l=arguments[s],s+=1),a[c]=l,i(l)||(u-=1),c+=1}return u<=0?o.apply(this,a):r(u,t(e,a,o))}}},5083:function(t,e,n){var r=n(66417),i=n(96573);t.exports=function(t,e,n){return function(){if(0===arguments.length)return n();var o=Array.prototype.slice.call(arguments,0),a=o.pop();if(!r(a)){for(var s=0;s<t.length;){if("function"==typeof a[t[s]])return a[t[s]].apply(a,o);s+=1}if(i(a)){var u=e.apply(null,o);return u(a)}}return n.apply(this,arguments)}}},41789:function(t){t.exports=function(t,e){return Object.prototype.hasOwnProperty.call(e,t)}},80975:function(t){t.exports=function(t){return t}},98256:function(t,e,n){var r=n(41789),i=Object.prototype.toString;t.exports=function(){return"[object Arguments]"===i.call(arguments)?function(t){return"[object Arguments]"===i.call(t)}:function(t){return r("callee",t)}}},66417:function(t){t.exports=Array.isArray||function(t){return null!=t&&t.length>=0&&"[object Array]"===Object.prototype.toString.call(t)}},29230:function(t,e,n){var r=n(38151),i=n(66417),o=n(56479),a=r((function(t){return!!i(t)||!!t&&("object"==typeof t&&(!o(t)&&(1===t.nodeType?!!t.length:0===t.length||t.length>0&&(t.hasOwnProperty(0)&&t.hasOwnProperty(t.length-1)))))}));t.exports=a},5366:function(t){t.exports=function(t){return"[object Number]"===Object.prototype.toString.call(t)}},14816:function(t){t.exports=function(t){return null!=t&&"object"==typeof t&&!0===t["@@functional/placeholder"]}},56479:function(t){t.exports=function(t){return"[object String]"===Object.prototype.toString.call(t)}},96573:function(t){t.exports=function(t){return"function"==typeof t["@@transducer/step"]}},48624:function(t){t.exports=function(t,e){for(var n=0,r=e.length,i=Array(r);n<r;)i[n]=t(e[n]),n+=1;return i}},36258:function(t,e,n){var r=n(29230),i=n(92870),o=n(61232);function a(t,e,n){for(var r=n.next();!r.done;){if((e=t["@@transducer/step"](e,r.value))&&e["@@transducer/reduced"]){e=e["@@transducer/value"];break}r=n.next()}return t["@@transducer/result"](e)}function s(t,e,n,r){return t["@@transducer/result"](n[r](o(t["@@transducer/step"],t),e))}var u="undefined"!=typeof Symbol?Symbol.iterator:"@@iterator";t.exports=function(t,e,n){if("function"==typeof t&&(t=i(t)),r(n))return function(t,e,n){for(var r=0,i=n.length;r<i;){if((e=t["@@transducer/step"](e,n[r]))&&e["@@transducer/reduced"]){e=e["@@transducer/value"];break}r+=1}return t["@@transducer/result"](e)}(t,e,n);if("function"==typeof n["fantasy-land/reduce"])return s(t,e,n,"fantasy-land/reduce");if(null!=n[u])return a(t,e,n[u]());if("function"==typeof n.next)return a(t,e,n);if("function"==typeof n.reduce)return s(t,e,n,"reduce");throw new TypeError("reduce: list must be array or iterable")}},46417:function(t){t.exports={init:function(){return this.xf["@@transducer/init"]()},result:function(t){return this.xf["@@transducer/result"](t)}}},85833:function(t,e,n){var r=n(22909),i=n(46417),o=function(){function t(t,e){this.xf=e,this.f=t}return t.prototype["@@transducer/init"]=i.init,t.prototype["@@transducer/result"]=i.result,t.prototype["@@transducer/step"]=function(t,e){return this.xf["@@transducer/step"](t,this.f(e))},t}(),a=r((function(t,e){return new o(t,e)}));t.exports=a},92870:function(t){var e=function(){function t(t){this.f=t}return t.prototype["@@transducer/init"]=function(){throw new Error("init not implemented on XWrap")},t.prototype["@@transducer/result"]=function(t){return t},t.prototype["@@transducer/step"]=function(t,e){return this.f(t,e)},t}();t.exports=function(t){return new e(t)}},83444:function(t,e,n){var r=n(38151),i=n(41789),o=n(98256),a=!{toString:null}.propertyIsEnumerable("toString"),s=["constructor","valueOf","isPrototypeOf","toString","propertyIsEnumerable","hasOwnProperty","toLocaleString"],u=function(){"use strict";return arguments.propertyIsEnumerable("length")}(),c=function(t,e){for(var n=0;n<t.length;){if(t[n]===e)return!0;n+=1}return!1},l=r("function"!=typeof Object.keys||u?function(t){if(Object(t)!==t)return[];var e,n,r=[],l=u&&o(t);for(e in t)!i(e,t)||l&&"length"===e||(r[r.length]=e);if(a)for(n=s.length-1;n>=0;)i(e=s[n],t)&&!c(r,e)&&(r[r.length]=e),n-=1;return r}:function(t){return Object(t)!==t?[]:Object.keys(t)});t.exports=l},48283:function(t,e,n){var r=n(38151),i=n(5366),o=r((function(t){return null!=t&&i(t.length)?t.length:NaN}));t.exports=o},4240:function(t,e,n){var r=n(22909),i=n(5083),o=n(48624),a=n(36258),s=n(85833),u=n(48215),c=n(83444),l=r(i(["fantasy-land/map","map"],s,(function(t,e){switch(Object.prototype.toString.call(e)){case"[object Function]":return u(e.length,(function(){return t.call(this,e.apply(this,arguments))}));case"[object Object]":return a((function(n,r){return n[r]=t(e[r]),n}),{},c(e));default:return o(t,e)}})));t.exports=l},26188:function(t,e,n){var r=n(22909)((function(t,e){return e>t?e:t}));t.exports=r},47229:function(t,e,n){var r=n(22909)((function(t,e){for(var n=e,r=0;r<t.length;){if(null==n)return;n=n[t[r]],r+=1}return n}));t.exports=r},30387:function(t,e,n){var r=n(22909),i=n(4240),o=n(3273),a=r((function(t,e){return i(o(t),e)}));t.exports=a},3273:function(t,e,n){var r=n(22909),i=n(47229),o=r((function(t,e){return i([t],e)}));t.exports=o},74203:function(t,e,n){var r=n(34525)(n(36258));t.exports=r},47929:function(t,e,n){var r=n(36258),i=n(92870),o=n(48215)(4,(function(t,e,n,o){return r(t("function"==typeof e?i(e):e),n,o)}));t.exports=o},44216:function(t,e,n){var r=n(22909),i=n(48215),o=r((function(t,e){return i(t,(function(){for(var n,r=1,i=e,o=0;r<=t&&"function"==typeof i;)n=r===t?arguments.length:o+i.length,i=i.apply(this,Array.prototype.slice.call(arguments,o,n)),r+=1,o=n;return i}))}));t.exports=o},3189:function(t,e,n){var r=n(38151),i=n(83444),o=r((function(t){for(var e=i(t),n=e.length,r=[],o=0;o<n;)r[o]=t[e[o]],o+=1;return r}));t.exports=o},45724:function(t,e,n){var r=n(34525)((function(t,e,n){return t(n)?e(n):n}));t.exports=r},33072:function(t,e,n){"use strict";e.Z=void 0;var r,i=function(t){if(t&&t.__esModule)return t;if(null===t||"object"!==u(t)&&"function"!=typeof t)return{default:t};var e=s();if(e&&e.has(t))return e.get(t);var n={},r=Object.defineProperty&&Object.getOwnPropertyDescriptor;for(var i in t)if(Object.prototype.hasOwnProperty.call(t,i)){var o=r?Object.getOwnPropertyDescriptor(t,i):null;o&&(o.get||o.set)?Object.defineProperty(n,i,o):n[i]=t[i]}n.default=t,e&&e.set(t,n);return n}(n(30624)),o=n(45697),a=(r=n(77127))&&r.__esModule?r:{default:r};function s(){if("function"!=typeof WeakMap)return null;var t=new WeakMap;return s=function(){return t},t}function u(t){return u="function"==typeof Symbol&&"symbol"==typeof Symbol.iterator?function(t){return typeof t}:function(t){return t&&"function"==typeof Symbol&&t.constructor===Symbol&&t!==Symbol.prototype?"symbol":typeof t},u(t)}function c(t,e){var n=Object.keys(t);if(Object.getOwnPropertySymbols){var r=Object.getOwnPropertySymbols(t);e&&(r=r.filter((function(e){return Object.getOwnPropertyDescriptor(t,e).enumerable}))),n.push.apply(n,r)}return n}function l(t){for(var e=1;e<arguments.length;e++){var n=null!=arguments[e]?arguments[e]:{};e%2?c(Object(n),!0).forEach((function(e){f(t,e,n[e])})):Object.getOwnPropertyDescriptors?Object.defineProperties(t,Object.getOwnPropertyDescriptors(n)):c(Object(n)).forEach((function(e){Object.defineProperty(t,e,Object.getOwnPropertyDescriptor(n,e))}))}return t}function f(t,e,n){return e in t?Object.defineProperty(t,e,{value:n,enumerable:!0,configurable:!0,writable:!0}):t[e]=n,t}function d(t,e){if(!(t instanceof e))throw new TypeError("Cannot call a class as a function")}function h(t,e){for(var n=0;n<e.length;n++){var r=e[n];r.enumerable=r.enumerable||!1,r.configurable=!0,"value"in r&&(r.writable=!0),Object.defineProperty(t,r.key,r)}}function p(t,e){return p=Object.setPrototypeOf||function(t,e){return t.__proto__=e,t},p(t,e)}function m(t){var e=function(){if("undefined"==typeof Reflect||!Reflect.construct)return!1;if(Reflect.construct.sham)return!1;if("function"==typeof Proxy)return!0;try{return Date.prototype.toString.call(Reflect.construct(Date,[],(function(){}))),!0}catch(t){return!1}}();return function(){var n,r=y(t);if(e){var i=y(this).constructor;n=Reflect.construct(r,arguments,i)}else n=r.apply(this,arguments);return g(this,n)}}function g(t,e){return!e||"object"!==u(e)&&"function"!=typeof e?v(t):e}function v(t){if(void 0===t)throw new ReferenceError("this hasn't been initialised - super() hasn't been called");return t}function y(t){return y=Object.setPrototypeOf?Object.getPrototypeOf:function(t){return t.__proto__||Object.getPrototypeOf(t)},y(t)}var b=function(t){!function(t,e){if("function"!=typeof e&&null!==e)throw new TypeError("Super expression must either be null or a function");t.prototype=Object.create(e&&e.prototype,{constructor:{value:t,writable:!0,configurable:!0}}),e&&p(t,e)}(u,t);var e,n,r,s=m(u);function u(){var t;d(this,u);for(var e=arguments.length,n=new Array(e),r=0;r<e;r++)n[r]=arguments[r];return(t=s.call.apply(s,[this].concat(n))).state={},t.setDimensions=t.setDimensions.bind(v(t)),t.shouldBeFullWidth=t.shouldBeFullWidth.bind(v(t)),t.getParentDimensions=t.getParentDimensions.bind(v(t)),t}return e=u,r=[{key:"defaultProps",get:function(){return{aspectRatio:9/16,fullWidth:!1,fullWidthAt:0,options:{preload:"auto",controls:!0,controlBar:{remainingTimeDisplay:!0,children:["playToggle","currentTimeDisplay","timeDivider","durationDisplay","progressControl","liveDisplay","seekToLive","remainingTimeDisplay","customControlSpacer","playbackRateMenuButton","chaptersButton","descriptionsButton","subsCapsButton","audioTrackButton","fullscreenToggle","volumePanel"],volumePanel:{inline:!1}}}}}},{key:"propTypes",get:function(){return{aspectRatio:o.PropTypes.number,crossOrigin:o.PropTypes.string,fullWidth:o.PropTypes.bool,fullWidthAt:o.PropTypes.number,options:o.PropTypes.shape({bigPlayButton:o.PropTypes.bool,preload:o.PropTypes.string,controls:o.PropTypes.bool,controlBar:o.PropTypes.object}),poster:o.PropTypes.string}}}],(n=[{key:"componentDidMount",value:function(){window.addEventListener("resize",this.setDimensions),this.player=(0,a.default)(this.video,this.options,(function(){this.on("ended",(function(){this.posterImage.show(),this.bigPlayButton.show(),this.currentTime(0)}))})),this.setDimensions()}},{key:"componentWillUnmount",value:function(){this.player&&this.player.dispose(),window.removeEventListener("resize",this.setDimensions)}},{key:"getParentPadding",value:function(){var t=window.getComputedStyle(this.container.parentNode,null),e=function(t,e){return parseInt(t.getPropertyValue(e),10)||0};return{top:e(t,"padding-top"),bottom:e(t,"padding-bottom")}}},{key:"getParentDimensions",value:function(){var t=this.container.parentNode.getBoundingClientRect(),e=t.width,n=t.height,r=this.getParentPadding();return{parentHeight:n-r.top-r.bottom,parentWidth:e}}},{key:"render",value:function(){var t=this,e={className:"video-js vjs-default-skin",ref:function(e){t.video=e},poster:this.props.poster};return this.props.crossOrigin&&(e.crossOrigin=this.props.crossOrigin),i.default.createElement("div",{className:"videoContainer",style:this.state.dimensions,ref:function(e){t.container=e}},i.default.createElement("video",e,this.props.children))}},{key:"shouldBeFullWidth",value:function(){var t=this.props,e=t.aspectRatio,n=t.fullWidth,r=t.fullWidthAt,i=this.getParentDimensions(),o=i.parentWidth,a=i.parentHeight;return n||o*e<=a||r&&window.innerWidth<r}},{key:"setDimensions",value:function(){var t=this.props.aspectRatio,e=this.getParentDimensions(),n=e.parentWidth,r=e.parentHeight,i=this.shouldBeFullWidth(),o=i?n:r/t,a=i?n*t:r;this.setState({dimensions:{width:o,height:a}})}},{key:"snapshot",value:function(){var t=document.createElement("canvas"),e=t.getContext("2d"),n=this.player.videoHeight(),r=this.player.videoWidth();return t.width=r,t.height=n,e.drawImage(this.video,0,0,r,n),t.toDataURL("image/png")}},{key:"options",get:function(){var t,e,n;return(null===(t=this.props.options)||void 0===t||null===(e=t.controlBar)||void 0===e?void 0:e.children)?this.props.options:l(l({},this.props.options),{},{controlBar:l(l({},null===(n=this.props.options)||void 0===n?void 0:n.controlBar),{},{children:this.constructor.defaultProps.options.controlBar.children})})}}])&&h(e.prototype,n),r&&h(e,r),u}(i.Component);e.Z=b},64057:function(t,e,n){var r=n(88635),i=n(93645),o=n(64430);t.exports=i((function(t,e,n){var i={};return function(){for(var a=[],s=arguments.length;s--;)a[s]=arguments[s];return o((function(){var o=e.apply(null,a);return i[o]||(i[o]={},i[o].async=r((function(t,e){Object.assign(i[o],{reject:t,resolve:e})}))),clearTimeout(i[o].timeout),i[o].timeout=setTimeout((function(){var t=i[o],e=t.reject,r=t.resolve;n.apply(null,a).fork(e,r),delete i[o]}),t),i[o].async}))}}))},71066:function(t,e,n){var r=n(88635),i=n(93645),o=n(64430),a=n(12269);t.exports=i((function(t,e,n){var i={},s=function(t){i[t].last=Date.now();var e=i[t],r=e.args,o=e.reject,a=e.resolve;n.apply(null,r).fork(o,a),delete i[t].args,delete i[t].timeout};return function(){for(var n=[],u=arguments.length;u--;)n[u]=arguments[u];return o((function(){var o=e.apply(null,n);i[o]||(i[o]={},i[o].async=r((function(t,e){Object.assign(i[o],{reject:t,resolve:e})}))),i[o].args=n;var u=Date.now()-(i[o].last||0);if(!i[o].timeout){var c=a(0,t-u);i[o].timeout=setTimeout(s.bind(null,o),c)}return i[o].async}))}}))},88635:function(t,e,n){var r=n(67607),i=n(91421),o=n(49761).type("Async"),a=n(49761).typeFn(o(),3),s=n(70911),u=n(64388),c=n(2167),l=n(79025),f=n(89411),d=n(63373),h=n(97798),p=n(48326),m=n(91042),g=n(96774),v=n(32126),y=function(t){return b((function(e,n){return n(t)}))};function b(t){var e;if(!p(t))throw new TypeError("Async: Function required");var n=y,r=function(){return"Async"+i(t)};function u(e,n,r){if(!p(e)||!p(n))throw new TypeError("Async.fork: Reject and resolve functions required");var i=!1,o=!1,a=p(r)?r:f,s=function(t,e){if(!o)return o=!0,i?f():t(e)},u=t(s.bind(null,e),s.bind(null,n)),c=p(u)?u:f;return l((function(){return a((c(),void(i=!0)))}))}function d(t){return function(e){if(!p(e))throw new TypeError("Async."+t+": Function required");return b((function(t,n){return u(t,c(n,e))}))}}function h(t){return function(e,n){if(!p(e)||!p(n))throw new TypeError("Async."+t+": Functions required for both arguments");return b((function(t,r){return u(c(t,e),c(r,n))}))}}function m(t){return function(e){if(!v(b,e))throw new TypeError("Async."+t+": Async required");return b((function(t,n){var r=f,i=f;return r=u((function(){i=e.fork(t,n)}),n),l((function(){return i(r())}))}))}}function g(t){return function(e){if(!p(e))throw new TypeError("Async."+t+": Async returning function required");return b((function(n,r){var i=f,o=f;return i=u(n,(function(i){var a=e(i);if(!v(b,a))throw new TypeError("Async."+t+": Function must return another Async");o=a.fork(n,r)})),l((function(){return o(i())}))}))}}return(e={fork:u,toPromise:function(){return new Promise((function(t,e){u(e,t)}))},inspect:r,toString:r,type:o,swap:function(t,e){if(!p(t)||!p(e))throw new TypeError("Async.swap: Functions required for both arguments");return b((function(n,r){return u(c(r,t),c(n,e))}))},race:function(t){if(!v(b,t))throw new TypeError("Async.race: Async required");return b((function(e,n){var r=l((function(t,r){return t?n(r):e(r)})),i=r.bind(null,!0),o=r.bind(null,!1),a=u(o,i),s=t.fork(o,i);return function(){a(),s()}}))},coalesce:function(t,e){if(!p(t)||!p(e))throw new TypeError("Async.coalesce: Functions required for both arguments");return b((function(n,r){return u(c(r,t),c(r,e))}))},ap:function(t){if(!v(b,t))throw new TypeError("Async.ap: Async required");return b((function(e,n){var r=null,i=null,o=!1,a=!1,s=!1,f=l(e);function d(){!s&&o&&a&&c(n,r)(i)}var h=u(f,(function(t){if(!p(t))throw new TypeError("Async.ap: Wrapped value must be a function");o=!0,r=t,d()})),m=t.fork(f,(function(t){a=!0,i=t,d()}));return function(){h(),m(),s=!0}}))},of:n,alt:m("alt"),bimap:h("bimap"),map:d("map"),chain:g("chain")})[s.of]=n,e[s.alt]=m(s.alt),e[s.bimap]=h(s.bimap),e[s.map]=d(s.map),e[s.chain]=g(s.chain),e["@@type"]=a,e.constructor=b,e}b.of=y,b.type=o,b[s.of]=y,b["@@type"]=a,b.Rejected=function(t){return b((function(e){return e(t)}))},b.Resolved=y,b.fromPromise=function(t){if(!p(t))throw new TypeError("Async.fromPromise: Promise returning function required");return function(){var e=arguments;return b((function(n,r){var i=t.apply(null,e);if(!g(i))throw new TypeError("Async.fromPromise: Promise returning function required");i.then(r).catch(n)}))}},b.fromNode=function(t,e){if(!p(t))throw new TypeError("Async.fromNode: CPS function required");return function(){for(var n=[],r=arguments.length;r--;)n[r]=arguments[r];return b((function(r,i){t.apply(e,n.concat((function(t,e){return t?r(t):i(e)})))}))}},b.all=function(t){if(!h(t)||!t.reduce((function(t,e){return t&&v(b,e)}),!0))throw new TypeError("Async.all: Foldable structure of Asyncs required");return d(t)?u.sequence(b.of,t):t.sequence(b.of)},b.rejectAfter=function(t,e){if(!(m(t)&&t>=0))throw new TypeError("Async.rejectAfter: Positive Integer required for first argument");return b((function(n){var r=setTimeout((function(){n(e)}),t);return function(){clearTimeout(r)}}))},b.resolveAfter=function(t,e){if(!(m(t)&&t>=0))throw new TypeError("Async.resolveAfter: Positive Integer required for first argument");return b((function(n,r){var i=setTimeout((function(){r(e)}),t);return function(){clearTimeout(i)}}))},b["@@implements"]=r(["alt","ap","bimap","chain","map","of"]),t.exports=b},64430:function(t,e,n){var r=n(67607),i=n(91421),o=n(49761).type("IO"),a=n(49761).typeFn(o(),2),s=n(70911),u=n(2167),c=n(48326),l=n(32126),f=function(t){return d((function(){return t}))};function d(t){var e;if(!c(t))throw new TypeError("IO: Must wrap a function");var n=f,r=function(){return"IO"+i(t)};function h(e){return function(n){if(!c(n))throw new TypeError("IO."+e+": Function required");return d(u(n,t))}}function p(e){return function(n){if(!c(n))throw new TypeError("IO."+e+": Function required");return d((function(){var r=n(t());if(!l(d,r))throw new TypeError("IO."+e+": Function must return an IO");return r.run()}))}}return(e={inspect:r,toString:r,run:t,type:o,ap:function(e){if(!l(d,e))throw new TypeError("IO.ap: IO required");return d((function(){var n=t();if(!c(n))throw new TypeError("IO.ap: Wrapped value must be a function");return e.map(n).run()}))},of:n,map:h("map"),chain:p("chain")})[s.of]=n,e[s.map]=h(s.map),e[s.chain]=p(s.chain),e["@@type"]=a,e.constructor=d,e}d.of=f,d.type=o,d[s.of]=f,d["@@type"]=a,d["@@implements"]=r(["ap","chain","map","of"]),t.exports=d},89411:function(t){t.exports=Function.prototype},31646:function(t,e,n){var r=n(67158),i=n(60060);t.exports=function(t){return function(e){return r(t)?t.of(e):i(Array,t)?[e]:t(e)}}},64388:function(t,e,n){var r=n(86827),i=n(63373),o=n(30191),a=n(48326),s=n(32126),u=n(33748),c=n(31646),l=function(t){return t},f=function(t){return function(e){return t.concat(e)}};function d(t,e){return function(n,o){var a=e(o);if(!r(n)&&!i(n)||!s(n,a))throw new TypeError("Array."+t+": Must wrap Applys of the same type");return i(a)?p(n,h((function(t){return f([t])}),a)):a.map((function(t){return f([t])})).ap(n)}}var h=function(t,e){return e.map((function(e){return t(e)}))};function p(t,e){if(!e.length||!e.reduce((function(t,e){return t&&a(e)}),!0))throw new TypeError("Array.ap: Second Array must all be functions");return e.reduce((function(e,n){return e.concat(h(n,t))}),[])}t.exports={ap:p,chain:function(t,e){return e.reduce((function(e,n){var r=t(n);if(!i(r))throw new TypeError("Array.chain: Function must return an Array");return e.concat(r)}),[])},fold:function(t){if(o(t))throw new TypeError("Array.fold: Non-empty Array of Semigroups required");var e=t[0];if(!u(e))throw new TypeError("Array.fold: Must contain Semigroups of the same type");return t.reduce((function(t,e){if(!s(t,e))throw new TypeError("Array.fold: Must contain Semigroups of the same type");return t.concat(e)}))},foldMap:function(t,e){if(o(e))throw new TypeError("Array.foldMap: Non-empty Array required");var n=t(e[0]);if(!u(n))throw new TypeError("Array.foldMap: Provided function must return Semigroups of the same type");return 1===e.length?n:e.slice(1).reduce((function(e,n){var r=t(n);if(!s(e,r)||!u(r))throw new TypeError("Array.foldMap: Provided function must return Semigroups of the same type");return e.concat(r)}),n)},map:h,sequence:function(t,e){var n=c(t);return e.reduceRight(d("sequence",l),n([]))},traverse:function(t,e,n){var r=c(t);return n.reduceRight(d("traverse",e),r([]))}}},2167:function(t){t.exports=function(t,e){return function(n){return t(e(n))}}},37989:function(t,e,n){var r=n(48326);function i(t,e){return r(t)?t.length>1?t.bind(null,e):t.call(null,e):t}t.exports=function t(e){return function(){for(var n=[],o=arguments.length;o--;)n[o]=arguments[o];var a=n.length?n:[void 0];if(a.length<e.length)return t(Function.bind.apply(e,[null].concat(a)));var s=a.length===e.length?e.apply(null,a):a.reduce(i,e);return r(s)?t(s):s}}},70911:function(t){t.exports={alt:"fantasy-land/alt",bimap:"fantasy-land/bimap",chain:"fantasy-land/chain",compose:"fantasy-land/compose",concat:"fantasy-land/concat",contramap:"fantasy-land/contramap",empty:"fantasy-land/empty",equals:"fantasy-land/equals",extend:"fantasy-land/extend",id:"fantasy-land/id",map:"fantasy-land/map",of:"fantasy-land/of",promap:"fantasy-land/promap",reduce:"fantasy-land/reduce",zero:"fantasy-land/zero"}},33333:function(t,e,n){var r=n(48326),i=n(70911);t.exports=function(t,e){return!!e&&(function(t,e){return r(e[i[t]])||r(e[t])}(t,e)||function(t,e){return r(e["@@implements"])&&!!e["@@implements"](t)}(t,e))}},67607:function(t){t.exports=function(t){return function(e){return-1!==t.indexOf(e)}}},91421:function(t,e,n){var r=n(63373),i=n(48326),o=n(22323),a=n(47071),s=n(77136);function u(t){return t&&i(t.inspect)?" "+t.inspect():i(t)?" Function":r(t)?" ["+(((e=t).length?e.map(u).reduce((function(t,e){return t+","+e})):e)+" ]"):o(t)?" { "+Object.keys(t).reduce((function(e,n){return e.concat([n+":"+u(t[n])])}),[]).join(", ")+" }":a(t)?' "'+t+'"':s(t)?" "+t.toString():" "+t;var e}t.exports=u},67158:function(t,e,n){var r=n(33333),i=n(86827);t.exports=function(t){return i(t)&&(r("of",t)||r("of",t.constructor))}},86827:function(t,e,n){var r=n(33333),i=n(99574);t.exports=function(t){return i(t)&&r("ap",t)}},63373:function(t){t.exports=function(t){return Array.isArray(t)}},30191:function(t,e,n){var r=n(22323);t.exports=function(t){return r(t)?!Object.keys(t).length:!t||void 0===t.length||!t.length}},97798:function(t,e,n){var r=n(33333);t.exports=function(t){return!!t&&r("reduce",t)}},48326:function(t){t.exports=function(t){return"function"==typeof t}},99574:function(t,e,n){var r=n(33333);t.exports=function(t){return!!t&&r("map",t)}},91042:function(t,e,n){var r=n(29241);t.exports=function(t){return r(t)&&isFinite(t)&&Math.floor(t)===t}},29241:function(t){t.exports=function(t){return"number"==typeof t&&!isNaN(t)}},22323:function(t){var e=Object.prototype.toString;t.exports=function(t){return!!t&&"[object Object]"===e.call(t)}},96774:function(t,e,n){var r=n(48326);t.exports=function(t){return!!t&&r(t.then)&&r(t.catch)}},32126:function(t,e,n){var r=n(37989),i=n(48326),o=n(21223);t.exports=r((function(t,e){var n=o(t),r=o(e);return n===r||i(t)&&t.name===r||i(e)&&e.name===n}))},33748:function(t,e,n){var r=n(47071),i=n(33333);t.exports=function(t){return r(t)||!!t&&i("concat",t)}},47071:function(t){t.exports=function(t){return"string"==typeof t}},77136:function(t){t.exports=function(t){return"symbol"==typeof t}},60060:function(t,e,n){var r=n(48326);t.exports=function(t,e){return r(e)&&(t===e||t.name===e.name)}},79025:function(t){t.exports=function(t){var e,n;return function(){return e||(e=!0,n=t.apply(null,arguments)),n}}},21223:function(t,e,n){var r=n(48326);t.exports=function(t){return t&&r(t.type)?t.type():{}.toString.call(t).slice(8,-1)}},49761:function(t){var e={unk:function(){return"unknown"},All:function(){return"All"},Any:function(){return"Any"},Arrow:function(){return"Arrow"},Assign:function(){return"Assign"},Async:function(){return"Async"},Const:function(){return"Const"},Either:function(){return"Either"},Endo:function(){return"Endo"},Equiv:function(){return"Equiv"},First:function(){return"First"},Identity:function(){return"Identity"},IO:function(){return"IO"},Last:function(){return"Last"},List:function(){return"List"},Max:function(){return"Max"},Maybe:function(){return"Maybe"},Min:function(){return"Min"},Pair:function(){return"Pair"},Pred:function(){return"Pred"},Prod:function(){return"Prod"},Reader:function(){return"Reader"},Result:function(){return"Result"},Star:function(){return"Star"},State:function(){return"State"},Sum:function(){return"Sum"},Tuple:function(t){return t+"-Tuple"},Unit:function(){return"Unit"},Writer:function(){return"Writer"}},n=function(t){return e[t]||e.unk};t.exports={proxy:function(t){return{type:n(t)}},type:n,typeFn:function(t,e,r){return"crocks/"+n(t)(r)+"@"+(e||0)}}},93645:function(t,e,n){var r=n(66747),i=n(90061),o=r((function(t){return i(t.length,t)}));t.exports=o},90061:function(t,e,n){var r=n(53998),i=n(66747),o=n(45018),a=n(70267),s=o((function(t,e){return 1===t?i(e):r(t,a(t,[],e))}));t.exports=s},53998:function(t){t.exports=function(t,e){switch(t){case 0:return function(){return e.apply(this,arguments)};case 1:return function(t){return e.apply(this,arguments)};case 2:return function(t,n){return e.apply(this,arguments)};case 3:return function(t,n,r){return e.apply(this,arguments)};case 4:return function(t,n,r,i){return e.apply(this,arguments)};case 5:return function(t,n,r,i,o){return e.apply(this,arguments)};case 6:return function(t,n,r,i,o,a){return e.apply(this,arguments)};case 7:return function(t,n,r,i,o,a,s){return e.apply(this,arguments)};case 8:return function(t,n,r,i,o,a,s,u){return e.apply(this,arguments)};case 9:return function(t,n,r,i,o,a,s,u,c){return e.apply(this,arguments)};case 10:return function(t,n,r,i,o,a,s,u,c,l){return e.apply(this,arguments)};default:throw new Error("First argument to _arity must be a non-negative integer no greater than ten")}}},66747:function(t,e,n){var r=n(79178);t.exports=function(t){return function e(n){return 0===arguments.length||r(n)?e:t.apply(this,arguments)}}},45018:function(t,e,n){var r=n(66747),i=n(79178);t.exports=function(t){return function e(n,o){switch(arguments.length){case 0:return e;case 1:return i(n)?e:r((function(e){return t(n,e)}));default:return i(n)&&i(o)?e:i(n)?r((function(e){return t(e,o)})):i(o)?r((function(e){return t(n,e)})):t(n,o)}}}},70267:function(t,e,n){var r=n(53998),i=n(79178);t.exports=function t(e,n,o){return function(){for(var a=[],s=0,u=e,c=0;c<n.length||s<arguments.length;){var l;c<n.length&&(!i(n[c])||s>=arguments.length)?l=n[c]:(l=arguments[s],s+=1),a[c]=l,i(l)||(u-=1),c+=1}return u<=0?o.apply(this,a):r(u,t(e,a,o))}}},79178:function(t){t.exports=function(t){return null!=t&&"object"==typeof t&&!0===t["@@functional/placeholder"]}},12269:function(t,e,n){var r=n(45018)((function(t,e){return e>t?e:t}));t.exports=r},52512:function(t,e,n){var r=n(80988);t.exports=r},98998:function(t,e,n){var r=n(59092);t.exports=r},64272:function(t,e,n){var r=n(533);t.exports=r},65451:function(t,e,n){var r=n(77234);t.exports=r},19214:function(t,e,n){var r=n(18234);t.exports=r},18668:function(t,e,n){var r=n(21527);t.exports=r},52973:function(t,e,n){var r=n(12702);t.exports=r},27092:function(t,e,n){var r=n(56053);t.exports=r},74040:function(t,e,n){var r=n(42690);t.exports=r},25029:function(t,e,n){var r=n(97318);t.exports=r},14622:function(t,e,n){var r=n(46545);t.exports=r},85332:function(t,e,n){var r=n(1597);t.exports=r},95268:function(t,e,n){var r=n(76788);t.exports=r},26632:function(t,e,n){var r=n(58015);t.exports=r},83140:function(t,e,n){var r=n(10320);t.exports=r},76094:function(t,e,n){var r=n(11787);t.exports=r},60315:function(t,e,n){var r=n(69213);t.exports=r},53605:function(t,e,n){var r=n(844);t.exports=r},42208:function(t,e,n){var r=n(65012);t.exports=r},46686:function(t,e,n){var r=n(60073);t.exports=r},54827:function(t,e,n){var r=n(20996);t.exports=r},83268:function(t,e,n){var r=n(87935);t.exports=r},77109:function(t,e,n){var r=n(13437);t.exports=r},1779:function(t,e,n){var r=n(55085);t.exports=r},79814:function(t,e,n){var r=n(91156);t.exports=r},29174:function(t,e,n){var r=n(96256);t.exports=r},13262:function(t,e,n){var r=n(62586);t.exports=r},96264:function(t,e,n){var r=n(67837);t.exports=r},6764:function(t,e,n){var r=n(70216);t.exports=r},51308:function(t,e,n){var r=n(77426);t.exports=r},31826:function(t,e,n){var r=n(94998);t.exports=r},74037:function(t,e,n){var r=n(21845);t.exports=r},8434:function(t,e,n){var r=n(89281);t.exports=r},14286:function(t,e,n){var r=n(63353);t.exports=r},24430:function(t,e,n){var r=n(41930);t.exports=r},39384:function(t,e,n){var r=n(18350);t.exports=r},39701:function(t,e,n){var r=n(35802);t.exports=r},73363:function(t,e,n){var r=n(52102);t.exports=r},70446:function(t,e,n){var r=n(24033);t.exports=r},16929:function(t,e,n){var r=n(75049);t.exports=r},23809:function(t,e,n){var r=n(63802);t.exports=r},79574:function(t,e,n){var r=n(12998);t.exports=r},51112:function(t,e,n){var r=n(43296);t.exports=r},44671:function(t,e,n){var r=n(86272);t.exports=r},85857:function(t,e,n){var r=n(86775);n(52711),n(29097),n(73225),n(45392),n(71638),n(53933),n(21366),t.exports=r},1772:function(t,e,n){var r=n(16420);t.exports=r},8655:function(t,e,n){var r=n(36866);n(20795),t.exports=r},65845:function(t,e,n){var r=n(17276);t.exports=r},51386:function(t,e,n){var r=n(97698);t.exports=r},27847:function(t,e,n){var r=n(41314);t.exports=r},71155:function(t,e,n){var r=n(34883);t.exports=r},7618:function(t,e,n){var r=n(78212);t.exports=r},19953:function(t,e,n){var r=n(54918);t.exports=r},89508:function(t,e,n){n(70185),n(34521);var r=n(5058);t.exports=r.Array.from},10197:function(t,e,n){n(81847);var r=n(5058);t.exports=r.Array.isArray},37595:function(t,e,n){n(79398);var r=n(80003);t.exports=r("Array").concat},53199:function(t,e,n){n(30963),n(30277);var r=n(80003);t.exports=r("Array").entries},26375:function(t,e,n){n(99632);var r=n(80003);t.exports=r("Array").fill},4572:function(t,e,n){n(38215);var r=n(80003);t.exports=r("Array").filter},1955:function(t,e,n){n(11688);var r=n(80003);t.exports=r("Array").findIndex},99449:function(t,e,n){n(79435);var r=n(80003);t.exports=r("Array").find},36906:function(t,e,n){n(82356);var r=n(80003);t.exports=r("Array").forEach},6051:function(t,e,n){n(93455);var r=n(80003);t.exports=r("Array").includes},77874:function(t,e,n){n(25749);var r=n(80003);t.exports=r("Array").indexOf},41297:function(t,e,n){n(30963),n(30277);var r=n(80003);t.exports=r("Array").keys},17166:function(t,e,n){n(94889);var r=n(80003);t.exports=r("Array").map},54237:function(t,e,n){n(11229);var r=n(80003);t.exports=r("Array").reverse},45173:function(t,e,n){n(1859);var r=n(80003);t.exports=r("Array").slice},26454:function(t,e,n){n(76237);var r=n(80003);t.exports=r("Array").sort},82157:function(t,e,n){n(30963),n(30277);var r=n(80003);t.exports=r("Array").values},64362:function(t,e,n){n(98039);var r=n(80003);t.exports=r("Function").bind},60047:function(t,e,n){n(30963),n(70185);var r=n(4187);t.exports=r},78894:function(t,e,n){var r=n(41535),i=n(64362),o=Function.prototype;t.exports=function(t){var e=t.bind;return t===o||r(o,t)&&e===o.bind?i:e}},15473:function(t,e,n){var r=n(41535),i=n(37595),o=Array.prototype;t.exports=function(t){var e=t.concat;return t===o||r(o,t)&&e===o.concat?i:e}},90488:function(t,e,n){var r=n(41535),i=n(69782),o=String.prototype;t.exports=function(t){var e=t.endsWith;return"string"==typeof t||t===o||r(o,t)&&e===o.endsWith?i:e}},42774:function(t,e,n){var r=n(41535),i=n(26375),o=Array.prototype;t.exports=function(t){var e=t.fill;return t===o||r(o,t)&&e===o.fill?i:e}},74760:function(t,e,n){var r=n(41535),i=n(4572),o=Array.prototype;t.exports=function(t){var e=t.filter;return t===o||r(o,t)&&e===o.filter?i:e}},91093:function(t,e,n){var r=n(41535),i=n(1955),o=Array.prototype;t.exports=function(t){var e=t.findIndex;return t===o||r(o,t)&&e===o.findIndex?i:e}},52246:function(t,e,n){var r=n(41535),i=n(99449),o=Array.prototype;t.exports=function(t){var e=t.find;return t===o||r(o,t)&&e===o.find?i:e}},23163:function(t,e,n){var r=n(41535),i=n(6051),o=n(76200),a=Array.prototype,s=String.prototype;t.exports=function(t){var e=t.includes;return t===a||r(a,t)&&e===a.includes?i:"string"==typeof t||t===s||r(s,t)&&e===s.includes?o:e}},97993:function(t,e,n){var r=n(41535),i=n(77874),o=Array.prototype;t.exports=function(t){var e=t.indexOf;return t===o||r(o,t)&&e===o.indexOf?i:e}},51597:function(t,e,n){var r=n(41535),i=n(17166),o=Array.prototype;t.exports=function(t){var e=t.map;return t===o||r(o,t)&&e===o.map?i:e}},27893:function(t,e,n){var r=n(41535),i=n(84364),o=String.prototype;t.exports=function(t){var e=t.padStart;return"string"==typeof t||t===o||r(o,t)&&e===o.padStart?i:e}},77276:function(t,e,n){var r=n(41535),i=n(54237),o=Array.prototype;t.exports=function(t){var e=t.reverse;return t===o||r(o,t)&&e===o.reverse?i:e}},12066:function(t,e,n){var r=n(41535),i=n(45173),o=Array.prototype;t.exports=function(t){var e=t.slice;return t===o||r(o,t)&&e===o.slice?i:e}},19721:function(t,e,n){var r=n(41535),i=n(26454),o=Array.prototype;t.exports=function(t){var e=t.sort;return t===o||r(o,t)&&e===o.sort?i:e}},5783:function(t,e,n){var r=n(41535),i=n(88932),o=String.prototype;t.exports=function(t){var e=t.startsWith;return"string"==typeof t||t===o||r(o,t)&&e===o.startsWith?i:e}},27866:function(t,e,n){var r=n(41535),i=n(17227),o=String.prototype;t.exports=function(t){var e=t.trim;return"string"==typeof t||t===o||r(o,t)&&e===o.trim?i:e}},68563:function(t,e,n){n(19737);var r=n(5058),i=n(26477);r.JSON||(r.JSON={stringify:JSON.stringify}),t.exports=function(t,e,n){return i(r.JSON.stringify,null,arguments)}},72627:function(t,e,n){n(30963),n(12297),n(30277),n(70185);var r=n(5058);t.exports=r.Map},3456:function(t,e,n){n(8544);var r=n(5058);t.exports=r.Math.cbrt},89345:function(t,e,n){n(504);var r=n(5058);t.exports=r.Number.isNaN},65028:function(t,e,n){n(99421),t.exports=9007199254740991},10273:function(t,e,n){n(64564);var r=n(5058);t.exports=r.Object.assign},19999:function(t,e,n){n(13365);var r=n(5058).Object;t.exports=function(t,e){return r.create(t,e)}},14116:function(t,e,n){n(42883);var r=n(5058).Object,i=t.exports=function(t,e,n){return r.defineProperty(t,e,n)};r.defineProperty.sham&&(i.sham=!0)},70060:function(t,e,n){n(74152);var r=n(5058);t.exports=r.Object.entries},24573:function(t,e,n){n(18909);var r=n(5058).Object,i=t.exports=function(t,e){return r.getOwnPropertyDescriptor(t,e)};r.getOwnPropertyDescriptor.sham&&(i.sham=!0)},33298:function(t,e,n){n(51690);var r=n(5058);t.exports=r.Object.getOwnPropertyDescriptors},68561:function(t,e,n){n(21006);var r=n(5058);t.exports=r.Object.getOwnPropertySymbols},69304:function(t,e,n){n(22569);var r=n(5058);t.exports=r.Object.getPrototypeOf},50688:function(t,e,n){n(93424);var r=n(5058);t.exports=r.Object.is},84802:function(t,e,n){n(44261);var r=n(5058);t.exports=r.Object.keys},76929:function(t,e,n){n(9652);var r=n(5058);t.exports=r.Object.setPrototypeOf},46660:function(t,e,n){n(76818);var r=n(5058);t.exports=r.Object.values},15716:function(t,e,n){n(72750),n(30963),n(30277),n(57491),n(49230),n(33978),n(39952),n(70185);var r=n(5058);t.exports=r.Promise},27313:function(t,e,n){n(24679);var r=n(5058);t.exports=r.Reflect.construct},78284:function(t,e,n){n(22382);var r=n(5058);t.exports=r.Reflect.get},70284:function(t,e,n){n(30963),n(30277),n(1753),n(70185);var r=n(5058);t.exports=r.Set},69782:function(t,e,n){n(28107);var r=n(80003);t.exports=r("String").endsWith},76200:function(t,e,n){n(2126);var r=n(80003);t.exports=r("String").includes},84364:function(t,e,n){n(28051);var r=n(80003);t.exports=r("String").padStart},88932:function(t,e,n){n(914);var r=n(80003);t.exports=r("String").startsWith},17227:function(t,e,n){n(77485);var r=n(80003);t.exports=r("String").trim},39602:function(t,e,n){n(21006);var r=n(5058);t.exports=r.Symbol.for},49457:function(t,e,n){n(79398),n(30277),n(21006),n(63112),n(42019),n(24435),n(93427),n(42526),n(3314),n(25202),n(46916),n(19206),n(28458),n(43743),n(1283),n(17294),n(26287),n(78655),n(15913),n(77014);var r=n(5058);t.exports=r.Symbol},71080:function(t,e,n){n(30963),n(30277),n(70185),n(42526);var r=n(88239);t.exports=r.f("iterator")},8025:function(t,e,n){n(14109),n(1283);var r=n(88239);t.exports=r.f("toPrimitive")},37836:function(t,e,n){n(30963),n(30277),n(40140);var r=n(5058);t.exports=r.WeakMap},46839:function(t,e,n){n(30963),n(30277),n(64852);var r=n(5058);t.exports=r.WeakSet},51714:function(t,e,n){t.exports=n(92275)},25122:function(t,e,n){t.exports=n(90022)},78458:function(t,e,n){t.exports=n(13078)},65600:function(t,e,n){t.exports=n(13265)},28266:function(t,e,n){t.exports=n(11864)},44399:function(t,e,n){t.exports=n(38413)},39367:function(t,e,n){t.exports=n(65453)},22005:function(t,e,n){t.exports=n(9827)},34748:function(t,e,n){t.exports=n(8729)},83696:function(t,e,n){t.exports=n(58485)},76516:function(t,e,n){t.exports=n(9459)},56368:function(t,e,n){t.exports=n(58254)},93739:function(t,e,n){t.exports=n(22593)},89151:function(t,e,n){t.exports=n(65020)},17654:function(t,e,n){t.exports=n(71359)},57762:function(t,e,n){t.exports=n(63623)},81004:function(t,e,n){t.exports=n(78163)},13885:function(t,e,n){t.exports=n(49862)},89329:function(t,e,n){t.exports=n(35638)},38755:function(t,e,n){t.exports=n(28346)},55781:function(t,e,n){t.exports=n(95088)},53185:function(t,e,n){t.exports=n(35690)},88235:function(t,e,n){t.exports=n(82863)},59829:function(t,e,n){t.exports=n(13373)},65560:function(t,e,n){t.exports=n(65820)},41047:function(t,e,n){t.exports=n(98220)},87034:function(t,e,n){t.exports=n(45828)},83734:function(t,e,n){t.exports=n(86243)},20711:function(t,e,n){t.exports=n(20177)},86488:function(t,e,n){t.exports=n(91733)},8827:function(t,e,n){t.exports=n(69953)},56581:function(t,e,n){t.exports=n(49959)},41633:function(t,e,n){t.exports=n(20199)},20344:function(t,e,n){t.exports=n(94269)},48909:function(t,e,n){t.exports=n(10603)},6258:function(t,e,n){t.exports=n(68248)},57602:function(t,e,n){t.exports=n(43630)},11024:function(t,e,n){t.exports=n(84735)},44705:function(t,e,n){t.exports=n(88511)},12232:function(t,e,n){t.exports=n(49769)},44565:function(t,e,n){t.exports=n(77201)},73637:function(t,e,n){t.exports=n(11738)},80407:function(t,e,n){t.exports=n(20459)},19502:function(t,e,n){t.exports=n(25793)},63969:function(t,e,n){t.exports=n(31373)},95413:function(t,e,n){t.exports=n(47308)},21085:function(t,e,n){t.exports=n(22041)},21277:function(t,e,n){t.exports=n(78149)},90007:function(t,e,n){t.exports=n(43760)},34976:function(t,e,n){t.exports=n(21929)},41680:function(t,e,n){t.exports=n(16571)},95214:function(t,e,n){t.exports=n(23001)},33682:function(t,e,n){t.exports=n(14295)},92275:function(t,e,n){var r=n(52512);t.exports=r},90022:function(t,e,n){var r=n(98998);t.exports=r},13078:function(t,e,n){var r=n(64272);t.exports=r},13265:function(t,e,n){var r=n(65451);t.exports=r},11864:function(t,e,n){var r=n(19214);t.exports=r},38413:function(t,e,n){var r=n(18668);t.exports=r},65453:function(t,e,n){var r=n(52973);t.exports=r},9827:function(t,e,n){var r=n(27092);t.exports=r},8729:function(t,e,n){var r=n(74040);t.exports=r},58485:function(t,e,n){var r=n(25029);t.exports=r},9459:function(t,e,n){var r=n(14622);t.exports=r},58254:function(t,e,n){var r=n(85332);t.exports=r},22593:function(t,e,n){var r=n(95268);t.exports=r},65020:function(t,e,n){var r=n(26632);t.exports=r},71359:function(t,e,n){var r=n(83140);t.exports=r},63623:function(t,e,n){var r=n(76094);t.exports=r},78163:function(t,e,n){var r=n(60315);t.exports=r},49862:function(t,e,n){var r=n(53605);t.exports=r},35638:function(t,e,n){var r=n(42208);t.exports=r},28346:function(t,e,n){var r=n(46686);t.exports=r},95088:function(t,e,n){var r=n(54827);t.exports=r},35690:function(t,e,n){var r=n(83268);t.exports=r},82863:function(t,e,n){var r=n(77109);t.exports=r},13373:function(t,e,n){var r=n(1779);t.exports=r},65820:function(t,e,n){var r=n(79814);n(45952),n(78043),n(17017),n(85967),n(16005),n(3556),n(81582),n(72910),n(33709),n(22547),n(97803),n(53014),n(91688),n(26346),n(49459),n(15851),n(93434),n(88415),n(49663),n(59405),t.exports=r},98220:function(t,e,n){var r=n(29174);t.exports=r},45828:function(t,e,n){var r=n(13262);t.exports=r},86243:function(t,e,n){var r=n(96264);t.exports=r},20177:function(t,e,n){var r=n(6764);t.exports=r},91733:function(t,e,n){var r=n(51308);t.exports=r},69953:function(t,e,n){var r=n(31826);t.exports=r},49959:function(t,e,n){var r=n(74037);t.exports=r},20199:function(t,e,n){var r=n(8434);t.exports=r},94269:function(t,e,n){var r=n(14286);t.exports=r},10603:function(t,e,n){var r=n(24430);t.exports=r},68248:function(t,e,n){var r=n(39384);t.exports=r},43630:function(t,e,n){var r=n(39701);t.exports=r},84735:function(t,e,n){var r=n(73363);t.exports=r},88511:function(t,e,n){var r=n(70446);t.exports=r},49769:function(t,e,n){var r=n(16929);t.exports=r},77201:function(t,e,n){var r=n(23809);n(33239),n(82564),n(25361),n(94781),t.exports=r},11738:function(t,e,n){var r=n(79574);t.exports=r},20459:function(t,e,n){var r=n(51112);t.exports=r},25793:function(t,e,n){var r=n(44671);t.exports=r},31373:function(t,e,n){var r=n(85857);n(84170),n(62808),n(82745),n(84070),n(25277),n(34943),n(28404),n(40269),n(91239),n(53180),n(85405),n(81090),n(70146),n(1240),n(80734),n(21946),n(20985),n(76035),t.exports=r},47308:function(t,e,n){var r=n(1772);t.exports=r},22041:function(t,e,n){var r=n(8655);n(34419),n(54596),n(44505),n(57049),n(29545),n(72481),n(52208),t.exports=r},78149:function(t,e,n){var r=n(65845);t.exports=r},43760:function(t,e,n){var r=n(51386);t.exports=r},21929:function(t,e,n){var r=n(27847);t.exports=r},16571:function(t,e,n){var r=n(71155);t.exports=r},23001:function(t,e,n){var r=n(7618);n(70185),n(33976),n(58959),n(63037),n(38894),n(4762),t.exports=r},14295:function(t,e,n){var r=n(19953);n(70185),n(23996),n(42579),n(71963),n(87243),t.exports=r},86148:function(t,e,n){var r=n(16615),i=n(37254),o=TypeError;t.exports=function(t){if(r(t))return t;throw o(i(t)+" is not a function")}},31413:function(t,e,n){var r=n(68630),i=n(37254),o=TypeError;t.exports=function(t){if(r(t))return t;throw o(i(t)+" is not a constructor")}},7655:function(t,e,n){var r=n(37254);t.exports=function(t){if("object"==typeof t&&"size"in t&&"has"in t&&"get"in t&&"set"in t&&"delete"in t&&"entries"in t)return t;throw TypeError(r(t)+" is not a map")}},65838:function(t,e,n){var r=n(16615),i=String,o=TypeError;t.exports=function(t){if("object"==typeof t||r(t))return t;throw o("Can't set "+i(t)+" as a prototype")}},20902:function(t,e,n){var r=n(37254);t.exports=function(t){if("object"==typeof t&&"size"in t&&"has"in t&&"add"in t&&"delete"in t&&"keys"in t)return t;throw TypeError(r(t)+" is not a set")}},82271:function(t,e,n){var r=n(37254);t.exports=function(t){if("object"==typeof t&&"has"in t&&"get"in t&&"set"in t)return t;throw TypeError(r(t)+" is not a weakmap")}},64725:function(t,e,n){var r=n(37254);t.exports=function(t){if("object"==typeof t&&"has"in t&&"add"in t&&"delete"in t)return t;throw TypeError(r(t)+" is not a weakset")}},7272:function(t){t.exports=function(){}},77423:function(t,e,n){var r=n(41535),i=TypeError;t.exports=function(t,e){if(r(e,t))return t;throw i("Incorrect invocation")}},64950:function(t,e,n){var r=n(66106),i=String,o=TypeError;t.exports=function(t){if(r(t))return t;throw o(i(t)+" is not an object")}},89724:function(t,e,n){var r=n(13315);t.exports=r((function(){if("function"==typeof ArrayBuffer){var t=new ArrayBuffer(8);Object.isExtensible(t)&&Object.defineProperty(t,"a",{value:8})}}))},8660:function(t,e,n){"use strict";var r=n(66504),i=n(4351),o=n(33268);t.exports=function(t){for(var e=r(this),n=o(e),a=arguments.length,s=i(a>1?arguments[1]:void 0,n),u=a>2?arguments[2]:void 0,c=void 0===u?n:i(u,n);c>s;)e[s++]=t;return e}},99308:function(t,e,n){"use strict";var r=n(2912).forEach,i=n(16680)("forEach");t.exports=i?[].forEach:function(t){return r(this,t,arguments.length>1?arguments[1]:void 0)}},4133:function(t,e,n){"use strict";var r=n(1912),i=n(93344),o=n(66504),a=n(5300),s=n(57517),u=n(68630),c=n(33268),l=n(79869),f=n(27390),d=n(4187),h=Array;t.exports=function(t){var e=o(t),n=u(this),p=arguments.length,m=p>1?arguments[1]:void 0,g=void 0!==m;g&&(m=r(m,p>2?arguments[2]:void 0));var v,y,b,_,w,x,T=d(e),S=0;if(!T||this===h&&s(T))for(v=c(e),y=n?new this(v):h(v);v>S;S++)x=g?m(e[S],S):e[S],l(y,S,x);else for(w=(_=f(e,T)).next,y=n?new this:[];!(b=i(w,_)).done;S++)x=g?a(_,m,[b.value,S],!0):b.value,l(y,S,x);return y.length=S,y}},89830:function(t,e,n){var r=n(51015),i=n(4351),o=n(33268),a=function(t){return function(e,n,a){var s,u=r(e),c=o(u),l=i(a,c);if(t&&n!=n){for(;c>l;)if((s=u[l++])!=s)return!0}else for(;c>l;l++)if((t||l in u)&&u[l]===n)return t||l||0;return!t&&-1}};t.exports={includes:a(!0),indexOf:a(!1)}},2912:function(t,e,n){var r=n(1912),i=n(32108),o=n(66864),a=n(66504),s=n(33268),u=n(48071),c=i([].push),l=function(t){var e=1==t,n=2==t,i=3==t,l=4==t,f=6==t,d=7==t,h=5==t||f;return function(p,m,g,v){for(var y,b,_=a(p),w=o(_),x=r(m,g),T=s(w),S=0,E=v||u,k=e?E(p,T):n||d?E(p,0):void 0;T>S;S++)if((h||S in w)&&(b=x(y=w[S],S,_),t))if(e)k[S]=b;else if(b)switch(t){case 3:return!0;case 5:return y;case 6:return S;case 2:c(k,y)}else switch(t){case 4:return!1;case 7:c(k,y)}return f?-1:i||l?l:k}};t.exports={forEach:l(0),map:l(1),filter:l(2),some:l(3),every:l(4),find:l(5),findIndex:l(6),filterReject:l(7)}},71319:function(t,e,n){var r=n(13315),i=n(77431),o=n(67544),a=i("species");t.exports=function(t){return o>=51||!r((function(){var e=[];return(e.constructor={})[a]=function(){return{foo:1}},1!==e[t](Boolean).foo}))}},16680:function(t,e,n){"use strict";var r=n(13315);t.exports=function(t,e){var n=[][t];return!!n&&r((function(){n.call(null,e||function(){return 1},1)}))}},21960:function(t,e,n){var r=n(4351),i=n(33268),o=n(79869),a=Array,s=Math.max;t.exports=function(t,e,n){for(var u=i(t),c=r(e,u),l=r(void 0===n?u:n,u),f=a(s(l-c,0)),d=0;c<l;c++,d++)o(f,d,t[c]);return f.length=d,f}},76253:function(t,e,n){var r=n(32108);t.exports=r([].slice)},65702:function(t,e,n){var r=n(21960),i=Math.floor,o=function(t,e){var n=t.length,u=i(n/2);return n<8?a(t,e):s(t,o(r(t,0,u),e),o(r(t,u),e),e)},a=function(t,e){for(var n,r,i=t.length,o=1;o<i;){for(r=o,n=t[o];r&&e(t[r-1],n)>0;)t[r]=t[--r];r!==o++&&(t[r]=n)}return t},s=function(t,e,n,r){for(var i=e.length,o=n.length,a=0,s=0;a<i||s<o;)t[a+s]=a<i&&s<o?r(e[a],n[s])<=0?e[a++]:n[s++]:a<i?e[a++]:n[s++];return t};t.exports=o},33037:function(t,e,n){var r=n(55345),i=n(68630),o=n(66106),a=n(77431)("species"),s=Array;t.exports=function(t){var e;return r(t)&&(e=t.constructor,(i(e)&&(e===s||r(e.prototype))||o(e)&&null===(e=e[a]))&&(e=void 0)),void 0===e?s:e}},48071:function(t,e,n){var r=n(33037);t.exports=function(t,e){return new(r(t))(0===e?0:e)}},5300:function(t,e,n){var r=n(64950),i=n(6861);t.exports=function(t,e,n,o){try{return o?e(r(n)[0],n[1]):e(n)}catch(e){i(t,"throw",e)}}},54341:function(t){t.exports=function(t,e){return 1==e?function(e,n){return e[t](n)}:function(e,n,r){return e[t](n,r)}}},94337:function(t,e,n){var r=n(77431)("iterator"),i=!1;try{var o=0,a={next:function(){return{done:!!o++}},return:function(){i=!0}};a[r]=function(){return this},Array.from(a,(function(){throw 2}))}catch(t){}t.exports=function(t,e){if(!e&&!i)return!1;var n=!1;try{var o={};o[r]=function(){return{next:function(){return{done:n=!0}}}},t(o)}catch(t){}return n}},80222:function(t,e,n){var r=n(32108),i=r({}.toString),o=r("".slice);t.exports=function(t){return o(i(t),8,-1)}},50176:function(t,e,n){var r=n(60639),i=n(16615),o=n(80222),a=n(77431)("toStringTag"),s=Object,u="Arguments"==o(function(){return arguments}());t.exports=r?o:function(t){var e,n,r;return void 0===t?"Undefined":null===t?"Null":"string"==typeof(n=function(t,e){try{return t[e]}catch(t){}}(e=s(t),a))?n:u?o(e):"Object"==(r=o(e))&&i(e.callee)?"Arguments":r}},37571:function(t,e,n){"use strict";var r=n(1912),i=n(93344),o=n(86148),a=n(31413),s=n(48056),u=n(4553),c=[].push;t.exports=function(t){var e,n,l,f,d=arguments.length,h=d>1?arguments[1]:void 0;return a(this),(e=void 0!==h)&&o(h),s(t)?new this:(n=[],e?(l=0,f=r(h,d>2?arguments[2]:void 0),u(t,(function(t){i(c,n,f(t,l++))}))):u(t,c,{that:n}),new this(n))}},98836:function(t,e,n){"use strict";var r=n(76253);t.exports=function(){return new this(r(arguments))}},30870:function(t,e,n){"use strict";var r=n(26779).f,i=n(58743),o=n(92671),a=n(1912),s=n(77423),u=n(48056),c=n(4553),l=n(7112),f=n(78462),d=n(971),h=n(92290),p=n(54581).fastKey,m=n(90293),g=m.set,v=m.getterFor;t.exports={getConstructor:function(t,e,n,l){var f=t((function(t,r){s(t,d),g(t,{type:e,index:i(null),first:void 0,last:void 0,size:0}),h||(t.size=0),u(r)||c(r,t[l],{that:t,AS_ENTRIES:n})})),d=f.prototype,m=v(e),y=function(t,e,n){var r,i,o=m(t),a=b(t,e);return a?a.value=n:(o.last=a={index:i=p(e,!0),key:e,value:n,previous:r=o.last,next:void 0,removed:!1},o.first||(o.first=a),r&&(r.next=a),h?o.size++:t.size++,"F"!==i&&(o.index[i]=a)),t},b=function(t,e){var n,r=m(t),i=p(e);if("F"!==i)return r.index[i];for(n=r.first;n;n=n.next)if(n.key==e)return n};return o(d,{clear:function(){for(var t=m(this),e=t.index,n=t.first;n;)n.removed=!0,n.previous&&(n.previous=n.previous.next=void 0),delete e[n.index],n=n.next;t.first=t.last=void 0,h?t.size=0:this.size=0},delete:function(t){var e=this,n=m(e),r=b(e,t);if(r){var i=r.next,o=r.previous;delete n.index[r.index],r.removed=!0,o&&(o.next=i),i&&(i.previous=o),n.first==r&&(n.first=i),n.last==r&&(n.last=o),h?n.size--:e.size--}return!!r},forEach:function(t){for(var e,n=m(this),r=a(t,arguments.length>1?arguments[1]:void 0);e=e?e.next:n.first;)for(r(e.value,e.key,this);e&&e.removed;)e=e.previous},has:function(t){return!!b(this,t)}}),o(d,n?{get:function(t){var e=b(this,t);return e&&e.value},set:function(t,e){return y(this,0===t?0:t,e)}}:{add:function(t){return y(this,t=0===t?0:t,t)}}),h&&r(d,"size",{get:function(){return m(this).size}}),f},setStrong:function(t,e,n){var r=e+" Iterator",i=v(e),o=v(r);l(t,e,(function(t,e){g(this,{type:r,target:t,state:i(t),kind:e,last:void 0})}),(function(){for(var t=o(this),e=t.kind,n=t.last;n&&n.removed;)n=n.previous;return t.target&&(t.last=n=n?n.next:t.state.first)?f("keys"==e?n.key:"values"==e?n.value:[n.key,n.value],!1):(t.target=void 0,f(void 0,!0))}),n?"entries":"values",!n,!0),d(e)}}},39017:function(t,e,n){"use strict";var r=n(32108),i=n(92671),o=n(54581).getWeakData,a=n(77423),s=n(64950),u=n(48056),c=n(66106),l=n(4553),f=n(2912),d=n(79728),h=n(90293),p=h.set,m=h.getterFor,g=f.find,v=f.findIndex,y=r([].splice),b=0,_=function(t){return t.frozen||(t.frozen=new w)},w=function(){this.entries=[]},x=function(t,e){return g(t.entries,(function(t){return t[0]===e}))};w.prototype={get:function(t){var e=x(this,t);if(e)return e[1]},has:function(t){return!!x(this,t)},set:function(t,e){var n=x(this,t);n?n[1]=e:this.entries.push([t,e])},delete:function(t){var e=v(this.entries,(function(e){return e[0]===t}));return~e&&y(this.entries,e,1),!!~e}},t.exports={getConstructor:function(t,e,n,r){var f=t((function(t,i){a(t,h),p(t,{type:e,id:b++,frozen:void 0}),u(i)||l(i,t[r],{that:t,AS_ENTRIES:n})})),h=f.prototype,g=m(e),v=function(t,e,n){var r=g(t),i=o(s(e),!0);return!0===i?_(r).set(e,n):i[r.id]=n,t};return i(h,{delete:function(t){var e=g(this);if(!c(t))return!1;var n=o(t);return!0===n?_(e).delete(t):n&&d(n,e.id)&&delete n[e.id]},has:function(t){var e=g(this);if(!c(t))return!1;var n=o(t);return!0===n?_(e).has(t):n&&d(n,e.id)}}),i(h,n?{get:function(t){var e=g(this);if(c(t)){var n=o(t);return!0===n?_(e).get(t):n?n[e.id]:void 0}},set:function(t,e){return v(this,t,e)}}:{add:function(t){return v(this,t,!0)}}),f}}},27166:function(t,e,n){"use strict";var r=n(65609),i=n(82202),o=n(54581),a=n(13315),s=n(93446),u=n(4553),c=n(77423),l=n(16615),f=n(66106),d=n(34026),h=n(26779).f,p=n(2912).forEach,m=n(92290),g=n(90293),v=g.set,y=g.getterFor;t.exports=function(t,e,n){var g,b=-1!==t.indexOf("Map"),_=-1!==t.indexOf("Weak"),w=b?"set":"add",x=i[t],T=x&&x.prototype,S={};if(m&&l(x)&&(_||T.forEach&&!a((function(){(new x).entries().next()})))){var E=(g=e((function(e,n){v(c(e,E),{type:t,collection:new x}),null!=n&&u(n,e[w],{that:e,AS_ENTRIES:b})}))).prototype,k=y(t);p(["add","clear","delete","forEach","get","has","set","keys","values","entries"],(function(t){var e="add"==t||"set"==t;!(t in T)||_&&"clear"==t||s(E,t,(function(n,r){var i=k(this).collection;if(!e&&_&&!f(n))return"get"==t&&void 0;var o=i[t](0===n?0:n,r);return e?this:o}))})),_||h(E,"size",{configurable:!0,get:function(){return k(this).collection.size}})}else g=n.getConstructor(e,t,b,w),o.enable();return d(g,t,!1,!0),S[t]=g,r({global:!0,forced:!0},S),_||n.setStrong(g,t,b),g}},80359:function(t,e,n){var r=n(79728),i=n(1271),o=n(40406),a=n(26779);t.exports=function(t,e,n){for(var s=i(e),u=a.f,c=o.f,l=0;l<s.length;l++){var f=s[l];r(t,f)||n&&r(n,f)||u(t,f,c(e,f))}}},45023:function(t,e,n){var r=n(77431)("match");t.exports=function(t){var e=/./;try{"/./"[t](e)}catch(n){try{return e[r]=!1,"/./"[t](e)}catch(t){}}return!1}},49723:function(t,e,n){var r=n(13315);t.exports=!r((function(){function t(){}return t.prototype.constructor=null,Object.getPrototypeOf(new t)!==t.prototype}))},78462:function(t){t.exports=function(t,e){return{value:t,done:e}}},93446:function(t,e,n){var r=n(92290),i=n(26779),o=n(42630);t.exports=r?function(t,e,n){return i.f(t,e,o(1,n))}:function(t,e,n){return t[e]=n,t}},42630:function(t){t.exports=function(t,e){return{enumerable:!(1&t),configurable:!(2&t),writable:!(4&t),value:e}}},79869:function(t,e,n){"use strict";var r=n(70738),i=n(26779),o=n(42630);t.exports=function(t,e,n){var a=r(e);a in t?i.f(t,a,o(0,n)):t[a]=n}},80674:function(t,e,n){var r=n(26779);t.exports=function(t,e,n){return r.f(t,e,n)}},46037:function(t,e,n){var r=n(93446);t.exports=function(t,e,n,i){return i&&i.enumerable?t[e]=n:r(t,e,n),t}},92671:function(t,e,n){var r=n(46037);t.exports=function(t,e,n){for(var i in e)n&&n.unsafe&&t[i]?t[i]=e[i]:r(t,i,e[i],n);return t}},13143:function(t,e,n){var r=n(82202),i=Object.defineProperty;t.exports=function(t,e){try{i(r,t,{value:e,configurable:!0,writable:!0})}catch(n){r[t]=e}return e}},74114:function(t,e,n){"use strict";var r=n(37254),i=TypeError;t.exports=function(t,e){if(!delete t[e])throw i("Cannot delete property "+r(e)+" of "+r(t))}},92290:function(t,e,n){var r=n(13315);t.exports=!r((function(){return 7!=Object.defineProperty({},1,{get:function(){return 7}})[1]}))},794:function(t){var e="object"==typeof document&&document.all,n=void 0===e&&void 0!==e;t.exports={all:e,IS_HTMLDDA:n}},13696:function(t,e,n){var r=n(82202),i=n(66106),o=r.document,a=i(o)&&i(o.createElement);t.exports=function(t){return a?o.createElement(t):{}}},58981:function(t){var e=TypeError;t.exports=function(t){if(t>9007199254740991)throw e("Maximum allowed index exceeded");return t}},80196:function(t){t.exports={CSSRuleList:0,CSSStyleDeclaration:0,CSSValueList:0,ClientRectList:0,DOMRectList:0,DOMStringList:0,DOMTokenList:1,DataTransferItemList:0,FileList:0,HTMLAllCollection:0,HTMLCollection:0,HTMLFormElement:0,HTMLSelectElement:0,MediaList:0,MimeTypeArray:0,NamedNodeMap:0,NodeList:1,PaintRequestList:0,Plugin:0,PluginArray:0,SVGLengthList:0,SVGNumberList:0,SVGPathSegList:0,SVGPointList:0,SVGStringList:0,SVGTransformList:0,SourceBufferList:0,StyleSheetList:0,TextTrackCueList:0,TextTrackList:0,TouchList:0}},38823:function(t,e,n){var r=n(26023).match(/firefox\/(\d+)/i);t.exports=!!r&&+r[1]},60495:function(t,e,n){var r=n(30880),i=n(61353);t.exports=!r&&!i&&"object"==typeof window&&"object"==typeof document},30880:function(t){t.exports="object"==typeof Deno&&Deno&&"object"==typeof Deno.version},51918:function(t,e,n){var r=n(26023);t.exports=/MSIE|Trident/.test(r)},85697:function(t,e,n){var r=n(26023),i=n(82202);t.exports=/ipad|iphone|ipod/i.test(r)&&void 0!==i.Pebble},87812:function(t,e,n){var r=n(26023);t.exports=/(?:ipad|iphone|ipod).*applewebkit/i.test(r)},61353:function(t,e,n){var r=n(80222),i=n(82202);t.exports="process"==r(i.process)},51881:function(t,e,n){var r=n(26023);t.exports=/web0s(?!.*chrome)/i.test(r)},26023:function(t,e,n){var r=n(68520);t.exports=r("navigator","userAgent")||""},67544:function(t,e,n){var r,i,o=n(82202),a=n(26023),s=o.process,u=o.Deno,c=s&&s.versions||u&&u.version,l=c&&c.v8;l&&(i=(r=l.split("."))[0]>0&&r[0]<4?1:+(r[0]+r[1])),!i&&a&&(!(r=a.match(/Edge\/(\d+)/))||r[1]>=74)&&(r=a.match(/Chrome\/(\d+)/))&&(i=+r[1]),t.exports=i},92323:function(t,e,n){var r=n(26023).match(/AppleWebKit\/(\d+)\./);t.exports=!!r&&+r[1]},80003:function(t,e,n){var r=n(5058);t.exports=function(t){return r[t+"Prototype"]}},51816:function(t){t.exports=["constructor","hasOwnProperty","isPrototypeOf","propertyIsEnumerable","toLocaleString","toString","valueOf"]},8604:function(t,e,n){var r=n(32108),i=Error,o=r("".replace),a=String(i("zxcasd").stack),s=/\n\s*at [^:]*:[^\n]*/,u=s.test(a);t.exports=function(t,e){if(u&&"string"==typeof t&&!i.prepareStackTrace)for(;e--;)t=o(t,s,"");return t}},44774:function(t,e,n){var r=n(13315),i=n(42630);t.exports=!r((function(){var t=Error("a");return!("stack"in t)||(Object.defineProperty(t,"stack",i(1,7)),7!==t.stack)}))},65609:function(t,e,n){"use strict";var r=n(82202),i=n(26477),o=n(40352),a=n(16615),s=n(40406).f,u=n(30646),c=n(5058),l=n(1912),f=n(93446),d=n(79728),h=function(t){var e=function(n,r,o){if(this instanceof e){switch(arguments.length){case 0:return new t;case 1:return new t(n);case 2:return new t(n,r)}return new t(n,r,o)}return i(t,this,arguments)};return e.prototype=t.prototype,e};t.exports=function(t,e){var n,i,p,m,g,v,y,b,_,w=t.target,x=t.global,T=t.stat,S=t.proto,E=x?r:T?r[w]:(r[w]||{}).prototype,k=x?c:c[w]||f(c,w,{})[w],C=k.prototype;for(m in e)i=!(n=u(x?m:w+(T?".":"#")+m,t.forced))&&E&&d(E,m),v=k[m],i&&(y=t.dontCallGetSet?(_=s(E,m))&&_.value:E[m]),g=i&&y?y:e[m],i&&typeof v==typeof g||(b=t.bind&&i?l(g,r):t.wrap&&i?h(g):S&&a(g)?o(g):g,(t.sham||g&&g.sham||v&&v.sham)&&f(b,"sham",!0),f(k,m,b),S&&(d(c,p=w+"Prototype")||f(c,p,{}),f(c[p],m,g),t.real&&C&&(n||!C[m])&&f(C,m,g)))}},13315:function(t){t.exports=function(t){try{return!!t()}catch(t){return!0}}},96959:function(t,e,n){var r=n(13315);t.exports=!r((function(){return Object.isExtensible(Object.preventExtensions({}))}))},26477:function(t,e,n){var r=n(38482),i=Function.prototype,o=i.apply,a=i.call;t.exports="object"==typeof Reflect&&Reflect.apply||(r?a.bind(o):function(){return a.apply(o,arguments)})},1912:function(t,e,n){var r=n(40352),i=n(86148),o=n(38482),a=r(r.bind);t.exports=function(t,e){return i(t),void 0===e?t:o?a(t,e):function(){return t.apply(e,arguments)}}},38482:function(t,e,n){var r=n(13315);t.exports=!r((function(){var t=function(){}.bind();return"function"!=typeof t||t.hasOwnProperty("prototype")}))},74908:function(t,e,n){"use strict";var r=n(32108),i=n(86148),o=n(66106),a=n(79728),s=n(76253),u=n(38482),c=Function,l=r([].concat),f=r([].join),d={},h=function(t,e,n){if(!a(d,e)){for(var r=[],i=0;i<e;i++)r[i]="a["+i+"]";d[e]=c("C,a","return new C("+f(r,",")+")")}return d[e](t,n)};t.exports=u?c.bind:function(t){var e=i(this),n=e.prototype,r=s(arguments,1),a=function(){var n=l(r,s(arguments));return this instanceof a?h(e,n.length,n):e.apply(t,n)};return o(n)&&(a.prototype=n),a}},93344:function(t,e,n){var r=n(38482),i=Function.prototype.call;t.exports=r?i.bind(i):function(){return i.apply(i,arguments)}},40637:function(t,e,n){var r=n(92290),i=n(79728),o=Function.prototype,a=r&&Object.getOwnPropertyDescriptor,s=i(o,"name"),u=s&&"something"===function(){}.name,c=s&&(!r||r&&a(o,"name").configurable);t.exports={EXISTS:s,PROPER:u,CONFIGURABLE:c}},40352:function(t,e,n){var r=n(80222),i=n(32108);t.exports=function(t){if("Function"===r(t))return i(t)}},32108:function(t,e,n){var r=n(38482),i=Function.prototype,o=i.call,a=r&&i.bind.bind(o,o);t.exports=r?a:function(t){return function(){return o.apply(t,arguments)}}},68520:function(t,e,n){var r=n(5058),i=n(82202),o=n(16615),a=function(t){return o(t)?t:void 0};t.exports=function(t,e){return arguments.length<2?a(r[t])||a(i[t]):r[t]&&r[t][e]||i[t]&&i[t][e]}},4187:function(t,e,n){var r=n(50176),i=n(72173),o=n(48056),a=n(87551),s=n(77431)("iterator");t.exports=function(t){if(!o(t))return i(t,s)||i(t,"@@iterator")||a[r(t)]}},27390:function(t,e,n){var r=n(93344),i=n(86148),o=n(64950),a=n(37254),s=n(4187),u=TypeError;t.exports=function(t,e){var n=arguments.length<2?s(t):e;if(i(n))return o(r(n,t));throw u(a(t)+" is not iterable")}},72173:function(t,e,n){var r=n(86148),i=n(48056);t.exports=function(t,e){var n=t[e];return i(n)?void 0:r(n)}},47029:function(t,e,n){var r=n(86148),i=n(64950),o=n(93344),a=n(36225),s=TypeError,u=function(t,e,n,r){this.set=t,this.size=e,this.has=n,this.keys=r};u.prototype={getIterator:function(){return i(o(this.keys,this.set))},includes:function(t){return o(this.has,this.set,t)}},t.exports=function(t){i(t);var e=+t.size;if(e!=e)throw s("Invalid size");return new u(t,a(e),r(t.has),r(t.keys))}},82202:function(t,e,n){var r=function(t){return t&&t.Math==Math&&t};t.exports=r("object"==typeof globalThis&&globalThis)||r("object"==typeof window&&window)||r("object"==typeof self&&self)||r("object"==typeof n.g&&n.g)||function(){return this}()||Function("return this")()},79728:function(t,e,n){var r=n(32108),i=n(66504),o=r({}.hasOwnProperty);t.exports=Object.hasOwn||function(t,e){return o(i(t),e)}},3641:function(t){t.exports={}},22189:function(t,e,n){var r=n(82202);t.exports=function(t,e){var n=r.console;n&&n.error&&(1==arguments.length?n.error(t):n.error(t,e))}},48238:function(t,e,n){var r=n(68520);t.exports=r("document","documentElement")},61916:function(t,e,n){var r=n(92290),i=n(13315),o=n(13696);t.exports=!r&&!i((function(){return 7!=Object.defineProperty(o("div"),"a",{get:function(){return 7}}).a}))},66864:function(t,e,n){var r=n(32108),i=n(13315),o=n(80222),a=Object,s=r("".split);t.exports=i((function(){return!a("z").propertyIsEnumerable(0)}))?function(t){return"String"==o(t)?s(t,""):a(t)}:a},78693:function(t,e,n){var r=n(32108),i=n(16615),o=n(24156),a=r(Function.toString);i(o.inspectSource)||(o.inspectSource=function(t){return a(t)}),t.exports=o.inspectSource},90249:function(t,e,n){var r=n(66106),i=n(93446);t.exports=function(t,e){r(e)&&"cause"in e&&i(t,"cause",e.cause)}},54581:function(t,e,n){var r=n(65609),i=n(32108),o=n(3641),a=n(66106),s=n(79728),u=n(26779).f,c=n(46289),l=n(32751),f=n(57380),d=n(60853),h=n(96959),p=!1,m=d("meta"),g=0,v=function(t){u(t,m,{value:{objectID:"O"+g++,weakData:{}}})},y=t.exports={enable:function(){y.enable=function(){},p=!0;var t=c.f,e=i([].splice),n={};n[m]=1,t(n).length&&(c.f=function(n){for(var r=t(n),i=0,o=r.length;i<o;i++)if(r[i]===m){e(r,i,1);break}return r},r({target:"Object",stat:!0,forced:!0},{getOwnPropertyNames:l.f}))},fastKey:function(t,e){if(!a(t))return"symbol"==typeof t?t:("string"==typeof t?"S":"P")+t;if(!s(t,m)){if(!f(t))return"F";if(!e)return"E";v(t)}return t[m].objectID},getWeakData:function(t,e){if(!s(t,m)){if(!f(t))return!0;if(!e)return!1;v(t)}return t[m].weakData},onFreeze:function(t){return h&&p&&f(t)&&!s(t,m)&&v(t),t}};o[m]=!0},90293:function(t,e,n){var r,i,o,a=n(27103),s=n(82202),u=n(66106),c=n(93446),l=n(79728),f=n(24156),d=n(22434),h=n(3641),p="Object already initialized",m=s.TypeError,g=s.WeakMap;if(a||f.state){var v=f.state||(f.state=new g);v.get=v.get,v.has=v.has,v.set=v.set,r=function(t,e){if(v.has(t))throw m(p);return e.facade=t,v.set(t,e),e},i=function(t){return v.get(t)||{}},o=function(t){return v.has(t)}}else{var y=d("state");h[y]=!0,r=function(t,e){if(l(t,y))throw m(p);return e.facade=t,c(t,y,e),e},i=function(t){return l(t,y)?t[y]:{}},o=function(t){return l(t,y)}}t.exports={set:r,get:i,has:o,enforce:function(t){return o(t)?i(t):r(t,{})},getterFor:function(t){return function(e){var n;if(!u(e)||(n=i(e)).type!==t)throw m("Incompatible receiver, "+t+" required");return n}}}},57517:function(t,e,n){var r=n(77431),i=n(87551),o=r("iterator"),a=Array.prototype;t.exports=function(t){return void 0!==t&&(i.Array===t||a[o]===t)}},55345:function(t,e,n){var r=n(80222);t.exports=Array.isArray||function(t){return"Array"==r(t)}},16615:function(t,e,n){var r=n(794),i=r.all;t.exports=r.IS_HTMLDDA?function(t){return"function"==typeof t||t===i}:function(t){return"function"==typeof t}},68630:function(t,e,n){var r=n(32108),i=n(13315),o=n(16615),a=n(50176),s=n(68520),u=n(78693),c=function(){},l=[],f=s("Reflect","construct"),d=/^\s*(?:class|function)\b/,h=r(d.exec),p=!d.exec(c),m=function(t){if(!o(t))return!1;try{return f(c,l,t),!0}catch(t){return!1}},g=function(t){if(!o(t))return!1;switch(a(t)){case"AsyncFunction":case"GeneratorFunction":case"AsyncGeneratorFunction":return!1}try{return p||!!h(d,u(t))}catch(t){return!0}};g.sham=!0,t.exports=!f||i((function(){var t;return m(m.call)||!m(Object)||!m((function(){t=!0}))||t}))?g:m},24753:function(t,e,n){var r=n(79728);t.exports=function(t){return void 0!==t&&(r(t,"value")||r(t,"writable"))}},30646:function(t,e,n){var r=n(13315),i=n(16615),o=/#|\.prototype\./,a=function(t,e){var n=u[s(t)];return n==l||n!=c&&(i(e)?r(e):!!e)},s=a.normalize=function(t){return String(t).replace(o,".").toLowerCase()},u=a.data={},c=a.NATIVE="N",l=a.POLYFILL="P";t.exports=a},15545:function(t,e,n){var r=n(50176),i=n(79728),o=n(48056),a=n(77431),s=n(87551),u=a("iterator"),c=Object;t.exports=function(t){if(o(t))return!1;var e=c(t);return void 0!==e[u]||"@@iterator"in e||i(s,r(e))}},48056:function(t){t.exports=function(t){return null==t}},66106:function(t,e,n){var r=n(16615),i=n(794),o=i.all;t.exports=i.IS_HTMLDDA?function(t){return"object"==typeof t?null!==t:r(t)||t===o}:function(t){return"object"==typeof t?null!==t:r(t)}},54956:function(t){t.exports=!0},42149:function(t,e,n){var r=n(66106),i=n(80222),o=n(77431)("match");t.exports=function(t){var e;return r(t)&&(void 0!==(e=t[o])?!!e:"RegExp"==i(t))}},23506:function(t,e,n){var r=n(68520),i=n(16615),o=n(41535),a=n(82754),s=Object;t.exports=a?function(t){return"symbol"==typeof t}:function(t){var e=r("Symbol");return i(e)&&o(e.prototype,s(t))}},71967:function(t,e,n){var r=n(93344);t.exports=function(t,e,n){for(var i,o,a=n||t.next;!(i=r(a,t)).done;)if(void 0!==(o=e(i.value)))return o}},4553:function(t,e,n){var r=n(1912),i=n(93344),o=n(64950),a=n(37254),s=n(57517),u=n(33268),c=n(41535),l=n(27390),f=n(4187),d=n(6861),h=TypeError,p=function(t,e){this.stopped=t,this.result=e},m=p.prototype;t.exports=function(t,e,n){var g,v,y,b,_,w,x,T=n&&n.that,S=!(!n||!n.AS_ENTRIES),E=!(!n||!n.IS_RECORD),k=!(!n||!n.IS_ITERATOR),C=!(!n||!n.INTERRUPTED),O=r(e,T),A=function(t){return g&&d(g,"normal",t),new p(!0,t)},M=function(t){return S?(o(t),C?O(t[0],t[1],A):O(t[0],t[1])):C?O(t,A):O(t)};if(E)g=t.iterator;else if(k)g=t;else{if(!(v=f(t)))throw h(a(t)+" is not iterable");if(s(v)){for(y=0,b=u(t);b>y;y++)if((_=M(t[y]))&&c(m,_))return _;return new p(!1)}g=l(t,v)}for(w=E?t.next:g.next;!(x=i(w,g)).done;){try{_=M(x.value)}catch(t){d(g,"throw",t)}if("object"==typeof _&&_&&c(m,_))return _}return new p(!1)}},6861:function(t,e,n){var r=n(93344),i=n(64950),o=n(72173);t.exports=function(t,e,n){var a,s;i(t);try{if(!(a=o(t,"return"))){if("throw"===e)throw n;return n}a=r(a,t)}catch(t){s=!0,a=t}if("throw"===e)throw n;if(s)throw a;return i(a),n}},8287:function(t,e,n){"use strict";var r=n(59718).IteratorPrototype,i=n(58743),o=n(42630),a=n(34026),s=n(87551),u=function(){return this};t.exports=function(t,e,n,c){var l=e+" Iterator";return t.prototype=i(r,{next:o(+!c,n)}),a(t,l,!1,!0),s[l]=u,t}},7112:function(t,e,n){"use strict";var r=n(65609),i=n(93344),o=n(54956),a=n(40637),s=n(16615),u=n(8287),c=n(29569),l=n(11244),f=n(34026),d=n(93446),h=n(46037),p=n(77431),m=n(87551),g=n(59718),v=a.PROPER,y=a.CONFIGURABLE,b=g.IteratorPrototype,_=g.BUGGY_SAFARI_ITERATORS,w=p("iterator"),x="keys",T="values",S="entries",E=function(){return this};t.exports=function(t,e,n,a,p,g,k){u(n,e,a);var C,O,A,M=function(t){if(t===p&&R)return R;if(!_&&t in I)return I[t];switch(t){case x:case T:case S:return function(){return new n(this,t)}}return function(){return new n(this)}},P=e+" Iterator",D=!1,I=t.prototype,L=I[w]||I["@@iterator"]||p&&I[p],R=!_&&L||M(p),N="Array"==e&&I.entries||L;if(N&&(C=c(N.call(new t)))!==Object.prototype&&C.next&&(o||c(C)===b||(l?l(C,b):s(C[w])||h(C,w,E)),f(C,P,!0,!0),o&&(m[P]=E)),v&&p==T&&L&&L.name!==T&&(!o&&y?d(I,"name",T):(D=!0,R=function(){return i(L,this)})),p)if(O={values:M(T),keys:g?R:M(x),entries:M(S)},k)for(A in O)(_||D||!(A in I))&&h(I,A,O[A]);else r({target:e,proto:!0,forced:_||D},O);return o&&!k||I[w]===R||h(I,w,R,{name:p}),m[e]=R,O}},59718:function(t,e,n){"use strict";var r,i,o,a=n(13315),s=n(16615),u=n(66106),c=n(58743),l=n(29569),f=n(46037),d=n(77431),h=n(54956),p=d("iterator"),m=!1;[].keys&&("next"in(o=[].keys())?(i=l(l(o)))!==Object.prototype&&(r=i):m=!0),!u(r)||a((function(){var t={};return r[p].call(t)!==t}))?r={}:h&&(r=c(r)),s(r[p])||f(r,p,(function(){return this})),t.exports={IteratorPrototype:r,BUGGY_SAFARI_ITERATORS:m}},87551:function(t){t.exports={}},33268:function(t,e,n){var r=n(39875);t.exports=function(t){return r(t.length)}},74833:function(t,e,n){var r=n(68520),i=n(54341),o=r("Map");t.exports={Map:o,set:i("set",2),get:i("get",1),has:i("has",1),remove:i("delete",1),proto:o.prototype}},36686:function(t,e,n){var r=n(71967);t.exports=function(t,e,n){return n?r(t.entries(),(function(t){return e(t[1],t[0])})):t.forEach(e)}},92731:function(t,e,n){"use strict";var r=n(93344),i=n(86148),o=n(16615),a=n(64950),s=TypeError;t.exports=function(t,e){var n,u=a(this),c=i(u.get),l=i(u.has),f=i(u.set),d=arguments.length>2?arguments[2]:void 0;if(!o(e)&&!o(d))throw s("At least one callback required");return r(l,u,t)?(n=r(c,u,t),o(e)&&(n=e(n),r(f,u,t,n))):o(d)&&(n=d(),r(f,u,t,n)),n}},79014:function(t){t.exports=Math.sign||function(t){var e=+t;return 0==e||e!=e?e:e<0?-1:1}},59798:function(t){var e=Math.ceil,n=Math.floor;t.exports=Math.trunc||function(t){var r=+t;return(r>0?n:e)(r)}},75404:function(t,e,n){var r,i,o,a,s,u,c,l,f=n(82202),d=n(1912),h=n(40406).f,p=n(91085).set,m=n(87812),g=n(85697),v=n(51881),y=n(61353),b=f.MutationObserver||f.WebKitMutationObserver,_=f.document,w=f.process,x=f.Promise,T=h(f,"queueMicrotask"),S=T&&T.value;S||(r=function(){var t,e;for(y&&(t=w.domain)&&t.exit();i;){e=i.fn,i=i.next;try{e()}catch(t){throw i?a():o=void 0,t}}o=void 0,t&&t.enter()},m||y||v||!b||!_?!g&&x&&x.resolve?((c=x.resolve(void 0)).constructor=x,l=d(c.then,c),a=function(){l(r)}):y?a=function(){w.nextTick(r)}:(p=d(p,f),a=function(){p(r)}):(s=!0,u=_.createTextNode(""),new b(r).observe(u,{characterData:!0}),a=function(){u.data=s=!s})),t.exports=S||function(t){var e={fn:t,next:void 0};o&&(o.next=e),i||(i=e,a()),o=e}},12290:function(t,e,n){"use strict";var r=n(86148),i=TypeError,o=function(t){var e,n;this.promise=new t((function(t,r){if(void 0!==e||void 0!==n)throw i("Bad Promise constructor");e=t,n=r})),this.resolve=r(e),this.reject=r(n)};t.exports.f=function(t){return new o(t)}},46914:function(t,e,n){var r=n(91841);t.exports=function(t,e){return void 0===t?arguments.length<2?"":e:r(t)}},43708:function(t,e,n){var r=n(42149),i=TypeError;t.exports=function(t){if(r(t))throw i("The method doesn't accept regular expressions");return t}},13110:function(t,e,n){"use strict";var r=n(92290),i=n(32108),o=n(93344),a=n(13315),s=n(12569),u=n(74749),c=n(37222),l=n(66504),f=n(66864),d=Object.assign,h=Object.defineProperty,p=i([].concat);t.exports=!d||a((function(){if(r&&1!==d({b:1},d(h({},"a",{enumerable:!0,get:function(){h(this,"b",{value:3,enumerable:!1})}}),{b:2})).b)return!0;var t={},e={},n=Symbol(),i="abcdefghijklmnopqrst";return t[n]=7,i.split("").forEach((function(t){e[t]=t})),7!=d({},t)[n]||s(d({},e)).join("")!=i}))?function(t,e){for(var n=l(t),i=arguments.length,a=1,d=u.f,h=c.f;i>a;)for(var m,g=f(arguments[a++]),v=d?p(s(g),d(g)):s(g),y=v.length,b=0;y>b;)m=v[b++],r&&!o(h,g,m)||(n[m]=g[m]);return n}:d},58743:function(t,e,n){var r,i=n(64950),o=n(79297),a=n(51816),s=n(3641),u=n(48238),c=n(13696),l=n(22434),f=l("IE_PROTO"),d=function(){},h=function(t){return"<script>"+t+"</"+"script>"},p=function(t){t.write(h("")),t.close();var e=t.parentWindow.Object;return t=null,e},m=function(){try{r=new ActiveXObject("htmlfile")}catch(t){}var t,e;m="undefined"!=typeof document?document.domain&&r?p(r):((e=c("iframe")).style.display="none",u.appendChild(e),e.src=String("javascript:"),(t=e.contentWindow.document).open(),t.write(h("document.F=Object")),t.close(),t.F):p(r);for(var n=a.length;n--;)delete m.prototype[a[n]];return m()};s[f]=!0,t.exports=Object.create||function(t,e){var n;return null!==t?(d.prototype=i(t),n=new d,d.prototype=null,n[f]=t):n=m(),void 0===e?n:o.f(n,e)}},79297:function(t,e,n){var r=n(92290),i=n(85262),o=n(26779),a=n(64950),s=n(51015),u=n(12569);e.f=r&&!i?Object.defineProperties:function(t,e){a(t);for(var n,r=s(e),i=u(e),c=i.length,l=0;c>l;)o.f(t,n=i[l++],r[n]);return t}},26779:function(t,e,n){var r=n(92290),i=n(61916),o=n(85262),a=n(64950),s=n(70738),u=TypeError,c=Object.defineProperty,l=Object.getOwnPropertyDescriptor,f="enumerable",d="configurable",h="writable";e.f=r?o?function(t,e,n){if(a(t),e=s(e),a(n),"function"==typeof t&&"prototype"===e&&"value"in n&&h in n&&!n.writable){var r=l(t,e);r&&r.writable&&(t[e]=n.value,n={configurable:d in n?n.configurable:r.configurable,enumerable:f in n?n.enumerable:r.enumerable,writable:!1})}return c(t,e,n)}:c:function(t,e,n){if(a(t),e=s(e),a(n),i)try{return c(t,e,n)}catch(t){}if("get"in n||"set"in n)throw u("Accessors not supported");return"value"in n&&(t[e]=n.value),t}},40406:function(t,e,n){var r=n(92290),i=n(93344),o=n(37222),a=n(42630),s=n(51015),u=n(70738),c=n(79728),l=n(61916),f=Object.getOwnPropertyDescriptor;e.f=r?f:function(t,e){if(t=s(t),e=u(e),l)try{return f(t,e)}catch(t){}if(c(t,e))return a(!i(o.f,t,e),t[e])}},32751:function(t,e,n){var r=n(80222),i=n(51015),o=n(46289).f,a=n(21960),s="object"==typeof window&&window&&Object.getOwnPropertyNames?Object.getOwnPropertyNames(window):[];t.exports.f=function(t){return s&&"Window"==r(t)?function(t){try{return o(t)}catch(t){return a(s)}}(t):o(i(t))}},46289:function(t,e,n){var r=n(33923),i=n(51816).concat("length","prototype");e.f=Object.getOwnPropertyNames||function(t){return r(t,i)}},74749:function(t,e){e.f=Object.getOwnPropertySymbols},29569:function(t,e,n){var r=n(79728),i=n(16615),o=n(66504),a=n(22434),s=n(49723),u=a("IE_PROTO"),c=Object,l=c.prototype;t.exports=s?c.getPrototypeOf:function(t){var e=o(t);if(r(e,u))return e[u];var n=e.constructor;return i(n)&&e instanceof n?n.prototype:e instanceof c?l:null}},57380:function(t,e,n){var r=n(13315),i=n(66106),o=n(80222),a=n(89724),s=Object.isExtensible,u=r((function(){s(1)}));t.exports=u||a?function(t){return!!i(t)&&((!a||"ArrayBuffer"!=o(t))&&(!s||s(t)))}:s},41535:function(t,e,n){var r=n(32108);t.exports=r({}.isPrototypeOf)},33923:function(t,e,n){var r=n(32108),i=n(79728),o=n(51015),a=n(89830).indexOf,s=n(3641),u=r([].push);t.exports=function(t,e){var n,r=o(t),c=0,l=[];for(n in r)!i(s,n)&&i(r,n)&&u(l,n);for(;e.length>c;)i(r,n=e[c++])&&(~a(l,n)||u(l,n));return l}},12569:function(t,e,n){var r=n(33923),i=n(51816);t.exports=Object.keys||function(t){return r(t,i)}},37222:function(t,e){"use strict";var n={}.propertyIsEnumerable,r=Object.getOwnPropertyDescriptor,i=r&&!n.call({1:2},1);e.f=i?function(t){var e=r(this,t);return!!e&&e.enumerable}:n},11244:function(t,e,n){var r=n(32108),i=n(64950),o=n(65838);t.exports=Object.setPrototypeOf||("__proto__"in{}?function(){var t,e=!1,n={};try{(t=r(Object.getOwnPropertyDescriptor(Object.prototype,"__proto__").set))(n,[]),e=n instanceof Array}catch(t){}return function(n,r){return i(n),o(r),e?t(n,r):n.__proto__=r,n}}():void 0)},11276:function(t,e,n){var r=n(92290),i=n(32108),o=n(12569),a=n(51015),s=i(n(37222).f),u=i([].push),c=function(t){return function(e){for(var n,i=a(e),c=o(i),l=c.length,f=0,d=[];l>f;)n=c[f++],r&&!s(i,n)||u(d,t?[n,i[n]]:i[n]);return d}};t.exports={entries:c(!0),values:c(!1)}},6350:function(t,e,n){"use strict";var r=n(60639),i=n(50176);t.exports=r?{}.toString:function(){return"[object "+i(this)+"]"}},3185:function(t,e,n){var r=n(93344),i=n(16615),o=n(66106),a=TypeError;t.exports=function(t,e){var n,s;if("string"===e&&i(n=t.toString)&&!o(s=r(n,t)))return s;if(i(n=t.valueOf)&&!o(s=r(n,t)))return s;if("string"!==e&&i(n=t.toString)&&!o(s=r(n,t)))return s;throw a("Can't convert object to primitive value")}},1271:function(t,e,n){var r=n(68520),i=n(32108),o=n(46289),a=n(74749),s=n(64950),u=i([].concat);t.exports=r("Reflect","ownKeys")||function(t){var e=o.f(s(t)),n=a.f;return n?u(e,n(t)):e}},5058:function(t){t.exports={}},90830:function(t){t.exports=function(t){try{return{error:!1,value:t()}}catch(t){return{error:!0,value:t}}}},61061:function(t,e,n){var r=n(82202),i=n(63463),o=n(16615),a=n(30646),s=n(78693),u=n(77431),c=n(60495),l=n(30880),f=n(54956),d=n(67544),h=i&&i.prototype,p=u("species"),m=!1,g=o(r.PromiseRejectionEvent),v=a("Promise",(function(){var t=s(i),e=t!==String(i);if(!e&&66===d)return!0;if(f&&(!h.catch||!h.finally))return!0;if(!d||d<51||!/native code/.test(t)){var n=new i((function(t){t(1)})),r=function(t){t((function(){}),(function(){}))};if((n.constructor={})[p]=r,!(m=n.then((function(){}))instanceof r))return!0}return!e&&(c||l)&&!g}));t.exports={CONSTRUCTOR:v,REJECTION_EVENT:g,SUBCLASSING:m}},63463:function(t,e,n){var r=n(82202);t.exports=r.Promise},86538:function(t,e,n){var r=n(64950),i=n(66106),o=n(12290);t.exports=function(t,e){if(r(t),i(e)&&e.constructor===t)return e;var n=o.f(t);return(0,n.resolve)(e),n.promise}},48240:function(t,e,n){var r=n(63463),i=n(94337),o=n(61061).CONSTRUCTOR;t.exports=o||!i((function(t){r.all(t).then(void 0,(function(){}))}))},73129:function(t){var e=function(){this.head=null,this.tail=null};e.prototype={add:function(t){var e={item:t,next:null};this.head?this.tail.next=e:this.head=e,this.tail=e},get:function(){var t=this.head;if(t)return this.head=t.next,this.tail===t&&(this.tail=null),t.item}},t.exports=e},96413:function(t,e,n){var r=n(48056),i=TypeError;t.exports=function(t){if(r(t))throw i("Can't call method on "+t);return t}},99428:function(t){t.exports=function(t,e){return t===e||t!=t&&e!=e}},77959:function(t){t.exports=Object.is||function(t,e){return t===e?0!==t||1/t==1/e:t!=t&&e!=e}},14272:function(t,e,n){var r=n(97869),i=n(84828),o=r.Set,a=r.add;t.exports=function(t){var e=new o;return i(t,(function(t){a(e,t)})),e}},70848:function(t,e,n){"use strict";var r=n(20902),i=n(97869),o=n(14272),a=n(75787),s=n(47029),u=n(84828),c=n(71967),l=i.has,f=i.remove;t.exports=function(t){var e=r(this),n=s(t),i=o(e);return a(e)<=n.size?u(e,(function(t){n.includes(t)&&f(i,t)})):c(n.getIterator(),(function(t){l(e,t)&&f(i,t)})),i}},97869:function(t,e,n){var r=n(68520),i=n(54341),o=r("Set"),a=o.prototype;t.exports={Set:o,add:i("add",1),has:i("has",1),remove:i("delete",1),proto:a,$has:a.has,$keys:a.keys}},4749:function(t,e,n){"use strict";var r=n(20902),i=n(97869),o=n(75787),a=n(47029),s=n(84828),u=n(71967),c=i.Set,l=i.add,f=i.has,d=i.$has,h=i.$keys;t.exports=function(t){var e,n=r(this),i=a(t),p=new c;if(((e=i).has!==d||e.keys!==h)&&o(n)>i.size){if(u(i.getIterator(),(function(t){f(n,t)&&l(p,t)})),o(p)<2)return p;var m=p;p=new c,s(n,(function(t){f(m,t)&&l(p,t)}))}else s(n,(function(t){i.includes(t)&&l(p,t)}));return p}},9789:function(t,e,n){"use strict";var r=n(20902),i=n(97869).has,o=n(75787),a=n(47029),s=n(84828),u=n(71967);t.exports=function(t){var e=r(this),n=a(t);return!1!==(o(e)<=n.size?s(e,(function(t){if(n.includes(t))return!1}),!0):u(n.getIterator(),(function(t){if(i(e,t))return!1})))}},36067:function(t,e,n){"use strict";var r=n(20902),i=n(75787),o=n(84828),a=n(47029);t.exports=function(t){var e=r(this),n=a(t);return!(i(e)>n.size)&&!1!==o(e,(function(t){if(!n.includes(t))return!1}),!0)}},42850:function(t,e,n){"use strict";var r=n(20902),i=n(97869).has,o=n(75787),a=n(47029),s=n(71967);t.exports=function(t){var e=r(this),n=a(t);return!(o(e)<n.size)&&!1!==s(n.getIterator(),(function(t){if(!1===i(e,t))return!1}))}},84828:function(t,e,n){var r=n(71967);t.exports=function(t,e,n){return n?r(t.keys(),e):t.forEach(e)}},78513:function(t){t.exports=function(){return!1}},75787:function(t){t.exports=function(t){return t.size}},971:function(t,e,n){"use strict";var r=n(68520),i=n(26779),o=n(77431),a=n(92290),s=o("species");t.exports=function(t){var e=r(t),n=i.f;a&&e&&!e[s]&&n(e,s,{configurable:!0,get:function(){return this}})}},76766:function(t,e,n){"use strict";var r=n(20902),i=n(97869),o=n(14272),a=n(47029),s=n(71967),u=i.add,c=i.has,l=i.remove;t.exports=function(t){var e=r(this),n=a(t).getIterator(),i=o(e);return s(n,(function(t){c(e,t)?l(i,t):u(i,t)})),i}},34026:function(t,e,n){var r=n(60639),i=n(26779).f,o=n(93446),a=n(79728),s=n(6350),u=n(77431)("toStringTag");t.exports=function(t,e,n,c){if(t){var l=n?t:t.prototype;a(l,u)||i(l,u,{configurable:!0,value:e}),c&&!r&&o(l,"toString",s)}}},41172:function(t,e,n){"use strict";var r=n(20902),i=n(97869).add,o=n(14272),a=n(47029),s=n(71967);t.exports=function(t){var e=r(this),n=a(t).getIterator(),u=o(e);return s(n,(function(t){i(u,t)})),u}},22434:function(t,e,n){var r=n(51887),i=n(60853),o=r("keys");t.exports=function(t){return o[t]||(o[t]=i(t))}},24156:function(t,e,n){var r=n(82202),i=n(13143),o="__core-js_shared__",a=r[o]||i(o,{});t.exports=a},51887:function(t,e,n){var r=n(54956),i=n(24156);(t.exports=function(t,e){return i[t]||(i[t]=void 0!==e?e:{})})("versions",[]).push({version:"3.27.1",mode:r?"pure":"global",copyright:"© 2014-2022 Denis Pushkarev (zloirock.ru)",license:"https://github.com/zloirock/core-js/blob/v3.27.1/LICENSE",source:"https://github.com/zloirock/core-js"})},34237:function(t,e,n){var r=n(64950),i=n(31413),o=n(48056),a=n(77431)("species");t.exports=function(t,e){var n,s=r(t).constructor;return void 0===s||o(n=r(s)[a])?e:i(n)}},32495:function(t,e,n){var r=n(32108),i=n(36225),o=n(91841),a=n(96413),s=r("".charAt),u=r("".charCodeAt),c=r("".slice),l=function(t){return function(e,n){var r,l,f=o(a(e)),d=i(n),h=f.length;return d<0||d>=h?t?"":void 0:(r=u(f,d))<55296||r>56319||d+1===h||(l=u(f,d+1))<56320||l>57343?t?s(f,d):r:t?c(f,d,d+2):l-56320+(r-55296<<10)+65536}};t.exports={codeAt:l(!1),charAt:l(!0)}},70799:function(t,e,n){var r=n(26023);t.exports=/Version\/10(?:\.\d+){1,2}(?: [\w./]+)?(?: Mobile\/\w+)? Safari\//.test(r)},13702:function(t,e,n){var r=n(32108),i=n(39875),o=n(91841),a=n(96756),s=n(96413),u=r(a),c=r("".slice),l=Math.ceil,f=function(t){return function(e,n,r){var a,f,d=o(s(e)),h=i(n),p=d.length,m=void 0===r?" ":o(r);return h<=p||""==m?d:((f=u(m,l((a=h-p)/m.length))).length>a&&(f=c(f,0,a)),t?d+f:f+d)}};t.exports={start:f(!1),end:f(!0)}},42068:function(t,e,n){"use strict";var r=n(32108),i=2147483647,o=/[^\0-\u007E]/,a=/[.\u3002\uFF0E\uFF61]/g,s="Overflow: input needs wider integers to process",u=RangeError,c=r(a.exec),l=Math.floor,f=String.fromCharCode,d=r("".charCodeAt),h=r([].join),p=r([].push),m=r("".replace),g=r("".split),v=r("".toLowerCase),y=function(t){return t+22+75*(t<26)},b=function(t,e,n){var r=0;for(t=n?l(t/700):t>>1,t+=l(t/e);t>455;)t=l(t/35),r+=36;return l(r+36*t/(t+38))},_=function(t){var e=[];t=function(t){for(var e=[],n=0,r=t.length;n<r;){var i=d(t,n++);if(i>=55296&&i<=56319&&n<r){var o=d(t,n++);56320==(64512&o)?p(e,((1023&i)<<10)+(1023&o)+65536):(p(e,i),n--)}else p(e,i)}return e}(t);var n,r,o=t.length,a=128,c=0,m=72;for(n=0;n<t.length;n++)(r=t[n])<128&&p(e,f(r));var g=e.length,v=g;for(g&&p(e,"-");v<o;){var _=i;for(n=0;n<t.length;n++)(r=t[n])>=a&&r<_&&(_=r);var w=v+1;if(_-a>l((i-c)/w))throw u(s);for(c+=(_-a)*w,a=_,n=0;n<t.length;n++){if((r=t[n])<a&&++c>i)throw u(s);if(r==a){for(var x=c,T=36;;){var S=T<=m?1:T>=m+26?26:T-m;if(x<S)break;var E=x-S,k=36-S;p(e,f(y(S+E%k))),x=l(E/k),T+=36}p(e,f(y(x))),m=b(c,w,v==g),c=0,v++}}c++,a++}return h(e,"")};t.exports=function(t){var e,n,r=[],i=g(m(v(t),a,"."),".");for(e=0;e<i.length;e++)n=i[e],p(r,c(o,n)?"xn--"+_(n):n);return h(r,".")}},96756:function(t,e,n){"use strict";var r=n(36225),i=n(91841),o=n(96413),a=RangeError;t.exports=function(t){var e=i(o(this)),n="",s=r(t);if(s<0||s==1/0)throw a("Wrong number of repetitions");for(;s>0;(s>>>=1)&&(e+=e))1&s&&(n+=e);return n}},8052:function(t,e,n){var r=n(40637).PROPER,i=n(13315),o=n(9692);t.exports=function(t){return i((function(){return!!o[t]()||"​᠎"!=="​᠎"[t]()||r&&o[t].name!==t}))}},14545:function(t,e,n){var r=n(32108),i=n(96413),o=n(91841),a=n(9692),s=r("".replace),u="["+a+"]",c=RegExp("^"+u+u+"*"),l=RegExp(u+u+"*$"),f=function(t){return function(e){var n=o(i(e));return 1&t&&(n=s(n,c,"")),2&t&&(n=s(n,l,"")),n}};t.exports={start:f(1),end:f(2),trim:f(3)}},9009:function(t,e,n){var r=n(67544),i=n(13315);t.exports=!!Object.getOwnPropertySymbols&&!i((function(){var t=Symbol();return!String(t)||!(Object(t)instanceof Symbol)||!Symbol.sham&&r&&r<41}))},59423:function(t,e,n){var r=n(93344),i=n(68520),o=n(77431),a=n(46037);t.exports=function(){var t=i("Symbol"),e=t&&t.prototype,n=e&&e.valueOf,s=o("toPrimitive");e&&!e[s]&&a(e,s,(function(t){return r(n,this)}),{arity:1})}},62243:function(t,e,n){var r=n(9009);t.exports=r&&!!Symbol.for&&!!Symbol.keyFor},91085:function(t,e,n){var r,i,o,a,s=n(82202),u=n(26477),c=n(1912),l=n(16615),f=n(79728),d=n(13315),h=n(48238),p=n(76253),m=n(13696),g=n(88163),v=n(87812),y=n(61353),b=s.setImmediate,_=s.clearImmediate,w=s.process,x=s.Dispatch,T=s.Function,S=s.MessageChannel,E=s.String,k=0,C={},O="onreadystatechange";try{r=s.location}catch(t){}var A=function(t){if(f(C,t)){var e=C[t];delete C[t],e()}},M=function(t){return function(){A(t)}},P=function(t){A(t.data)},D=function(t){s.postMessage(E(t),r.protocol+"//"+r.host)};b&&_||(b=function(t){g(arguments.length,1);var e=l(t)?t:T(t),n=p(arguments,1);return C[++k]=function(){u(e,void 0,n)},i(k),k},_=function(t){delete C[t]},y?i=function(t){w.nextTick(M(t))}:x&&x.now?i=function(t){x.now(M(t))}:S&&!v?(a=(o=new S).port2,o.port1.onmessage=P,i=c(a.postMessage,a)):s.addEventListener&&l(s.postMessage)&&!s.importScripts&&r&&"file:"!==r.protocol&&!d(D)?(i=D,s.addEventListener("message",P,!1)):i=O in m("script")?function(t){h.appendChild(m("script")).onreadystatechange=function(){h.removeChild(this),A(t)}}:function(t){setTimeout(M(t),0)}),t.exports={set:b,clear:_}},4351:function(t,e,n){var r=n(36225),i=Math.max,o=Math.min;t.exports=function(t,e){var n=r(t);return n<0?i(n+e,0):o(n,e)}},51015:function(t,e,n){var r=n(66864),i=n(96413);t.exports=function(t){return r(i(t))}},36225:function(t,e,n){var r=n(59798);t.exports=function(t){var e=+t;return e!=e||0===e?0:r(e)}},39875:function(t,e,n){var r=n(36225),i=Math.min;t.exports=function(t){return t>0?i(r(t),9007199254740991):0}},66504:function(t,e,n){var r=n(96413),i=Object;t.exports=function(t){return i(r(t))}},20865:function(t,e,n){var r=n(93344),i=n(66106),o=n(23506),a=n(72173),s=n(3185),u=n(77431),c=TypeError,l=u("toPrimitive");t.exports=function(t,e){if(!i(t)||o(t))return t;var n,u=a(t,l);if(u){if(void 0===e&&(e="default"),n=r(u,t,e),!i(n)||o(n))return n;throw c("Can't convert object to primitive value")}return void 0===e&&(e="number"),s(t,e)}},70738:function(t,e,n){var r=n(20865),i=n(23506);t.exports=function(t){var e=r(t,"string");return i(e)?e:e+""}},65961:function(t,e,n){var r=n(68520),i=n(16615),o=n(15545),a=n(66106),s=r("Set");t.exports=function(t){return function(t){return a(t)&&"number"==typeof t.size&&i(t.has)&&i(t.keys)}(t)?t:o(t)?new s(t):void 0}},60639:function(t,e,n){var r={};r[n(77431)("toStringTag")]="z",t.exports="[object z]"===String(r)},91841:function(t,e,n){var r=n(50176),i=String;t.exports=function(t){if("Symbol"===r(t))throw TypeError("Cannot convert a Symbol value to a string");return i(t)}},37254:function(t){var e=String;t.exports=function(t){try{return e(t)}catch(t){return"Object"}}},60853:function(t,e,n){var r=n(32108),i=0,o=Math.random(),a=r(1..toString);t.exports=function(t){return"Symbol("+(void 0===t?"":t)+")_"+a(++i+o,36)}},44478:function(t,e,n){var r=n(13315),i=n(77431),o=n(54956),a=i("iterator");t.exports=!r((function(){var t=new URL("b?a=1&b=2&c=3","http://a"),e=t.searchParams,n="";return t.pathname="c%20d",e.forEach((function(t,r){e.delete("b"),n+=r+t})),o&&!t.toJSON||!e.sort||"http://a/c%20d?a=1&c=3"!==t.href||"3"!==e.get("c")||"a=1"!==String(new URLSearchParams("?a=1"))||!e[a]||"a"!==new URL("https://a@b").username||"b"!==new URLSearchParams(new URLSearchParams("a=b")).get("a")||"xn--e1aybc"!==new URL("http://тест").host||"#%D0%B1"!==new URL("http://a#б").hash||"a1c3"!==n||"x"!==new URL("http://x",void 0).host}))},82754:function(t,e,n){var r=n(9009);t.exports=r&&!Symbol.sham&&"symbol"==typeof Symbol.iterator},85262:function(t,e,n){var r=n(92290),i=n(13315);t.exports=r&&i((function(){return 42!=Object.defineProperty((function(){}),"prototype",{value:42,writable:!1}).prototype}))},88163:function(t){var e=TypeError;t.exports=function(t,n){if(t<n)throw e("Not enough arguments");return t}},27103:function(t,e,n){var r=n(82202),i=n(16615),o=r.WeakMap;t.exports=i(o)&&/native code/.test(String(o))},1307:function(t,e,n){var r=n(68520),i=n(54341);t.exports={WeakMap:r("WeakMap"),set:i("set",2),get:i("get",1),has:i("has",1),remove:i("delete",1)}},84186:function(t,e,n){var r=n(68520),i=n(54341);t.exports={WeakSet:r("WeakSet"),add:i("add",1),has:i("has",1),remove:i("delete",1)}},84282:function(t,e,n){var r=n(5058),i=n(79728),o=n(88239),a=n(26779).f;t.exports=function(t){var e=r.Symbol||(r.Symbol={});i(e,t)||a(e,t,{value:o.f(t)})}},88239:function(t,e,n){var r=n(77431);e.f=r},77431:function(t,e,n){var r=n(82202),i=n(51887),o=n(79728),a=n(60853),s=n(9009),u=n(82754),c=i("wks"),l=r.Symbol,f=l&&l.for,d=u?l:l&&l.withoutSetter||a;t.exports=function(t){if(!o(c,t)||!s&&"string"!=typeof c[t]){var e="Symbol."+t;s&&o(l,t)?c[t]=l[t]:c[t]=u&&f?f(e):d(e)}return c[t]}},9692:function(t){t.exports="\t\n\v\f\r                　\u2028\u2029\ufeff"},12309:function(t,e,n){"use strict";var r=n(65609),i=n(41535),o=n(29569),a=n(11244),s=n(80359),u=n(58743),c=n(93446),l=n(42630),f=n(8604),d=n(90249),h=n(4553),p=n(46914),m=n(77431),g=n(44774),v=m("toStringTag"),y=Error,b=[].push,_=function(t,e){var n,r=arguments.length>2?arguments[2]:void 0,s=i(w,this);a?n=a(y(),s?o(this):w):(n=s?this:u(w),c(n,v,"Error")),void 0!==e&&c(n,"message",p(e)),g&&c(n,"stack",f(n.stack,1)),d(n,r);var l=[];return h(t,b,{that:l}),c(n,"errors",l),n};a?a(_,y):s(_,y,{name:!0});var w=_.prototype=u(y.prototype,{constructor:l(1,_),message:l(1,""),name:l(1,"AggregateError")});r({global:!0,constructor:!0,arity:2},{AggregateError:_})},72750:function(t,e,n){n(12309)},79398:function(t,e,n){"use strict";var r=n(65609),i=n(13315),o=n(55345),a=n(66106),s=n(66504),u=n(33268),c=n(58981),l=n(79869),f=n(48071),d=n(71319),h=n(77431),p=n(67544),m=h("isConcatSpreadable"),g=p>=51||!i((function(){var t=[];return t[m]=!1,t.concat()[0]!==t})),v=d("concat"),y=function(t){if(!a(t))return!1;var e=t[m];return void 0!==e?!!e:o(t)};r({target:"Array",proto:!0,arity:1,forced:!g||!v},{concat:function(t){var e,n,r,i,o,a=s(this),d=f(a,0),h=0;for(e=-1,r=arguments.length;e<r;e++)if(y(o=-1===e?a:arguments[e]))for(i=u(o),c(h+i),n=0;n<i;n++,h++)n in o&&l(d,h,o[n]);else c(h+1),l(d,h++,o);return d.length=h,d}})},99632:function(t,e,n){var r=n(65609),i=n(8660),o=n(7272);r({target:"Array",proto:!0},{fill:i}),o("fill")},38215:function(t,e,n){"use strict";var r=n(65609),i=n(2912).filter;r({target:"Array",proto:!0,forced:!n(71319)("filter")},{filter:function(t){return i(this,t,arguments.length>1?arguments[1]:void 0)}})},11688:function(t,e,n){"use strict";var r=n(65609),i=n(2912).findIndex,o=n(7272),a="findIndex",s=!0;a in[]&&Array(1).findIndex((function(){s=!1})),r({target:"Array",proto:!0,forced:s},{findIndex:function(t){return i(this,t,arguments.length>1?arguments[1]:void 0)}}),o(a)},79435:function(t,e,n){"use strict";var r=n(65609),i=n(2912).find,o=n(7272),a="find",s=!0;a in[]&&Array(1).find((function(){s=!1})),r({target:"Array",proto:!0,forced:s},{find:function(t){return i(this,t,arguments.length>1?arguments[1]:void 0)}}),o(a)},82356:function(t,e,n){"use strict";var r=n(65609),i=n(99308);r({target:"Array",proto:!0,forced:[].forEach!=i},{forEach:i})},34521:function(t,e,n){var r=n(65609),i=n(4133);r({target:"Array",stat:!0,forced:!n(94337)((function(t){Array.from(t)}))},{from:i})},93455:function(t,e,n){"use strict";var r=n(65609),i=n(89830).includes,o=n(13315),a=n(7272);r({target:"Array",proto:!0,forced:o((function(){return!Array(1).includes()}))},{includes:function(t){return i(this,t,arguments.length>1?arguments[1]:void 0)}}),a("includes")},25749:function(t,e,n){"use strict";var r=n(65609),i=n(40352),o=n(89830).indexOf,a=n(16680),s=i([].indexOf),u=!!s&&1/s([1],1,-0)<0,c=a("indexOf");r({target:"Array",proto:!0,forced:u||!c},{indexOf:function(t){var e=arguments.length>1?arguments[1]:void 0;return u?s(this,t,e)||0:o(this,t,e)}})},81847:function(t,e,n){n(65609)({target:"Array",stat:!0},{isArray:n(55345)})},30963:function(t,e,n){"use strict";var r=n(51015),i=n(7272),o=n(87551),a=n(90293),s=n(26779).f,u=n(7112),c=n(78462),l=n(54956),f=n(92290),d="Array Iterator",h=a.set,p=a.getterFor(d);t.exports=u(Array,"Array",(function(t,e){h(this,{type:d,target:r(t),index:0,kind:e})}),(function(){var t=p(this),e=t.target,n=t.kind,r=t.index++;return!e||r>=e.length?(t.target=void 0,c(void 0,!0)):c("keys"==n?r:"values"==n?e[r]:[r,e[r]],!1)}),"values");var m=o.Arguments=o.Array;if(i("keys"),i("values"),i("entries"),!l&&f&&"values"!==m.name)try{s(m,"name",{value:"values"})}catch(t){}},94889:function(t,e,n){"use strict";var r=n(65609),i=n(2912).map;r({target:"Array",proto:!0,forced:!n(71319)("map")},{map:function(t){return i(this,t,arguments.length>1?arguments[1]:void 0)}})},11229:function(t,e,n){"use strict";var r=n(65609),i=n(32108),o=n(55345),a=i([].reverse),s=[1,2];r({target:"Array",proto:!0,forced:String(s)===String(s.reverse())},{reverse:function(){return o(this)&&(this.length=this.length),a(this)}})},1859:function(t,e,n){"use strict";var r=n(65609),i=n(55345),o=n(68630),a=n(66106),s=n(4351),u=n(33268),c=n(51015),l=n(79869),f=n(77431),d=n(71319),h=n(76253),p=d("slice"),m=f("species"),g=Array,v=Math.max;r({target:"Array",proto:!0,forced:!p},{slice:function(t,e){var n,r,f,d=c(this),p=u(d),y=s(t,p),b=s(void 0===e?p:e,p);if(i(d)&&(n=d.constructor,(o(n)&&(n===g||i(n.prototype))||a(n)&&null===(n=n[m]))&&(n=void 0),n===g||void 0===n))return h(d,y,b);for(r=new(void 0===n?g:n)(v(b-y,0)),f=0;y<b;y++,f++)y in d&&l(r,f,d[y]);return r.length=f,r}})},76237:function(t,e,n){"use strict";var r=n(65609),i=n(32108),o=n(86148),a=n(66504),s=n(33268),u=n(74114),c=n(91841),l=n(13315),f=n(65702),d=n(16680),h=n(38823),p=n(51918),m=n(67544),g=n(92323),v=[],y=i(v.sort),b=i(v.push),_=l((function(){v.sort(void 0)})),w=l((function(){v.sort(null)})),x=d("sort"),T=!l((function(){if(m)return m<70;if(!(h&&h>3)){if(p)return!0;if(g)return g<603;var t,e,n,r,i="";for(t=65;t<76;t++){switch(e=String.fromCharCode(t),t){case 66:case 69:case 70:case 72:n=3;break;case 68:case 71:n=4;break;default:n=2}for(r=0;r<47;r++)v.push({k:e+r,v:n})}for(v.sort((function(t,e){return e.v-t.v})),r=0;r<v.length;r++)e=v[r].k.charAt(0),i.charAt(i.length-1)!==e&&(i+=e);return"DGBEFHACIJK"!==i}}));r({target:"Array",proto:!0,forced:_||!w||!x||!T},{sort:function(t){void 0!==t&&o(t);var e=a(this);if(T)return void 0===t?y(e):y(e,t);var n,r,i=[],l=s(e);for(r=0;r<l;r++)r in e&&b(i,e[r]);for(f(i,function(t){return function(e,n){return void 0===n?-1:void 0===e?1:void 0!==t?+t(e,n)||0:c(e)>c(n)?1:-1}}(t)),n=s(i),r=0;r<n;)e[r]=i[r++];for(;r<l;)u(e,r++);return e}})},14109:function(){},98039:function(t,e,n){var r=n(65609),i=n(74908);r({target:"Function",proto:!0,forced:Function.bind!==i},{bind:i})},19737:function(t,e,n){var r=n(65609),i=n(68520),o=n(26477),a=n(93344),s=n(32108),u=n(13315),c=n(55345),l=n(16615),f=n(66106),d=n(23506),h=n(76253),p=n(9009),m=i("JSON","stringify"),g=s(/./.exec),v=s("".charAt),y=s("".charCodeAt),b=s("".replace),_=s(1..toString),w=/[\uD800-\uDFFF]/g,x=/^[\uD800-\uDBFF]$/,T=/^[\uDC00-\uDFFF]$/,S=!p||u((function(){var t=i("Symbol")();return"[null]"!=m([t])||"{}"!=m({a:t})||"{}"!=m(Object(t))})),E=u((function(){return'"\\udf06\\ud834"'!==m("\udf06\ud834")||'"\\udead"'!==m("\udead")})),k=function(t,e){var n=h(arguments),r=e;if((f(e)||void 0!==t)&&!d(t))return c(e)||(e=function(t,e){if(l(r)&&(e=a(r,this,t,e)),!d(e))return e}),n[1]=e,o(m,null,n)},C=function(t,e,n){var r=v(n,e-1),i=v(n,e+1);return g(x,t)&&!g(T,i)||g(T,t)&&!g(x,r)?"\\u"+_(y(t,0),16):t};m&&r({target:"JSON",stat:!0,arity:3,forced:S||E},{stringify:function(t,e,n){var r=h(arguments),i=o(S?k:m,null,r);return E&&"string"==typeof i?b(i,w,C):i}})},78655:function(t,e,n){var r=n(82202);n(34026)(r.JSON,"JSON",!0)},6885:function(t,e,n){"use strict";n(27166)("Map",(function(t){return function(){return t(this,arguments.length?arguments[0]:void 0)}}),n(30870))},12297:function(t,e,n){n(6885)},8544:function(t,e,n){var r=n(65609),i=n(79014),o=Math.abs,a=Math.pow;r({target:"Math",stat:!0},{cbrt:function(t){var e=+t;return i(e)*a(o(e),1/3)}})},15913:function(){},504:function(t,e,n){n(65609)({target:"Number",stat:!0},{isNaN:function(t){return t!=t}})},99421:function(t,e,n){n(65609)({target:"Number",stat:!0,nonConfigurable:!0,nonWritable:!0},{MAX_SAFE_INTEGER:9007199254740991})},64564:function(t,e,n){var r=n(65609),i=n(13110);r({target:"Object",stat:!0,arity:2,forced:Object.assign!==i},{assign:i})},13365:function(t,e,n){n(65609)({target:"Object",stat:!0,sham:!n(92290)},{create:n(58743)})},42883:function(t,e,n){var r=n(65609),i=n(92290),o=n(26779).f;r({target:"Object",stat:!0,forced:Object.defineProperty!==o,sham:!i},{defineProperty:o})},74152:function(t,e,n){var r=n(65609),i=n(11276).entries;r({target:"Object",stat:!0},{entries:function(t){return i(t)}})},18909:function(t,e,n){var r=n(65609),i=n(13315),o=n(51015),a=n(40406).f,s=n(92290),u=i((function(){a(1)}));r({target:"Object",stat:!0,forced:!s||u,sham:!s},{getOwnPropertyDescriptor:function(t,e){return a(o(t),e)}})},51690:function(t,e,n){var r=n(65609),i=n(92290),o=n(1271),a=n(51015),s=n(40406),u=n(79869);r({target:"Object",stat:!0,sham:!i},{getOwnPropertyDescriptors:function(t){for(var e,n,r=a(t),i=s.f,c=o(r),l={},f=0;c.length>f;)void 0!==(n=i(r,e=c[f++]))&&u(l,e,n);return l}})},69169:function(t,e,n){var r=n(65609),i=n(9009),o=n(13315),a=n(74749),s=n(66504);r({target:"Object",stat:!0,forced:!i||o((function(){a.f(1)}))},{getOwnPropertySymbols:function(t){var e=a.f;return e?e(s(t)):[]}})},22569:function(t,e,n){var r=n(65609),i=n(13315),o=n(66504),a=n(29569),s=n(49723);r({target:"Object",stat:!0,forced:i((function(){a(1)})),sham:!s},{getPrototypeOf:function(t){return a(o(t))}})},93424:function(t,e,n){n(65609)({target:"Object",stat:!0},{is:n(77959)})},44261:function(t,e,n){var r=n(65609),i=n(66504),o=n(12569);r({target:"Object",stat:!0,forced:n(13315)((function(){o(1)}))},{keys:function(t){return o(i(t))}})},9652:function(t,e,n){n(65609)({target:"Object",stat:!0},{setPrototypeOf:n(11244)})},30277:function(){},76818:function(t,e,n){var r=n(65609),i=n(11276).values;r({target:"Object",stat:!0},{values:function(t){return i(t)}})},49230:function(t,e,n){"use strict";var r=n(65609),i=n(93344),o=n(86148),a=n(12290),s=n(90830),u=n(4553);r({target:"Promise",stat:!0},{allSettled:function(t){var e=this,n=a.f(e),r=n.resolve,c=n.reject,l=s((function(){var n=o(e.resolve),a=[],s=0,c=1;u(t,(function(t){var o=s++,u=!1;c++,i(n,e,t).then((function(t){u||(u=!0,a[o]={status:"fulfilled",value:t},--c||r(a))}),(function(t){u||(u=!0,a[o]={status:"rejected",reason:t},--c||r(a))}))})),--c||r(a)}));return l.error&&c(l.value),n.promise}})},29703:function(t,e,n){"use strict";var r=n(65609),i=n(93344),o=n(86148),a=n(12290),s=n(90830),u=n(4553);r({target:"Promise",stat:!0,forced:n(48240)},{all:function(t){var e=this,n=a.f(e),r=n.resolve,c=n.reject,l=s((function(){var n=o(e.resolve),a=[],s=0,l=1;u(t,(function(t){var o=s++,u=!1;l++,i(n,e,t).then((function(t){u||(u=!0,a[o]=t,--l||r(a))}),c)})),--l||r(a)}));return l.error&&c(l.value),n.promise}})},33978:function(t,e,n){"use strict";var r=n(65609),i=n(93344),o=n(86148),a=n(68520),s=n(12290),u=n(90830),c=n(4553),l="No one promise resolved";r({target:"Promise",stat:!0},{any:function(t){var e=this,n=a("AggregateError"),r=s.f(e),f=r.resolve,d=r.reject,h=u((function(){var r=o(e.resolve),a=[],s=0,u=1,h=!1;c(t,(function(t){var o=s++,c=!1;u++,i(r,e,t).then((function(t){c||h||(h=!0,f(t))}),(function(t){c||h||(c=!0,a[o]=t,--u||d(new n(a,l)))}))})),--u||d(new n(a,l))}));return h.error&&d(h.value),r.promise}})},12049:function(t,e,n){"use strict";var r=n(65609),i=n(54956),o=n(61061).CONSTRUCTOR,a=n(63463),s=n(68520),u=n(16615),c=n(46037),l=a&&a.prototype;if(r({target:"Promise",proto:!0,forced:o,real:!0},{catch:function(t){return this.then(void 0,t)}}),!i&&u(a)){var f=s("Promise").prototype.catch;l.catch!==f&&c(l,"catch",f,{unsafe:!0})}},84062:function(t,e,n){"use strict";var r,i,o,a=n(65609),s=n(54956),u=n(61353),c=n(82202),l=n(93344),f=n(46037),d=n(11244),h=n(34026),p=n(971),m=n(86148),g=n(16615),v=n(66106),y=n(77423),b=n(34237),_=n(91085).set,w=n(75404),x=n(22189),T=n(90830),S=n(73129),E=n(90293),k=n(63463),C=n(61061),O=n(12290),A="Promise",M=C.CONSTRUCTOR,P=C.REJECTION_EVENT,D=C.SUBCLASSING,I=E.getterFor(A),L=E.set,R=k&&k.prototype,N=k,j=R,F=c.TypeError,U=c.document,B=c.process,z=O.f,q=z,H=!!(U&&U.createEvent&&c.dispatchEvent),W="unhandledrejection",V=function(t){var e;return!(!v(t)||!g(e=t.then))&&e},Y=function(t,e){var n,r,i,o=e.value,a=1==e.state,s=a?t.ok:t.fail,u=t.resolve,c=t.reject,f=t.domain;try{s?(a||(2===e.rejection&&X(e),e.rejection=1),!0===s?n=o:(f&&f.enter(),n=s(o),f&&(f.exit(),i=!0)),n===t.promise?c(F("Promise-chain cycle")):(r=V(n))?l(r,n,u,c):u(n)):c(o)}catch(t){f&&!i&&f.exit(),c(t)}},$=function(t,e){t.notified||(t.notified=!0,w((function(){for(var n,r=t.reactions;n=r.get();)Y(n,t);t.notified=!1,e&&!t.rejection&&Z(t)})))},G=function(t,e,n){var r,i;H?((r=U.createEvent("Event")).promise=e,r.reason=n,r.initEvent(t,!1,!0),c.dispatchEvent(r)):r={promise:e,reason:n},!P&&(i=c["on"+t])?i(r):t===W&&x("Unhandled promise rejection",n)},Z=function(t){l(_,c,(function(){var e,n=t.facade,r=t.value;if(K(t)&&(e=T((function(){u?B.emit("unhandledRejection",r,n):G(W,n,r)})),t.rejection=u||K(t)?2:1,e.error))throw e.value}))},K=function(t){return 1!==t.rejection&&!t.parent},X=function(t){l(_,c,(function(){var e=t.facade;u?B.emit("rejectionHandled",e):G("rejectionhandled",e,t.value)}))},Q=function(t,e,n){return function(r){t(e,r,n)}},J=function(t,e,n){t.done||(t.done=!0,n&&(t=n),t.value=e,t.state=2,$(t,!0))},tt=function(t,e,n){if(!t.done){t.done=!0,n&&(t=n);try{if(t.facade===e)throw F("Promise can't be resolved itself");var r=V(e);r?w((function(){var n={done:!1};try{l(r,e,Q(tt,n,t),Q(J,n,t))}catch(e){J(n,e,t)}})):(t.value=e,t.state=1,$(t,!1))}catch(e){J({done:!1},e,t)}}};if(M&&(j=(N=function(t){y(this,j),m(t),l(r,this);var e=I(this);try{t(Q(tt,e),Q(J,e))}catch(t){J(e,t)}}).prototype,(r=function(t){L(this,{type:A,done:!1,notified:!1,parent:!1,reactions:new S,rejection:!1,state:0,value:void 0})}).prototype=f(j,"then",(function(t,e){var n=I(this),r=z(b(this,N));return n.parent=!0,r.ok=!g(t)||t,r.fail=g(e)&&e,r.domain=u?B.domain:void 0,0==n.state?n.reactions.add(r):w((function(){Y(r,n)})),r.promise})),i=function(){var t=new r,e=I(t);this.promise=t,this.resolve=Q(tt,e),this.reject=Q(J,e)},O.f=z=function(t){return t===N||undefined===t?new i(t):q(t)},!s&&g(k)&&R!==Object.prototype)){o=R.then,D||f(R,"then",(function(t,e){var n=this;return new N((function(t,e){l(o,n,t,e)})).then(t,e)}),{unsafe:!0});try{delete R.constructor}catch(t){}d&&d(R,j)}a({global:!0,constructor:!0,wrap:!0,forced:M},{Promise:N}),h(N,A,!1,!0),p(A)},39952:function(t,e,n){"use strict";var r=n(65609),i=n(54956),o=n(63463),a=n(13315),s=n(68520),u=n(16615),c=n(34237),l=n(86538),f=n(46037),d=o&&o.prototype;if(r({target:"Promise",proto:!0,real:!0,forced:!!o&&a((function(){d.finally.call({then:function(){}},(function(){}))}))},{finally:function(t){var e=c(this,s("Promise")),n=u(t);return this.then(n?function(n){return l(e,t()).then((function(){return n}))}:t,n?function(n){return l(e,t()).then((function(){throw n}))}:t)}}),!i&&u(o)){var h=s("Promise").prototype.finally;d.finally!==h&&f(d,"finally",h,{unsafe:!0})}},57491:function(t,e,n){n(84062),n(29703),n(12049),n(68464),n(4361),n(10610)},68464:function(t,e,n){"use strict";var r=n(65609),i=n(93344),o=n(86148),a=n(12290),s=n(90830),u=n(4553);r({target:"Promise",stat:!0,forced:n(48240)},{race:function(t){var e=this,n=a.f(e),r=n.reject,c=s((function(){var a=o(e.resolve);u(t,(function(t){i(a,e,t).then(n.resolve,r)}))}));return c.error&&r(c.value),n.promise}})},4361:function(t,e,n){"use strict";var r=n(65609),i=n(93344),o=n(12290);r({target:"Promise",stat:!0,forced:n(61061).CONSTRUCTOR},{reject:function(t){var e=o.f(this);return i(e.reject,void 0,t),e.promise}})},10610:function(t,e,n){"use strict";var r=n(65609),i=n(68520),o=n(54956),a=n(63463),s=n(61061).CONSTRUCTOR,u=n(86538),c=i("Promise"),l=o&&!s;r({target:"Promise",stat:!0,forced:o||s},{resolve:function(t){return u(l&&this===c?a:this,t)}})},24679:function(t,e,n){var r=n(65609),i=n(68520),o=n(26477),a=n(74908),s=n(31413),u=n(64950),c=n(66106),l=n(58743),f=n(13315),d=i("Reflect","construct"),h=Object.prototype,p=[].push,m=f((function(){function t(){}return!(d((function(){}),[],t)instanceof t)})),g=!f((function(){d((function(){}))})),v=m||g;r({target:"Reflect",stat:!0,forced:v,sham:v},{construct:function(t,e){s(t),u(e);var n=arguments.length<3?t:s(arguments[2]);if(g&&!m)return d(t,e,n);if(t==n){switch(e.length){case 0:return new t;case 1:return new t(e[0]);case 2:return new t(e[0],e[1]);case 3:return new t(e[0],e[1],e[2]);case 4:return new t(e[0],e[1],e[2],e[3])}var r=[null];return o(p,r,e),new(o(a,t,r))}var i=n.prototype,f=l(c(i)?i:h),v=o(t,f,e);return c(v)?v:f}})},22382:function(t,e,n){var r=n(65609),i=n(93344),o=n(66106),a=n(64950),s=n(24753),u=n(40406),c=n(29569);r({target:"Reflect",stat:!0},{get:function t(e,n){var r,l,f=arguments.length<3?e:arguments[2];return a(e)===f?e[n]:(r=u.f(e,n))?s(r)?r.value:void 0===r.get?void 0:i(r.get,f):o(l=c(e))?t(l,n,f):void 0}})},77014:function(){},10466:function(t,e,n){"use strict";n(27166)("Set",(function(t){return function(){return t(this,arguments.length?arguments[0]:void 0)}}),n(30870))},1753:function(t,e,n){n(10466)},28107:function(t,e,n){"use strict";var r,i=n(65609),o=n(40352),a=n(40406).f,s=n(39875),u=n(91841),c=n(43708),l=n(96413),f=n(45023),d=n(54956),h=o("".endsWith),p=o("".slice),m=Math.min,g=f("endsWith");i({target:"String",proto:!0,forced:!!(d||g||(r=a(String.prototype,"endsWith"),!r||r.writable))&&!g},{endsWith:function(t){var e=u(l(this));c(t);var n=arguments.length>1?arguments[1]:void 0,r=e.length,i=void 0===n?r:m(s(n),r),o=u(t);return h?h(e,o,i):p(e,i-o.length,i)===o}})},2126:function(t,e,n){"use strict";var r=n(65609),i=n(32108),o=n(43708),a=n(96413),s=n(91841),u=n(45023),c=i("".indexOf);r({target:"String",proto:!0,forced:!u("includes")},{includes:function(t){return!!~c(s(a(this)),s(o(t)),arguments.length>1?arguments[1]:void 0)}})},70185:function(t,e,n){"use strict";var r=n(32495).charAt,i=n(91841),o=n(90293),a=n(7112),s=n(78462),u="String Iterator",c=o.set,l=o.getterFor(u);a(String,"String",(function(t){c(this,{type:u,string:i(t),index:0})}),(function(){var t,e=l(this),n=e.string,i=e.index;return i>=n.length?s(void 0,!0):(t=r(n,i),e.index+=t.length,s(t,!1))}))},28051:function(t,e,n){"use strict";var r=n(65609),i=n(13702).start;r({target:"String",proto:!0,forced:n(70799)},{padStart:function(t){return i(this,t,arguments.length>1?arguments[1]:void 0)}})},914:function(t,e,n){"use strict";var r,i=n(65609),o=n(40352),a=n(40406).f,s=n(39875),u=n(91841),c=n(43708),l=n(96413),f=n(45023),d=n(54956),h=o("".startsWith),p=o("".slice),m=Math.min,g=f("startsWith");i({target:"String",proto:!0,forced:!!(d||g||(r=a(String.prototype,"startsWith"),!r||r.writable))&&!g},{startsWith:function(t){var e=u(l(this));c(t);var n=s(m(arguments.length>1?arguments[1]:void 0,e.length)),r=u(t);return h?h(e,r,n):p(e,n,n+r.length)===r}})},77485:function(t,e,n){"use strict";var r=n(65609),i=n(14545).trim;r({target:"String",proto:!0,forced:n(8052)("trim")},{trim:function(){return i(this)}})},63112:function(t,e,n){n(84282)("asyncIterator")},40520:function(t,e,n){"use strict";var r=n(65609),i=n(82202),o=n(93344),a=n(32108),s=n(54956),u=n(92290),c=n(9009),l=n(13315),f=n(79728),d=n(41535),h=n(64950),p=n(51015),m=n(70738),g=n(91841),v=n(42630),y=n(58743),b=n(12569),_=n(46289),w=n(32751),x=n(74749),T=n(40406),S=n(26779),E=n(79297),k=n(37222),C=n(46037),O=n(51887),A=n(22434),M=n(3641),P=n(60853),D=n(77431),I=n(88239),L=n(84282),R=n(59423),N=n(34026),j=n(90293),F=n(2912).forEach,U=A("hidden"),B="Symbol",z=j.set,q=j.getterFor(B),H=Object.prototype,W=i.Symbol,V=W&&W.prototype,Y=i.TypeError,$=i.QObject,G=T.f,Z=S.f,K=w.f,X=k.f,Q=a([].push),J=O("symbols"),tt=O("op-symbols"),et=O("wks"),nt=!$||!$.prototype||!$.prototype.findChild,rt=u&&l((function(){return 7!=y(Z({},"a",{get:function(){return Z(this,"a",{value:7}).a}})).a}))?function(t,e,n){var r=G(H,e);r&&delete H[e],Z(t,e,n),r&&t!==H&&Z(H,e,r)}:Z,it=function(t,e){var n=J[t]=y(V);return z(n,{type:B,tag:t,description:e}),u||(n.description=e),n},ot=function(t,e,n){t===H&&ot(tt,e,n),h(t);var r=m(e);return h(n),f(J,r)?(n.enumerable?(f(t,U)&&t[U][r]&&(t[U][r]=!1),n=y(n,{enumerable:v(0,!1)})):(f(t,U)||Z(t,U,v(1,{})),t[U][r]=!0),rt(t,r,n)):Z(t,r,n)},at=function(t,e){h(t);var n=p(e),r=b(n).concat(lt(n));return F(r,(function(e){u&&!o(st,n,e)||ot(t,e,n[e])})),t},st=function(t){var e=m(t),n=o(X,this,e);return!(this===H&&f(J,e)&&!f(tt,e))&&(!(n||!f(this,e)||!f(J,e)||f(this,U)&&this[U][e])||n)},ut=function(t,e){var n=p(t),r=m(e);if(n!==H||!f(J,r)||f(tt,r)){var i=G(n,r);return!i||!f(J,r)||f(n,U)&&n[U][r]||(i.enumerable=!0),i}},ct=function(t){var e=K(p(t)),n=[];return F(e,(function(t){f(J,t)||f(M,t)||Q(n,t)})),n},lt=function(t){var e=t===H,n=K(e?tt:p(t)),r=[];return F(n,(function(t){!f(J,t)||e&&!f(H,t)||Q(r,J[t])})),r};c||(W=function(){if(d(V,this))throw Y("Symbol is not a constructor");var t=arguments.length&&void 0!==arguments[0]?g(arguments[0]):void 0,e=P(t),n=function(t){this===H&&o(n,tt,t),f(this,U)&&f(this[U],e)&&(this[U][e]=!1),rt(this,e,v(1,t))};return u&&nt&&rt(H,e,{configurable:!0,set:n}),it(e,t)},C(V=W.prototype,"toString",(function(){return q(this).tag})),C(W,"withoutSetter",(function(t){return it(P(t),t)})),k.f=st,S.f=ot,E.f=at,T.f=ut,_.f=w.f=ct,x.f=lt,I.f=function(t){return it(D(t),t)},u&&(Z(V,"description",{configurable:!0,get:function(){return q(this).description}}),s||C(H,"propertyIsEnumerable",st,{unsafe:!0}))),r({global:!0,constructor:!0,wrap:!0,forced:!c,sham:!c},{Symbol:W}),F(b(et),(function(t){L(t)})),r({target:B,stat:!0,forced:!c},{useSetter:function(){nt=!0},useSimple:function(){nt=!1}}),r({target:"Object",stat:!0,forced:!c,sham:!u},{create:function(t,e){return void 0===e?y(t):at(y(t),e)},defineProperty:ot,defineProperties:at,getOwnPropertyDescriptor:ut}),r({target:"Object",stat:!0,forced:!c},{getOwnPropertyNames:ct}),R(),N(W,B),M[U]=!0},42019:function(){},52186:function(t,e,n){var r=n(65609),i=n(68520),o=n(79728),a=n(91841),s=n(51887),u=n(62243),c=s("string-to-symbol-registry"),l=s("symbol-to-string-registry");r({target:"Symbol",stat:!0,forced:!u},{for:function(t){var e=a(t);if(o(c,e))return c[e];var n=i("Symbol")(e);return c[e]=n,l[n]=e,n}})},24435:function(t,e,n){n(84282)("hasInstance")},93427:function(t,e,n){n(84282)("isConcatSpreadable")},42526:function(t,e,n){n(84282)("iterator")},21006:function(t,e,n){n(40520),n(52186),n(81936),n(19737),n(69169)},81936:function(t,e,n){var r=n(65609),i=n(79728),o=n(23506),a=n(37254),s=n(51887),u=n(62243),c=s("symbol-to-string-registry");r({target:"Symbol",stat:!0,forced:!u},{keyFor:function(t){if(!o(t))throw TypeError(a(t)+" is not a symbol");if(i(c,t))return c[t]}})},25202:function(t,e,n){n(84282)("matchAll")},3314:function(t,e,n){n(84282)("match")},46916:function(t,e,n){n(84282)("replace")},19206:function(t,e,n){n(84282)("search")},28458:function(t,e,n){n(84282)("species")},43743:function(t,e,n){n(84282)("split")},1283:function(t,e,n){var r=n(84282),i=n(59423);r("toPrimitive"),i()},17294:function(t,e,n){var r=n(68520),i=n(84282),o=n(34026);i("toStringTag"),o(r("Symbol"),"Symbol")},26287:function(t,e,n){n(84282)("unscopables")},53584:function(t,e,n){"use strict";var r,i=n(96959),o=n(82202),a=n(32108),s=n(92671),u=n(54581),c=n(27166),l=n(39017),f=n(66106),d=n(90293).enforce,h=n(13315),p=n(27103),m=Object,g=Array.isArray,v=m.isExtensible,y=m.isFrozen,b=m.isSealed,_=m.freeze,w=m.seal,x={},T={},S=!o.ActiveXObject&&"ActiveXObject"in o,E=function(t){return function(){return t(this,arguments.length?arguments[0]:void 0)}},k=c("WeakMap",E,l),C=k.prototype,O=a(C.set);if(p)if(S){r=l.getConstructor(E,"WeakMap",!0),u.enable();var A=a(C.delete),M=a(C.has),P=a(C.get);s(C,{delete:function(t){if(f(t)&&!v(t)){var e=d(this);return e.frozen||(e.frozen=new r),A(this,t)||e.frozen.delete(t)}return A(this,t)},has:function(t){if(f(t)&&!v(t)){var e=d(this);return e.frozen||(e.frozen=new r),M(this,t)||e.frozen.has(t)}return M(this,t)},get:function(t){if(f(t)&&!v(t)){var e=d(this);return e.frozen||(e.frozen=new r),M(this,t)?P(this,t):e.frozen.get(t)}return P(this,t)},set:function(t,e){if(f(t)&&!v(t)){var n=d(this);n.frozen||(n.frozen=new r),M(this,t)?O(this,t,e):n.frozen.set(t,e)}else O(this,t,e);return this}})}else i&&h((function(){var t=_([]);return O(new k,t,1),!y(t)}))&&s(C,{set:function(t,e){var n;return g(t)&&(y(t)?n=x:b(t)&&(n=T)),O(this,t,e),n==x&&_(t),n==T&&w(t),this}})},40140:function(t,e,n){n(53584)},50111:function(t,e,n){"use strict";n(27166)("WeakSet",(function(t){return function(){return t(this,arguments.length?arguments[0]:void 0)}}),n(39017))},64852:function(t,e,n){n(50111)},33239:function(t,e,n){n(72750)},17017:function(t,e,n){"use strict";var r=n(65609),i=n(7655),o=n(74833).remove;r({target:"Map",proto:!0,real:!0,forced:!0},{deleteAll:function(){for(var t,e=i(this),n=!0,r=0,a=arguments.length;r<a;r++)t=o(e,arguments[r]),n=n&&t;return!!n}})},85967:function(t,e,n){"use strict";var r=n(65609),i=n(7655),o=n(74833),a=o.get,s=o.has,u=o.set;r({target:"Map",proto:!0,real:!0,forced:!0},{emplace:function(t,e){var n,r,o=i(this);return s(o,t)?(n=a(o,t),"update"in e&&(n=e.update(n,t,o),u(o,t,n)),n):(r=e.insert(t,o),u(o,t,r),r)}})},16005:function(t,e,n){"use strict";var r=n(65609),i=n(1912),o=n(7655),a=n(36686);r({target:"Map",proto:!0,real:!0,forced:!0},{every:function(t){var e=o(this),n=i(t,arguments.length>1?arguments[1]:void 0);return!1!==a(e,(function(t,r){if(!n(t,r,e))return!1}),!0)}})},3556:function(t,e,n){"use strict";var r=n(65609),i=n(1912),o=n(7655),a=n(74833),s=n(36686),u=a.Map,c=a.set;r({target:"Map",proto:!0,real:!0,forced:!0},{filter:function(t){var e=o(this),n=i(t,arguments.length>1?arguments[1]:void 0),r=new u;return s(e,(function(t,i){n(t,i,e)&&c(r,i,t)})),r}})},72910:function(t,e,n){"use strict";var r=n(65609),i=n(1912),o=n(7655),a=n(36686);r({target:"Map",proto:!0,real:!0,forced:!0},{findKey:function(t){var e=o(this),n=i(t,arguments.length>1?arguments[1]:void 0),r=a(e,(function(t,r){if(n(t,r,e))return{key:r}}),!0);return r&&r.key}})},81582:function(t,e,n){"use strict";var r=n(65609),i=n(1912),o=n(7655),a=n(36686);r({target:"Map",proto:!0,real:!0,forced:!0},{find:function(t){var e=o(this),n=i(t,arguments.length>1?arguments[1]:void 0),r=a(e,(function(t,r){if(n(t,r,e))return{value:t}}),!0);return r&&r.value}})},45952:function(t,e,n){n(65609)({target:"Map",stat:!0,forced:!0},{from:n(37571)})},33709:function(t,e,n){"use strict";var r=n(65609),i=n(93344),o=n(32108),a=n(16615),s=n(86148),u=n(4553),c=n(74833).Map,l=o([].push);r({target:"Map",stat:!0,forced:!0},{groupBy:function(t,e){var n=new(a(this)?this:c);s(e);var r=s(n.has),o=s(n.get),f=s(n.set);return u(t,(function(t){var a=e(t);i(r,n,a)?l(i(o,n,a),t):i(f,n,a,[t])})),n}})},22547:function(t,e,n){"use strict";var r=n(65609),i=n(99428),o=n(7655),a=n(36686);r({target:"Map",proto:!0,real:!0,forced:!0},{includes:function(t){return!0===a(o(this),(function(e){if(i(e,t))return!0}),!0)}})},97803:function(t,e,n){"use strict";var r=n(65609),i=n(93344),o=n(4553),a=n(16615),s=n(86148),u=n(74833).Map;r({target:"Map",stat:!0,forced:!0},{keyBy:function(t,e){var n=new(a(this)?this:u);s(e);var r=s(n.set);return o(t,(function(t){i(r,n,e(t),t)})),n}})},53014:function(t,e,n){"use strict";var r=n(65609),i=n(7655),o=n(36686);r({target:"Map",proto:!0,real:!0,forced:!0},{keyOf:function(t){var e=o(i(this),(function(e,n){if(e===t)return{key:n}}),!0);return e&&e.key}})},91688:function(t,e,n){"use strict";var r=n(65609),i=n(1912),o=n(7655),a=n(74833),s=n(36686),u=a.Map,c=a.set;r({target:"Map",proto:!0,real:!0,forced:!0},{mapKeys:function(t){var e=o(this),n=i(t,arguments.length>1?arguments[1]:void 0),r=new u;return s(e,(function(t,i){c(r,n(t,i,e),t)})),r}})},26346:function(t,e,n){"use strict";var r=n(65609),i=n(1912),o=n(7655),a=n(74833),s=n(36686),u=a.Map,c=a.set;r({target:"Map",proto:!0,real:!0,forced:!0},{mapValues:function(t){var e=o(this),n=i(t,arguments.length>1?arguments[1]:void 0),r=new u;return s(e,(function(t,i){c(r,i,n(t,i,e))})),r}})},49459:function(t,e,n){"use strict";var r=n(65609),i=n(7655),o=n(4553),a=n(74833).set;r({target:"Map",proto:!0,real:!0,arity:1,forced:!0},{merge:function(t){for(var e=i(this),n=arguments.length,r=0;r<n;)o(arguments[r++],(function(t,n){a(e,t,n)}),{AS_ENTRIES:!0});return e}})},78043:function(t,e,n){n(65609)({target:"Map",stat:!0,forced:!0},{of:n(98836)})},15851:function(t,e,n){"use strict";var r=n(65609),i=n(86148),o=n(7655),a=n(36686),s=TypeError;r({target:"Map",proto:!0,real:!0,forced:!0},{reduce:function(t){var e=o(this),n=arguments.length<2,r=n?void 0:arguments[1];if(i(t),a(e,(function(i,o){n?(n=!1,r=i):r=t(r,i,o,e)})),n)throw s("Reduce of empty map with no initial value");return r}})},93434:function(t,e,n){"use strict";var r=n(65609),i=n(1912),o=n(7655),a=n(36686);r({target:"Map",proto:!0,real:!0,forced:!0},{some:function(t){var e=o(this),n=i(t,arguments.length>1?arguments[1]:void 0);return!0===a(e,(function(t,r){if(n(t,r,e))return!0}),!0)}})},59405:function(t,e,n){"use strict";n(65609)({target:"Map",proto:!0,real:!0,name:"upsert",forced:!0},{updateOrInsert:n(92731)})},88415:function(t,e,n){"use strict";var r=n(65609),i=n(86148),o=n(7655),a=n(74833),s=TypeError,u=a.get,c=a.has,l=a.set;r({target:"Map",proto:!0,real:!0,forced:!0},{update:function(t,e){var n=o(this),r=arguments.length;i(e);var a=c(n,t);if(!a&&r<3)throw s("Updating absent value");var f=a?u(n,t):i(r>2?arguments[2]:void 0)(t,n);return l(n,t,e(f,t,n)),n}})},49663:function(t,e,n){"use strict";n(65609)({target:"Map",proto:!0,real:!0,forced:!0},{upsert:n(92731)})},82564:function(t,e,n){n(49230)},94781:function(t,e,n){n(33978)},25361:function(t,e,n){"use strict";var r=n(65609),i=n(12290),o=n(90830);r({target:"Promise",stat:!0,forced:!0},{try:function(t){var e=i.f(this),n=o(t);return(n.error?e.reject:e.resolve)(n.value),e.promise}})},82745:function(t,e,n){"use strict";var r=n(65609),i=n(20902),o=n(97869).add;r({target:"Set",proto:!0,real:!0,forced:!0},{addAll:function(){for(var t=i(this),e=0,n=arguments.length;e<n;e++)o(t,arguments[e]);return t}})},84070:function(t,e,n){"use strict";var r=n(65609),i=n(20902),o=n(97869).remove;r({target:"Set",proto:!0,real:!0,forced:!0},{deleteAll:function(){for(var t,e=i(this),n=!0,r=0,a=arguments.length;r<a;r++)t=o(e,arguments[r]),n=n&&t;return!!n}})},34943:function(t,e,n){"use strict";var r=n(65609),i=n(93344),o=n(65961),a=n(70848);r({target:"Set",proto:!0,real:!0,forced:!0},{difference:function(t){return i(a,this,o(t))}})},52711:function(t,e,n){var r=n(65609),i=n(70848);r({target:"Set",proto:!0,real:!0,forced:!n(78513)("difference")},{difference:i})},25277:function(t,e,n){"use strict";var r=n(65609),i=n(1912),o=n(20902),a=n(84828);r({target:"Set",proto:!0,real:!0,forced:!0},{every:function(t){var e=o(this),n=i(t,arguments.length>1?arguments[1]:void 0);return!1!==a(e,(function(t){if(!n(t,t,e))return!1}),!0)}})},28404:function(t,e,n){"use strict";var r=n(65609),i=n(1912),o=n(20902),a=n(97869),s=n(84828),u=a.Set,c=a.add;r({target:"Set",proto:!0,real:!0,forced:!0},{filter:function(t){var e=o(this),n=i(t,arguments.length>1?arguments[1]:void 0),r=new u;return s(e,(function(t){n(t,t,e)&&c(r,t)})),r}})},40269:function(t,e,n){"use strict";var r=n(65609),i=n(1912),o=n(20902),a=n(84828);r({target:"Set",proto:!0,real:!0,forced:!0},{find:function(t){var e=o(this),n=i(t,arguments.length>1?arguments[1]:void 0),r=a(e,(function(t){if(n(t,t,e))return{value:t}}),!0);return r&&r.value}})},84170:function(t,e,n){n(65609)({target:"Set",stat:!0,forced:!0},{from:n(37571)})},91239:function(t,e,n){"use strict";var r=n(65609),i=n(93344),o=n(65961),a=n(4749);r({target:"Set",proto:!0,real:!0,forced:!0},{intersection:function(t){return i(a,this,o(t))}})},29097:function(t,e,n){var r=n(65609),i=n(4749);r({target:"Set",proto:!0,real:!0,forced:!n(78513)("intersection")},{intersection:i})},53180:function(t,e,n){"use strict";var r=n(65609),i=n(93344),o=n(65961),a=n(9789);r({target:"Set",proto:!0,real:!0,forced:!0},{isDisjointFrom:function(t){return i(a,this,o(t))}})},73225:function(t,e,n){var r=n(65609),i=n(9789);r({target:"Set",proto:!0,real:!0,forced:!n(78513)("isDisjointFrom")},{isDisjointFrom:i})},85405:function(t,e,n){"use strict";var r=n(65609),i=n(93344),o=n(65961),a=n(36067);r({target:"Set",proto:!0,real:!0,forced:!0},{isSubsetOf:function(t){return i(a,this,o(t))}})},45392:function(t,e,n){var r=n(65609),i=n(36067);r({target:"Set",proto:!0,real:!0,forced:!n(78513)("isSubsetOf")},{isSubsetOf:i})},81090:function(t,e,n){"use strict";var r=n(65609),i=n(93344),o=n(65961),a=n(42850);r({target:"Set",proto:!0,real:!0,forced:!0},{isSupersetOf:function(t){return i(a,this,o(t))}})},71638:function(t,e,n){var r=n(65609),i=n(42850);r({target:"Set",proto:!0,real:!0,forced:!n(78513)("isSupersetOf")},{isSupersetOf:i})},70146:function(t,e,n){"use strict";var r=n(65609),i=n(32108),o=n(20902),a=n(84828),s=n(91841),u=i([].join),c=i([].push);r({target:"Set",proto:!0,real:!0,forced:!0},{join:function(t){var e=o(this),n=void 0===t?",":s(t),r=[];return a(e,(function(t){c(r,t)})),u(r,n)}})},1240:function(t,e,n){"use strict";var r=n(65609),i=n(1912),o=n(20902),a=n(97869),s=n(84828),u=a.Set,c=a.add;r({target:"Set",proto:!0,real:!0,forced:!0},{map:function(t){var e=o(this),n=i(t,arguments.length>1?arguments[1]:void 0),r=new u;return s(e,(function(t){c(r,n(t,t,e))})),r}})},62808:function(t,e,n){n(65609)({target:"Set",stat:!0,forced:!0},{of:n(98836)})},80734:function(t,e,n){"use strict";var r=n(65609),i=n(86148),o=n(20902),a=n(84828),s=TypeError;r({target:"Set",proto:!0,real:!0,forced:!0},{reduce:function(t){var e=o(this),n=arguments.length<2,r=n?void 0:arguments[1];if(i(t),a(e,(function(i){n?(n=!1,r=i):r=t(r,i,i,e)})),n)throw s("Reduce of empty set with no initial value");return r}})},21946:function(t,e,n){"use strict";var r=n(65609),i=n(1912),o=n(20902),a=n(84828);r({target:"Set",proto:!0,real:!0,forced:!0},{some:function(t){var e=o(this),n=i(t,arguments.length>1?arguments[1]:void 0);return!0===a(e,(function(t){if(n(t,t,e))return!0}),!0)}})},20985:function(t,e,n){"use strict";var r=n(65609),i=n(93344),o=n(65961),a=n(76766);r({target:"Set",proto:!0,real:!0,forced:!0},{symmetricDifference:function(t){return i(a,this,o(t))}})},53933:function(t,e,n){var r=n(65609),i=n(76766);r({target:"Set",proto:!0,real:!0,forced:!n(78513)("symmetricDifference")},{symmetricDifference:i})},76035:function(t,e,n){"use strict";var r=n(65609),i=n(93344),o=n(65961),a=n(41172);r({target:"Set",proto:!0,real:!0,forced:!0},{union:function(t){return i(a,this,o(t))}})},21366:function(t,e,n){var r=n(65609),i=n(41172);r({target:"Set",proto:!0,real:!0,forced:!n(78513)("union")},{union:i})},34419:function(t,e,n){n(84282)("asyncDispose")},20795:function(t,e,n){n(84282)("dispose")},54596:function(t,e,n){n(84282)("matcher")},44505:function(t,e,n){n(84282)("metadataKey")},29545:function(t,e,n){n(84282)("metadata")},57049:function(t,e,n){n(84282)("observable")},72481:function(t,e,n){n(84282)("patternMatch")},52208:function(t,e,n){n(84282)("replaceAll")},38894:function(t,e,n){"use strict";var r=n(65609),i=n(82271),o=n(1307).remove;r({target:"WeakMap",proto:!0,real:!0,forced:!0},{deleteAll:function(){for(var t,e=i(this),n=!0,r=0,a=arguments.length;r<a;r++)t=o(e,arguments[r]),n=n&&t;return!!n}})},33976:function(t,e,n){"use strict";var r=n(65609),i=n(82271),o=n(1307),a=o.get,s=o.has,u=o.set;r({target:"WeakMap",proto:!0,real:!0,forced:!0},{emplace:function(t,e){var n,r,o=i(this);return s(o,t)?(n=a(o,t),"update"in e&&(n=e.update(n,t,o),u(o,t,n)),n):(r=e.insert(t,o),u(o,t,r),r)}})},58959:function(t,e,n){n(65609)({target:"WeakMap",stat:!0,forced:!0},{from:n(37571)})},63037:function(t,e,n){n(65609)({target:"WeakMap",stat:!0,forced:!0},{of:n(98836)})},4762:function(t,e,n){"use strict";n(65609)({target:"WeakMap",proto:!0,real:!0,forced:!0},{upsert:n(92731)})},23996:function(t,e,n){"use strict";var r=n(65609),i=n(64725),o=n(84186).add;r({target:"WeakSet",proto:!0,real:!0,forced:!0},{addAll:function(){for(var t=i(this),e=0,n=arguments.length;e<n;e++)o(t,arguments[e]);return t}})},42579:function(t,e,n){"use strict";var r=n(65609),i=n(64725),o=n(84186).remove;r({target:"WeakSet",proto:!0,real:!0,forced:!0},{deleteAll:function(){for(var t,e=i(this),n=!0,r=0,a=arguments.length;r<a;r++)t=o(e,arguments[r]),n=n&&t;return!!n}})},71963:function(t,e,n){n(65609)({target:"WeakSet",stat:!0,forced:!0},{from:n(37571)})},87243:function(t,e,n){n(65609)({target:"WeakSet",stat:!0,forced:!0},{of:n(98836)})},57394:function(t,e,n){n(30963);var r=n(80196),i=n(82202),o=n(50176),a=n(93446),s=n(87551),u=n(77431)("toStringTag");for(var c in r){var l=i[c],f=l&&l.prototype;f&&o(f)!==u&&a(f,u,c),s[c]=s.Array}},47220:function(t,e,n){var r=n(65609),i=n(82202),o=n(75404),a=n(86148),s=n(88163),u=n(61353),c=i.process;r({global:!0,enumerable:!0,dontCallGetSet:!0},{queueMicrotask:function(t){s(arguments.length,1),a(t);var e=u&&c.domain;o(e?e.bind(t):t)}})},28112:function(t,e,n){"use strict";n(30963);var r=n(65609),i=n(82202),o=n(93344),a=n(32108),s=n(92290),u=n(44478),c=n(46037),l=n(92671),f=n(34026),d=n(8287),h=n(90293),p=n(77423),m=n(16615),g=n(79728),v=n(1912),y=n(50176),b=n(64950),_=n(66106),w=n(91841),x=n(58743),T=n(42630),S=n(27390),E=n(4187),k=n(88163),C=n(77431),O=n(65702),A=C("iterator"),M="URLSearchParams",P="URLSearchParamsIterator",D=h.set,I=h.getterFor(M),L=h.getterFor(P),R=Object.getOwnPropertyDescriptor,N=function(t){if(!s)return i[t];var e=R(i,t);return e&&e.value},j=N("fetch"),F=N("Request"),U=N("Headers"),B=F&&F.prototype,z=U&&U.prototype,q=i.RegExp,H=i.TypeError,W=i.decodeURIComponent,V=i.encodeURIComponent,Y=a("".charAt),$=a([].join),G=a([].push),Z=a("".replace),K=a([].shift),X=a([].splice),Q=a("".split),J=a("".slice),tt=/\+/g,et=Array(4),nt=function(t){return et[t-1]||(et[t-1]=q("((?:%[\\da-f]{2}){"+t+"})","gi"))},rt=function(t){try{return W(t)}catch(e){return t}},it=function(t){var e=Z(t,tt," "),n=4;try{return W(e)}catch(t){for(;n;)e=Z(e,nt(n--),rt);return e}},ot=/[!'()~]|%20/g,at={"!":"%21","'":"%27","(":"%28",")":"%29","~":"%7E","%20":"+"},st=function(t){return at[t]},ut=function(t){return Z(V(t),ot,st)},ct=d((function(t,e){D(this,{type:P,iterator:S(I(t).entries),kind:e})}),"Iterator",(function(){var t=L(this),e=t.kind,n=t.iterator.next(),r=n.value;return n.done||(n.value="keys"===e?r.key:"values"===e?r.value:[r.key,r.value]),n}),!0),lt=function(t){this.entries=[],this.url=null,void 0!==t&&(_(t)?this.parseObject(t):this.parseQuery("string"==typeof t?"?"===Y(t,0)?J(t,1):t:w(t)))};lt.prototype={type:M,bindURL:function(t){this.url=t,this.update()},parseObject:function(t){var e,n,r,i,a,s,u,c=E(t);if(c)for(n=(e=S(t,c)).next;!(r=o(n,e)).done;){if(a=(i=S(b(r.value))).next,(s=o(a,i)).done||(u=o(a,i)).done||!o(a,i).done)throw H("Expected sequence with length 2");G(this.entries,{key:w(s.value),value:w(u.value)})}else for(var l in t)g(t,l)&&G(this.entries,{key:l,value:w(t[l])})},parseQuery:function(t){if(t)for(var e,n,r=Q(t,"&"),i=0;i<r.length;)(e=r[i++]).length&&(n=Q(e,"="),G(this.entries,{key:it(K(n)),value:it($(n,"="))}))},serialize:function(){for(var t,e=this.entries,n=[],r=0;r<e.length;)t=e[r++],G(n,ut(t.key)+"="+ut(t.value));return $(n,"&")},update:function(){this.entries.length=0,this.parseQuery(this.url.query)},updateURL:function(){this.url&&this.url.update()}};var ft=function(){p(this,dt);var t=arguments.length>0?arguments[0]:void 0;D(this,new lt(t))},dt=ft.prototype;if(l(dt,{append:function(t,e){k(arguments.length,2);var n=I(this);G(n.entries,{key:w(t),value:w(e)}),n.updateURL()},delete:function(t){k(arguments.length,1);for(var e=I(this),n=e.entries,r=w(t),i=0;i<n.length;)n[i].key===r?X(n,i,1):i++;e.updateURL()},get:function(t){k(arguments.length,1);for(var e=I(this).entries,n=w(t),r=0;r<e.length;r++)if(e[r].key===n)return e[r].value;return null},getAll:function(t){k(arguments.length,1);for(var e=I(this).entries,n=w(t),r=[],i=0;i<e.length;i++)e[i].key===n&&G(r,e[i].value);return r},has:function(t){k(arguments.length,1);for(var e=I(this).entries,n=w(t),r=0;r<e.length;)if(e[r++].key===n)return!0;return!1},set:function(t,e){k(arguments.length,1);for(var n,r=I(this),i=r.entries,o=!1,a=w(t),s=w(e),u=0;u<i.length;u++)(n=i[u]).key===a&&(o?X(i,u--,1):(o=!0,n.value=s));o||G(i,{key:a,value:s}),r.updateURL()},sort:function(){var t=I(this);O(t.entries,(function(t,e){return t.key>e.key?1:-1})),t.updateURL()},forEach:function(t){for(var e,n=I(this).entries,r=v(t,arguments.length>1?arguments[1]:void 0),i=0;i<n.length;)r((e=n[i++]).value,e.key,this)},keys:function(){return new ct(this,"keys")},values:function(){return new ct(this,"values")},entries:function(){return new ct(this,"entries")}},{enumerable:!0}),c(dt,A,dt.entries,{name:"entries"}),c(dt,"toString",(function(){return I(this).serialize()}),{enumerable:!0}),f(ft,M),r({global:!0,constructor:!0,forced:!u},{URLSearchParams:ft}),!u&&m(U)){var ht=a(z.has),pt=a(z.set),mt=function(t){if(_(t)){var e,n=t.body;if(y(n)===M)return e=t.headers?new U(t.headers):new U,ht(e,"content-type")||pt(e,"content-type","application/x-www-form-urlencoded;charset=UTF-8"),x(t,{body:T(0,w(n)),headers:T(0,e)})}return t};if(m(j)&&r({global:!0,enumerable:!0,dontCallGetSet:!0,forced:!0},{fetch:function(t){return j(t,arguments.length>1?mt(arguments[1]):{})}}),m(F)){var gt=function(t){return p(this,B),new F(t,arguments.length>1?mt(arguments[1]):{})};B.constructor=gt,gt.prototype=B,r({global:!0,constructor:!0,dontCallGetSet:!0,forced:!0},{Request:gt})}}t.exports={URLSearchParams:ft,getState:I}},6974:function(t,e,n){n(28112)},80845:function(t,e,n){"use strict";n(70185);var r,i=n(65609),o=n(92290),a=n(44478),s=n(82202),u=n(1912),c=n(32108),l=n(46037),f=n(80674),d=n(77423),h=n(79728),p=n(13110),m=n(4133),g=n(21960),v=n(32495).codeAt,y=n(42068),b=n(91841),_=n(34026),w=n(88163),x=n(28112),T=n(90293),S=T.set,E=T.getterFor("URL"),k=x.URLSearchParams,C=x.getState,O=s.URL,A=s.TypeError,M=s.parseInt,P=Math.floor,D=Math.pow,I=c("".charAt),L=c(/./.exec),R=c([].join),N=c(1..toString),j=c([].pop),F=c([].push),U=c("".replace),B=c([].shift),z=c("".split),q=c("".slice),H=c("".toLowerCase),W=c([].unshift),V="Invalid scheme",Y="Invalid host",$="Invalid port",G=/[a-z]/i,Z=/[\d+-.a-z]/i,K=/\d/,X=/^0x/i,Q=/^[0-7]+$/,J=/^\d+$/,tt=/^[\da-f]+$/i,et=/[\0\t\n\r #%/:<>?@[\\\]^|]/,nt=/[\0\t\n\r #/:<>?@[\\\]^|]/,rt=/^[\u0000-\u0020]+|[\u0000-\u0020]+$/g,it=/[\t\n\r]/g,ot=function(t){var e,n,r,i;if("number"==typeof t){for(e=[],n=0;n<4;n++)W(e,t%256),t=P(t/256);return R(e,".")}if("object"==typeof t){for(e="",r=function(t){for(var e=null,n=1,r=null,i=0,o=0;o<8;o++)0!==t[o]?(i>n&&(e=r,n=i),r=null,i=0):(null===r&&(r=o),++i);return i>n&&(e=r,n=i),e}(t),n=0;n<8;n++)i&&0===t[n]||(i&&(i=!1),r===n?(e+=n?":":"::",i=!0):(e+=N(t[n],16),n<7&&(e+=":")));return"["+e+"]"}return t},at={},st=p({},at,{" ":1,'"':1,"<":1,">":1,"`":1}),ut=p({},st,{"#":1,"?":1,"{":1,"}":1}),ct=p({},ut,{"/":1,":":1,";":1,"=":1,"@":1,"[":1,"\\":1,"]":1,"^":1,"|":1}),lt=function(t,e){var n=v(t,0);return n>32&&n<127&&!h(e,t)?t:encodeURIComponent(t)},ft={ftp:21,file:null,http:80,https:443,ws:80,wss:443},dt=function(t,e){var n;return 2==t.length&&L(G,I(t,0))&&(":"==(n=I(t,1))||!e&&"|"==n)},ht=function(t){var e;return t.length>1&&dt(q(t,0,2))&&(2==t.length||"/"===(e=I(t,2))||"\\"===e||"?"===e||"#"===e)},pt=function(t){return"."===t||"%2e"===H(t)},mt={},gt={},vt={},yt={},bt={},_t={},wt={},xt={},Tt={},St={},Et={},kt={},Ct={},Ot={},At={},Mt={},Pt={},Dt={},It={},Lt={},Rt={},Nt=function(t,e,n){var r,i,o,a=b(t);if(e){if(i=this.parse(a))throw A(i);this.searchParams=null}else{if(void 0!==n&&(r=new Nt(n,!0)),i=this.parse(a,null,r))throw A(i);(o=C(new k)).bindURL(this),this.searchParams=o}};Nt.prototype={type:"URL",parse:function(t,e,n){var i,o,a,s,u,c=this,l=e||mt,f=0,d="",p=!1,v=!1,y=!1;for(t=b(t),e||(c.scheme="",c.username="",c.password="",c.host=null,c.port=null,c.path=[],c.query=null,c.fragment=null,c.cannotBeABaseURL=!1,t=U(t,rt,"")),t=U(t,it,""),i=m(t);f<=i.length;){switch(o=i[f],l){case mt:if(!o||!L(G,o)){if(e)return V;l=vt;continue}d+=H(o),l=gt;break;case gt:if(o&&(L(Z,o)||"+"==o||"-"==o||"."==o))d+=H(o);else{if(":"!=o){if(e)return V;d="",l=vt,f=0;continue}if(e&&(c.isSpecial()!=h(ft,d)||"file"==d&&(c.includesCredentials()||null!==c.port)||"file"==c.scheme&&!c.host))return;if(c.scheme=d,e)return void(c.isSpecial()&&ft[c.scheme]==c.port&&(c.port=null));d="","file"==c.scheme?l=Ot:c.isSpecial()&&n&&n.scheme==c.scheme?l=yt:c.isSpecial()?l=xt:"/"==i[f+1]?(l=bt,f++):(c.cannotBeABaseURL=!0,F(c.path,""),l=It)}break;case vt:if(!n||n.cannotBeABaseURL&&"#"!=o)return V;if(n.cannotBeABaseURL&&"#"==o){c.scheme=n.scheme,c.path=g(n.path),c.query=n.query,c.fragment="",c.cannotBeABaseURL=!0,l=Rt;break}l="file"==n.scheme?Ot:_t;continue;case yt:if("/"!=o||"/"!=i[f+1]){l=_t;continue}l=Tt,f++;break;case bt:if("/"==o){l=St;break}l=Dt;continue;case _t:if(c.scheme=n.scheme,o==r)c.username=n.username,c.password=n.password,c.host=n.host,c.port=n.port,c.path=g(n.path),c.query=n.query;else if("/"==o||"\\"==o&&c.isSpecial())l=wt;else if("?"==o)c.username=n.username,c.password=n.password,c.host=n.host,c.port=n.port,c.path=g(n.path),c.query="",l=Lt;else{if("#"!=o){c.username=n.username,c.password=n.password,c.host=n.host,c.port=n.port,c.path=g(n.path),c.path.length--,l=Dt;continue}c.username=n.username,c.password=n.password,c.host=n.host,c.port=n.port,c.path=g(n.path),c.query=n.query,c.fragment="",l=Rt}break;case wt:if(!c.isSpecial()||"/"!=o&&"\\"!=o){if("/"!=o){c.username=n.username,c.password=n.password,c.host=n.host,c.port=n.port,l=Dt;continue}l=St}else l=Tt;break;case xt:if(l=Tt,"/"!=o||"/"!=I(d,f+1))continue;f++;break;case Tt:if("/"!=o&&"\\"!=o){l=St;continue}break;case St:if("@"==o){p&&(d="%40"+d),p=!0,a=m(d);for(var _=0;_<a.length;_++){var w=a[_];if(":"!=w||y){var x=lt(w,ct);y?c.password+=x:c.username+=x}else y=!0}d=""}else if(o==r||"/"==o||"?"==o||"#"==o||"\\"==o&&c.isSpecial()){if(p&&""==d)return"Invalid authority";f-=m(d).length+1,d="",l=Et}else d+=o;break;case Et:case kt:if(e&&"file"==c.scheme){l=Mt;continue}if(":"!=o||v){if(o==r||"/"==o||"?"==o||"#"==o||"\\"==o&&c.isSpecial()){if(c.isSpecial()&&""==d)return Y;if(e&&""==d&&(c.includesCredentials()||null!==c.port))return;if(s=c.parseHost(d))return s;if(d="",l=Pt,e)return;continue}"["==o?v=!0:"]"==o&&(v=!1),d+=o}else{if(""==d)return Y;if(s=c.parseHost(d))return s;if(d="",l=Ct,e==kt)return}break;case Ct:if(!L(K,o)){if(o==r||"/"==o||"?"==o||"#"==o||"\\"==o&&c.isSpecial()||e){if(""!=d){var T=M(d,10);if(T>65535)return $;c.port=c.isSpecial()&&T===ft[c.scheme]?null:T,d=""}if(e)return;l=Pt;continue}return $}d+=o;break;case Ot:if(c.scheme="file","/"==o||"\\"==o)l=At;else{if(!n||"file"!=n.scheme){l=Dt;continue}if(o==r)c.host=n.host,c.path=g(n.path),c.query=n.query;else if("?"==o)c.host=n.host,c.path=g(n.path),c.query="",l=Lt;else{if("#"!=o){ht(R(g(i,f),""))||(c.host=n.host,c.path=g(n.path),c.shortenPath()),l=Dt;continue}c.host=n.host,c.path=g(n.path),c.query=n.query,c.fragment="",l=Rt}}break;case At:if("/"==o||"\\"==o){l=Mt;break}n&&"file"==n.scheme&&!ht(R(g(i,f),""))&&(dt(n.path[0],!0)?F(c.path,n.path[0]):c.host=n.host),l=Dt;continue;case Mt:if(o==r||"/"==o||"\\"==o||"?"==o||"#"==o){if(!e&&dt(d))l=Dt;else if(""==d){if(c.host="",e)return;l=Pt}else{if(s=c.parseHost(d))return s;if("localhost"==c.host&&(c.host=""),e)return;d="",l=Pt}continue}d+=o;break;case Pt:if(c.isSpecial()){if(l=Dt,"/"!=o&&"\\"!=o)continue}else if(e||"?"!=o)if(e||"#"!=o){if(o!=r&&(l=Dt,"/"!=o))continue}else c.fragment="",l=Rt;else c.query="",l=Lt;break;case Dt:if(o==r||"/"==o||"\\"==o&&c.isSpecial()||!e&&("?"==o||"#"==o)){if(".."===(u=H(u=d))||"%2e."===u||".%2e"===u||"%2e%2e"===u?(c.shortenPath(),"/"==o||"\\"==o&&c.isSpecial()||F(c.path,"")):pt(d)?"/"==o||"\\"==o&&c.isSpecial()||F(c.path,""):("file"==c.scheme&&!c.path.length&&dt(d)&&(c.host&&(c.host=""),d=I(d,0)+":"),F(c.path,d)),d="","file"==c.scheme&&(o==r||"?"==o||"#"==o))for(;c.path.length>1&&""===c.path[0];)B(c.path);"?"==o?(c.query="",l=Lt):"#"==o&&(c.fragment="",l=Rt)}else d+=lt(o,ut);break;case It:"?"==o?(c.query="",l=Lt):"#"==o?(c.fragment="",l=Rt):o!=r&&(c.path[0]+=lt(o,at));break;case Lt:e||"#"!=o?o!=r&&("'"==o&&c.isSpecial()?c.query+="%27":c.query+="#"==o?"%23":lt(o,at)):(c.fragment="",l=Rt);break;case Rt:o!=r&&(c.fragment+=lt(o,st))}f++}},parseHost:function(t){var e,n,r;if("["==I(t,0)){if("]"!=I(t,t.length-1))return Y;if(e=function(t){var e,n,r,i,o,a,s,u=[0,0,0,0,0,0,0,0],c=0,l=null,f=0,d=function(){return I(t,f)};if(":"==d()){if(":"!=I(t,1))return;f+=2,l=++c}for(;d();){if(8==c)return;if(":"!=d()){for(e=n=0;n<4&&L(tt,d());)e=16*e+M(d(),16),f++,n++;if("."==d()){if(0==n)return;if(f-=n,c>6)return;for(r=0;d();){if(i=null,r>0){if(!("."==d()&&r<4))return;f++}if(!L(K,d()))return;for(;L(K,d());){if(o=M(d(),10),null===i)i=o;else{if(0==i)return;i=10*i+o}if(i>255)return;f++}u[c]=256*u[c]+i,2!=++r&&4!=r||c++}if(4!=r)return;break}if(":"==d()){if(f++,!d())return}else if(d())return;u[c++]=e}else{if(null!==l)return;f++,l=++c}}if(null!==l)for(a=c-l,c=7;0!=c&&a>0;)s=u[c],u[c--]=u[l+a-1],u[l+--a]=s;else if(8!=c)return;return u}(q(t,1,-1)),!e)return Y;this.host=e}else if(this.isSpecial()){if(t=y(t),L(et,t))return Y;if(e=function(t){var e,n,r,i,o,a,s,u=z(t,".");if(u.length&&""==u[u.length-1]&&u.length--,(e=u.length)>4)return t;for(n=[],r=0;r<e;r++){if(""==(i=u[r]))return t;if(o=10,i.length>1&&"0"==I(i,0)&&(o=L(X,i)?16:8,i=q(i,8==o?1:2)),""===i)a=0;else{if(!L(10==o?J:8==o?Q:tt,i))return t;a=M(i,o)}F(n,a)}for(r=0;r<e;r++)if(a=n[r],r==e-1){if(a>=D(256,5-e))return null}else if(a>255)return null;for(s=j(n),r=0;r<n.length;r++)s+=n[r]*D(256,3-r);return s}(t),null===e)return Y;this.host=e}else{if(L(nt,t))return Y;for(e="",n=m(t),r=0;r<n.length;r++)e+=lt(n[r],at);this.host=e}},cannotHaveUsernamePasswordPort:function(){return!this.host||this.cannotBeABaseURL||"file"==this.scheme},includesCredentials:function(){return""!=this.username||""!=this.password},isSpecial:function(){return h(ft,this.scheme)},shortenPath:function(){var t=this.path,e=t.length;!e||"file"==this.scheme&&1==e&&dt(t[0],!0)||t.length--},serialize:function(){var t=this,e=t.scheme,n=t.username,r=t.password,i=t.host,o=t.port,a=t.path,s=t.query,u=t.fragment,c=e+":";return null!==i?(c+="//",t.includesCredentials()&&(c+=n+(r?":"+r:"")+"@"),c+=ot(i),null!==o&&(c+=":"+o)):"file"==e&&(c+="//"),c+=t.cannotBeABaseURL?a[0]:a.length?"/"+R(a,"/"):"",null!==s&&(c+="?"+s),null!==u&&(c+="#"+u),c},setHref:function(t){var e=this.parse(t);if(e)throw A(e);this.searchParams.update()},getOrigin:function(){var t=this.scheme,e=this.port;if("blob"==t)try{return new jt(t.path[0]).origin}catch(t){return"null"}return"file"!=t&&this.isSpecial()?t+"://"+ot(this.host)+(null!==e?":"+e:""):"null"},getProtocol:function(){return this.scheme+":"},setProtocol:function(t){this.parse(b(t)+":",mt)},getUsername:function(){return this.username},setUsername:function(t){var e=m(b(t));if(!this.cannotHaveUsernamePasswordPort()){this.username="";for(var n=0;n<e.length;n++)this.username+=lt(e[n],ct)}},getPassword:function(){return this.password},setPassword:function(t){var e=m(b(t));if(!this.cannotHaveUsernamePasswordPort()){this.password="";for(var n=0;n<e.length;n++)this.password+=lt(e[n],ct)}},getHost:function(){var t=this.host,e=this.port;return null===t?"":null===e?ot(t):ot(t)+":"+e},setHost:function(t){this.cannotBeABaseURL||this.parse(t,Et)},getHostname:function(){var t=this.host;return null===t?"":ot(t)},setHostname:function(t){this.cannotBeABaseURL||this.parse(t,kt)},getPort:function(){var t=this.port;return null===t?"":b(t)},setPort:function(t){this.cannotHaveUsernamePasswordPort()||(""==(t=b(t))?this.port=null:this.parse(t,Ct))},getPathname:function(){var t=this.path;return this.cannotBeABaseURL?t[0]:t.length?"/"+R(t,"/"):""},setPathname:function(t){this.cannotBeABaseURL||(this.path=[],this.parse(t,Pt))},getSearch:function(){var t=this.query;return t?"?"+t:""},setSearch:function(t){""==(t=b(t))?this.query=null:("?"==I(t,0)&&(t=q(t,1)),this.query="",this.parse(t,Lt)),this.searchParams.update()},getSearchParams:function(){return this.searchParams.facade},getHash:function(){var t=this.fragment;return t?"#"+t:""},setHash:function(t){""!=(t=b(t))?("#"==I(t,0)&&(t=q(t,1)),this.fragment="",this.parse(t,Rt)):this.fragment=null},update:function(){this.query=this.searchParams.serialize()||null}};var jt=function(t){var e=d(this,Ft),n=w(arguments.length,1)>1?arguments[1]:void 0,r=S(e,new Nt(t,!1,n));o||(e.href=r.serialize(),e.origin=r.getOrigin(),e.protocol=r.getProtocol(),e.username=r.getUsername(),e.password=r.getPassword(),e.host=r.getHost(),e.hostname=r.getHostname(),e.port=r.getPort(),e.pathname=r.getPathname(),e.search=r.getSearch(),e.searchParams=r.getSearchParams(),e.hash=r.getHash())},Ft=jt.prototype,Ut=function(t,e){return{get:function(){return E(this)[t]()},set:e&&function(t){return E(this)[e](t)},configurable:!0,enumerable:!0}};if(o&&(f(Ft,"href",Ut("serialize","setHref")),f(Ft,"origin",Ut("getOrigin")),f(Ft,"protocol",Ut("getProtocol","setProtocol")),f(Ft,"username",Ut("getUsername","setUsername")),f(Ft,"password",Ut("getPassword","setPassword")),f(Ft,"host",Ut("getHost","setHost")),f(Ft,"hostname",Ut("getHostname","setHostname")),f(Ft,"port",Ut("getPort","setPort")),f(Ft,"pathname",Ut("getPathname","setPathname")),f(Ft,"search",Ut("getSearch","setSearch")),f(Ft,"searchParams",Ut("getSearchParams")),f(Ft,"hash",Ut("getHash","setHash"))),l(Ft,"toJSON",(function(){return E(this).serialize()}),{enumerable:!0}),l(Ft,"toString",(function(){return E(this).serialize()}),{enumerable:!0}),O){var Bt=O.createObjectURL,zt=O.revokeObjectURL;Bt&&l(jt,"createObjectURL",u(Bt,O)),zt&&l(jt,"revokeObjectURL",u(zt,O))}_(jt,"URL"),i({global:!0,constructor:!0,forced:!a,sham:!o},{URL:jt})},89291:function(t,e,n){n(80845)},74710:function(){},80988:function(t,e,n){var r=n(89508);t.exports=r},59092:function(t,e,n){var r=n(10197);t.exports=r},97863:function(t,e,n){var r=n(53199);t.exports=r},62071:function(t,e,n){var r=n(36906);t.exports=r},20564:function(t,e,n){var r=n(41297);t.exports=r},97520:function(t,e,n){var r=n(82157);t.exports=r},533:function(t,e,n){var r=n(60047);n(57394),t.exports=r},77234:function(t,e,n){var r=n(78894);t.exports=r},18234:function(t,e,n){var r=n(15473);t.exports=r},21527:function(t,e,n){var r=n(90488);t.exports=r},12702:function(t,e,n){n(57394);var r=n(50176),i=n(79728),o=n(41535),a=n(97863),s=Array.prototype,u={DOMTokenList:!0,NodeList:!0};t.exports=function(t){var e=t.entries;return t===s||o(s,t)&&e===s.entries||i(u,r(t))?a:e}},56053:function(t,e,n){var r=n(42774);t.exports=r},42690:function(t,e,n){var r=n(74760);t.exports=r},97318:function(t,e,n){var r=n(91093);t.exports=r},46545:function(t,e,n){var r=n(52246);t.exports=r},1597:function(t,e,n){n(57394);var r=n(50176),i=n(79728),o=n(41535),a=n(62071),s=Array.prototype,u={DOMTokenList:!0,NodeList:!0};t.exports=function(t){var e=t.forEach;return t===s||o(s,t)&&e===s.forEach||i(u,r(t))?a:e}},76788:function(t,e,n){var r=n(23163);t.exports=r},58015:function(t,e,n){var r=n(97993);t.exports=r},10320:function(t,e,n){n(57394);var r=n(50176),i=n(79728),o=n(41535),a=n(20564),s=Array.prototype,u={DOMTokenList:!0,NodeList:!0};t.exports=function(t){var e=t.keys;return t===s||o(s,t)&&e===s.keys||i(u,r(t))?a:e}},11787:function(t,e,n){var r=n(51597);t.exports=r},69213:function(t,e,n){var r=n(27893);t.exports=r},844:function(t,e,n){var r=n(77276);t.exports=r},65012:function(t,e,n){var r=n(12066);t.exports=r},60073:function(t,e,n){var r=n(19721);t.exports=r},20996:function(t,e,n){var r=n(5783);t.exports=r},87935:function(t,e,n){var r=n(27866);t.exports=r},13437:function(t,e,n){n(57394);var r=n(50176),i=n(79728),o=n(41535),a=n(97520),s=Array.prototype,u={DOMTokenList:!0,NodeList:!0};t.exports=function(t){var e=t.values;return t===s||o(s,t)&&e===s.values||i(u,r(t))?a:e}},55085:function(t,e,n){var r=n(68563);t.exports=r},91156:function(t,e,n){var r=n(72627);n(57394),t.exports=r},96256:function(t,e,n){var r=n(3456);t.exports=r},62586:function(t,e,n){var r=n(89345);t.exports=r},67837:function(t,e,n){var r=n(65028);t.exports=r},70216:function(t,e,n){var r=n(10273);t.exports=r},77426:function(t,e,n){var r=n(19999);t.exports=r},94998:function(t,e,n){var r=n(14116);t.exports=r},21845:function(t,e,n){var r=n(70060);t.exports=r},89281:function(t,e,n){var r=n(24573);t.exports=r},63353:function(t,e,n){var r=n(33298);t.exports=r},41930:function(t,e,n){var r=n(68561);t.exports=r},18350:function(t,e,n){var r=n(69304);t.exports=r},35802:function(t,e,n){var r=n(50688);t.exports=r},52102:function(t,e,n){var r=n(84802);t.exports=r},24033:function(t,e,n){var r=n(76929);t.exports=r},75049:function(t,e,n){var r=n(46660);t.exports=r},63802:function(t,e,n){var r=n(15716);n(57394),t.exports=r},12998:function(t,e,n){var r=n(35025);t.exports=r},43296:function(t,e,n){var r=n(27313);t.exports=r},86272:function(t,e,n){var r=n(78284);t.exports=r},86775:function(t,e,n){var r=n(70284);n(57394),t.exports=r},16420:function(t,e,n){var r=n(39602);t.exports=r},36866:function(t,e,n){var r=n(49457);n(57394),t.exports=r},17276:function(t,e,n){var r=n(71080);n(57394),t.exports=r},97698:function(t,e,n){var r=n(8025);t.exports=r},41314:function(t,e,n){var r=n(63898);n(57394),t.exports=r},34883:function(t,e,n){var r=n(10360);t.exports=r},78212:function(t,e,n){var r=n(37836);n(57394),t.exports=r},54918:function(t,e,n){var r=n(46839);n(57394),t.exports=r},35025:function(t,e,n){n(47220);var r=n(5058);t.exports=r.queueMicrotask},63898:function(t,e,n){n(6974);var r=n(5058);t.exports=r.URLSearchParams},10360:function(t,e,n){n(89291),n(74710),n(6974);var r=n(5058);t.exports=r.URL},67154:function(t){function e(){return t.exports=e=Object.assign||function(t){for(var e=1;e<arguments.length;e++){var n=arguments[e];for(var r in n)Object.prototype.hasOwnProperty.call(n,r)&&(t[r]=n[r])}return t},t.exports.default=t.exports,t.exports.__esModule=!0,e.apply(this,arguments)}t.exports=e,t.exports.default=t.exports,t.exports.__esModule=!0},14201:function(t,e,n){"use strict";n.d(e,{fy:function(){return tn}});var r={log:"log",debug:"debug",info:"info",warn:"warn",error:"error"},i=function(t){for(var e=[],n=1;n<arguments.length;n++)e[n-1]=arguments[n];Object.prototype.hasOwnProperty.call(r,t)||(t=r.log),i[t].apply(i,e)};function o(t,e){return function(){for(var n=[],r=0;r<arguments.length;r++)n[r]=arguments[r];try{return t.apply(void 0,n)}catch(t){i.error(e,t)}}}i.debug=console.debug.bind(console),i.log=console.log.bind(console),i.info=console.info.bind(console),i.warn=console.warn.bind(console),i.error=console.error.bind(console);var a,s=function(t,e,n){if(n||2===arguments.length)for(var r,i=0,o=e.length;i<o;i++)!r&&i in e||(r||(r=Array.prototype.slice.call(e,0,i)),r[i]=e[i]);return t.concat(r||Array.prototype.slice.call(e))},u=!1;function c(t){u=t}function l(t,e,n){var r=n.value;n.value=function(){for(var t=[],e=0;e<arguments.length;e++)t[e]=arguments[e];var n=a?f(r):r;return n.apply(this,t)}}function f(t){return function(){return d(t,this,arguments)}}function d(t,e,n){try{return t.apply(e,n)}catch(t){if(h(r.error,t),a)try{a(t)}catch(t){h(r.error,t)}}}function h(t){for(var e=[],n=1;n<arguments.length;n++)e[n-1]=arguments[n];u&&i.apply(void 0,s([t,"[MONITOR]"],e,!1))}var p=1e3,m=6e4;function g(t,e,n){var r,i,o=!n||void 0===n.leading||n.leading,a=!n||void 0===n.trailing||n.trailing,s=!1;return{throttled:function(){for(var n=[],u=0;u<arguments.length;u++)n[u]=arguments[u];s?r=n:(o?t.apply(void 0,n):r=n,s=!0,i=setTimeout((function(){a&&r&&t.apply(void 0,r),s=!1,r=void 0}),e))},cancel:function(){clearTimeout(i),s=!1,r=void 0}}}function v(t){for(var e=[],n=1;n<arguments.length;n++)e[n-1]=arguments[n];return e.forEach((function(e){for(var n in e)Object.prototype.hasOwnProperty.call(e,n)&&(t[n]=e[n])})),t}function y(t){return t?(parseInt(t,10)^16*Math.random()>>parseInt(t,10)/4).toString(16):"".concat(1e7,"-").concat(1e3,"-").concat(4e3,"-").concat(8e3,"-").concat(1e11).replace(/[018]/g,y)}function b(t){return 0!==t&&100*Math.random()<=t}function _(){}function w(t,e,n){if(null==t)return JSON.stringify(t);var r=[!1,void 0];x(t)&&(r=[!0,t.toJSON],delete t.toJSON);var i,o,a=[!1,void 0];"object"==typeof t&&x(i=Object.getPrototypeOf(t))&&(a=[!0,i.toJSON],delete i.toJSON);try{o=JSON.stringify(t,e,n)}catch(t){o="<error: unable to serialize object>"}finally{r[0]&&(t.toJSON=r[1]),a[0]&&(i.toJSON=a[1])}return o}function x(t){return"object"==typeof t&&null!==t&&Object.prototype.hasOwnProperty.call(t,"toJSON")}function T(t,e){return-1!==t.indexOf(e)}function S(t){return function(t){return"number"==typeof t}(t)&&t>=0&&t<=100}function E(t){return Object.keys(t).map((function(e){return t[e]}))}function k(){if("object"==typeof globalThis)return globalThis;Object.defineProperty(Object.prototype,"_dd_temp_",{get:function(){return this},configurable:!0});var t=_dd_temp_;return delete Object.prototype._dd_temp_,"object"!=typeof t&&(t="object"==typeof self?self:"object"==typeof window?window:{}),t}function C(t,e,n){void 0===n&&(n="");var r=t.charCodeAt(e-1),i=r>=55296&&r<=56319?e+1:e;return t.length<=i?t:"".concat(t.slice(0,i)).concat(n)}function O(t,e,n,r){return A(t,[e],n,r)}function A(t,e,n,r){var i=void 0===r?{}:r,o=i.once,a=i.capture,s=i.passive,u=f(o?function(t){l(),n(t)}:n),c=s?{capture:a,passive:s}:a;e.forEach((function(e){return t.addEventListener(e,u,c)}));var l=function(){return e.forEach((function(e){return t.removeEventListener(e,u,c)}))};return{stop:l}}function M(t,e,n){if(void 0===n&&(n=function(){if("undefined"!=typeof WeakSet){var t=new WeakSet;return{hasAlreadyBeenSeen:function(e){var n=t.has(e);return n||t.add(e),n}}}var e=[];return{hasAlreadyBeenSeen:function(t){var n=e.indexOf(t)>=0;return n||e.push(t),n}}}()),void 0===e)return t;if("object"!=typeof e||null===e)return e;if(e instanceof Date)return new Date(e.getTime());if(e instanceof RegExp){var r=e.flags||[e.global?"g":"",e.ignoreCase?"i":"",e.multiline?"m":"",e.sticky?"y":"",e.unicode?"u":""].join("");return new RegExp(e.source,r)}if(!n.hasAlreadyBeenSeen(e)){if(Array.isArray(e)){for(var i=Array.isArray(t)?t:[],o=0;o<e.length;++o)i[o]=M(i[o],e[o],n);return i}var a="object"===function(t){return null===t?"null":Array.isArray(t)?"array":typeof t}(t)?t:{};for(var s in e)Object.prototype.hasOwnProperty.call(e,s)&&(a[s]=M(a[s],e[s],n));return a}}function P(t){return M(void 0,t)}function D(){for(var t,e=[],n=0;n<arguments.length;n++)e[n]=arguments[n];for(var r=0,i=e;r<i.length;r++){var o=i[r];null!=o&&(t=M(t,o))}return t}function I(){var t={};return{get:function(){return t},add:function(e,n){t[e]=n},remove:function(e){delete t[e]},set:function(e){t=e}}}var L,R=function(){function t(){this.buffer=[]}return t.prototype.add=function(t){this.buffer.push(t)>500&&this.buffer.splice(0,1)},t.prototype.drain=function(){this.buffer.forEach((function(t){return t()})),this.buffer.length=0},t}();function N(){return Date.now()}function j(){return performance.now()}function F(){return{relative:j(),timeStamp:N()}}function U(t,e){return e-t}function B(){return void 0===L&&(L=performance.timing.navigationStart),L}function z(){var t=k().DatadogEventBridge;if(t)return{getAllowedWebViewHosts:function(){return JSON.parse(t.getAllowedWebViewHosts())},send:function(e,n){t.send(JSON.stringify({eventType:e,event:n}))}}}function q(t){var e;void 0===t&&(t=null===(e=k().location)||void 0===e?void 0:e.hostname);var n=z();return!!n&&n.getAllowedWebViewHosts().some((function(e){var n=e.replace(/\./g,"\\.");return new RegExp("^(.+\\.)*".concat(n,"$")).test(t)}))}var H,W,V;function Y(t,e,n,r){var i=new Date;i.setTime(i.getTime()+n);var o="expires=".concat(i.toUTCString()),a=r&&r.crossSite?"none":"strict",s=r&&r.domain?";domain=".concat(r.domain):"",u=r&&r.secure?";secure":"";document.cookie="".concat(t,"=").concat(e,";").concat(o,";path=/;samesite=").concat(a).concat(s).concat(u)}function $(t){return function(t,e){var n=new RegExp("(?:^|;)\\s*".concat(e,"\\s*=\\s*([^;]+)")).exec(t);return n?n[1]:void 0}(document.cookie,t)}function G(t,e){Y(t,"",0,e)}function Z(t){return!!W&&W.has(t)}function K(t){return X(t,function(t){if(t.origin)return t.origin;var e=t.host.replace(/(:80|:443)$/,"");return"".concat(t.protocol,"//").concat(e)}(window.location)).href}function X(t,e){if(function(){if(void 0!==V)return V;try{var t=new URL("http://test/path");return V="http://test/path"===t.href}catch(t){V=!1}return V}())return void 0!==e?new URL(t,e):new URL(t);if(void 0===e&&!/:/.test(t))throw new Error("Invalid URL: '".concat(t,"'"));var n=document,r=n.createElement("a");if(void 0!==e){var i=(n=document.implementation.createHTMLDocument("")).createElement("base");i.href=e,n.head.appendChild(i),n.body.appendChild(r)}return r.href=t,r}var Q="datadoghq.com",J={logs:"logs",rum:"rum",sessionReplay:"session-replay"},tt={logs:"logs",rum:"rum",sessionReplay:"replay"};function et(t,e,n){var r=t.site,i=void 0===r?Q:r,o=t.clientToken,a=i.split("."),s=a.pop(),u="".concat(J[e],".browser-intake-").concat(a.join("-"),".").concat(s),c="https://".concat(u,"/api/v2/").concat(tt[e]),l=t.proxyUrl&&K(t.proxyUrl);return{build:function(){var t="ddsource=browser"+"&ddtags=".concat(encodeURIComponent(["sdk_version:".concat("4.11.4")].concat(n).join(",")))+"&dd-api-key=".concat(o)+"&dd-evp-origin-version=".concat(encodeURIComponent("4.11.4"))+"&dd-evp-origin=browser"+"&dd-request-id=".concat(y());"rum"===e&&(t+="&batch_time=".concat(N()));var r="".concat(c,"?").concat(t);return l?"".concat(l,"?ddforward=").concat(encodeURIComponent(r)):r},buildIntakeUrl:function(){return l?"".concat(l,"?ddforward"):c},endpointType:e}}var nt=/[^a-z0-9_:./-]/;function rt(t,e){var n=200-t.length-1;(e.length>n||nt.test(e))&&i.warn("".concat(t," value doesn't meet tag requirements and will be sanitized"));var r=e.replace(/,/g,"_");return"".concat(t,":").concat(r)}function it(t){var e=function(t){var e=t.env,n=t.service,r=t.version,i=t.datacenter,o=[];return e&&o.push(rt("env",e)),n&&o.push(rt("service",n)),r&&o.push(rt("version",r)),i&&o.push(rt("datacenter",i)),o}(t),n=function(t,e){return{logsEndpointBuilder:et(t,"logs",e),rumEndpointBuilder:et(t,"rum",e),sessionReplayEndpointBuilder:et(t,"sessionReplay",e)}}(t,e),r=E(n).map((function(t){return t.buildIntakeUrl()})),i=function(t,e,n){if(!t.replica)return;var r=v({},t,{site:Q,clientToken:t.replica.clientToken}),i={logsEndpointBuilder:et(r,"logs",n),rumEndpointBuilder:et(r,"rum",n)};return e.push.apply(e,E(i).map((function(t){return t.buildIntakeUrl()}))),v({applicationId:t.replica.applicationId},i)}(t,r,e);return v({isIntakeUrl:function(t){return r.some((function(e){return 0===t.indexOf(e)}))},replica:i,site:t.site||Q},n)}function ot(t){var e,n;if(t&&t.clientToken)if(void 0===t.sampleRate||S(t.sampleRate)){var r;if(void 0===t.telemetrySampleRate||S(t.telemetrySampleRate))return r=t.enableExperimentalFeatures,Array.isArray(r)&&(W||(W=new Set(r)),r.filter((function(t){return"string"==typeof t})).forEach((function(t){W.add(t)}))),v({beforeSend:t.beforeSend&&o(t.beforeSend,"beforeSend threw an error:"),cookieOptions:at(t),sampleRate:null!==(e=t.sampleRate)&&void 0!==e?e:100,telemetrySampleRate:null!==(n=t.telemetrySampleRate)&&void 0!==n?n:20,service:t.service,silentMultipleInit:!!t.silentMultipleInit,batchBytesLimit:Z("lower-batch-size")?10240:16384,eventRateLimiterThreshold:3e3,maxTelemetryEventsPerPage:15,flushTimeout:3e4,batchMessagesLimit:50,messageBytesLimit:262144},it(t));i.error("Telemetry Sample Rate should be a number between 0 and 100")}else i.error("Sample Rate should be a number between 0 and 100");else i.error("Client Token is not configured, we will not send any data.")}function at(t){var e={};return e.secure=function(t){return!!t.useSecureSessionCookie||!!t.useCrossSiteSessionCookie}(t),e.crossSite=!!t.useCrossSiteSessionCookie,t.trackSessionAcrossSubdomains&&(e.domain=function(){if(void 0===H){for(var t="dd_site_test_".concat(y()),e=window.location.hostname.split("."),n=e.pop();e.length&&!$(t);)n="".concat(e.pop(),".").concat(n),Y(t,"test",p,{domain:n});G(t,{domain:n}),H=n}return H}()),e}var st="?";function ut(t){var e=[],n=pt(t,"stack");return n&&n.split("\n").forEach((function(t){var n=function(t){var e=ct.exec(t);if(!e)return;var n=e[2]&&0===e[2].indexOf("native"),r=e[2]&&0===e[2].indexOf("eval"),i=lt.exec(e[2]);r&&i&&(e[2]=i[1],e[3]=i[2],e[4]=i[3]);return{args:n?[e[2]]:[],column:e[4]?+e[4]:void 0,func:e[1]||st,line:e[3]?+e[3]:void 0,url:n?void 0:e[2]}}(t)||function(t){var e=ft.exec(t);if(!e)return;return{args:[],column:e[4]?+e[4]:void 0,func:e[1]||st,line:+e[3],url:e[2]}}(t)||function(t){var e=dt.exec(t);if(!e)return;var n=e[3]&&e[3].indexOf(" > eval")>-1,r=ht.exec(e[3]);n&&r&&(e[3]=r[1],e[4]=r[2],e[5]=void 0);return{args:e[2]?e[2].split(","):[],column:e[5]?+e[5]:void 0,func:e[1]||st,line:e[4]?+e[4]:void 0,url:e[3]}}(t);n&&(!n.func&&n.line&&(n.func=st),e.push(n))})),{message:pt(t,"message"),name:pt(t,"name"),stack:e}}var ct=/^\s*at (.*?) ?\(((?:file|https?|blob|chrome-extension|native|eval|webpack|<anonymous>|\/).*?)(?::(\d+))?(?::(\d+))?\)?\s*$/i,lt=/\((\S*)(?::(\d+))(?::(\d+))\)/;var ft=/^\s*at (?:((?:\[object object\])?.+) )?\(?((?:file|ms-appx|https?|webpack|blob):.*?):(\d+)(?::(\d+))?\)?\s*$/i;var dt=/^\s*(.*?)(?:\((.*?)\))?(?:^|@)((?:file|https?|blob|chrome|webpack|resource|capacitor|\[native).*?|[^@]*bundle)(?::(\d+))?(?::(\d+))?\s*$/i,ht=/(\S+) line (\d+)(?: > eval line \d+)* > eval/i;function pt(t,e){if("object"==typeof t&&t&&e in t){var n=t[e];return"string"==typeof n?n:void 0}}var mt="agent",gt="console",vt="logger",yt="network",bt="source",_t="report";function wt(t){var e=xt(t);return t.stack.forEach((function(t){var n="?"===t.func?"<anonymous>":t.func,r=t.args&&t.args.length>0?"(".concat(t.args.join(", "),")"):"",i=t.line?":".concat(t.line):"",o=t.line&&t.column?":".concat(t.column):"";e+="\n  at ".concat(n).concat(r," @ ").concat(t.url).concat(i).concat(o)})),e}function xt(t){return"".concat(t.name||"Error",": ").concat(t.message)}function Tt(){var t,e=new Error;if(!e.stack)try{throw e}catch(t){}return d((function(){var n=ut(e);n.stack=n.stack.slice(2),t=wt(n)})),t}var St=function(){function t(t){this.onFirstSubscribe=t,this.observers=[]}return t.prototype.subscribe=function(t){var e=this;return!this.observers.length&&this.onFirstSubscribe&&(this.onLastUnsubscribe=this.onFirstSubscribe()||void 0),this.observers.push(t),{unsubscribe:function(){e.observers=e.observers.filter((function(e){return t!==e})),!e.observers.length&&e.onLastUnsubscribe&&e.onLastUnsubscribe()}}},t.prototype.notify=function(t){this.observers.forEach((function(e){return e(t)}))},t}();function Et(){for(var t=[],e=0;e<arguments.length;e++)t[e]=arguments[e];var n=new St((function(){var e=t.map((function(t){return t.subscribe((function(t){return n.notify(t)}))}));return function(){return e.forEach((function(t){return t.unsubscribe()}))}}));return n}var kt={intervention:"intervention",deprecation:"deprecation",cspViolation:"csp_violation"};function Ct(t){var e,n=[];T(t,kt.cspViolation)&&n.push(e=new St((function(){var t=f((function(t){e.notify(function(t){var e=kt.cspViolation,n="'".concat(t.blockedURI,"' blocked by '").concat(t.effectiveDirective,"' directive");return{type:kt.cspViolation,subtype:t.effectiveDirective,message:"".concat(e,": ").concat(n),stack:Ot(t.effectiveDirective,"".concat(n,' of the policy "').concat(C(t.originalPolicy,100,"..."),'"'),t.sourceFile,t.lineNumber,t.columnNumber)}}(t))}));return O(document,"securitypolicyviolation",t).stop})));var r=t.filter((function(t){return t!==kt.cspViolation}));return r.length&&n.push(function(t){var e=new St((function(){if(window.ReportingObserver){var n=f((function(t){return t.forEach((function(t){e.notify(function(t){var e=t.type,n=t.body;return{type:e,subtype:n.id,message:"".concat(e,": ").concat(n.message),stack:Ot(n.id,n.message,n.sourceFile,n.lineNumber,n.columnNumber)}}(t))}))})),r=new window.ReportingObserver(n,{types:t,buffered:!0});return r.observe(),function(){r.disconnect()}}}));return e}(r)),Et.apply(void 0,n)}function Ot(t,e,n,r,i){return n&&wt({name:t,message:e,stack:[{func:"?",url:n,line:r,column:i}]})}function At(t,e,n){return void 0===t?[]:"all"===t||Array.isArray(t)&&t.every((function(t){return T(e,t)}))?"all"===t?e:function(t){var e=new Set;return t.forEach((function(t){return e.add(t)})),function(t){var e=[];return t.forEach((function(t){return e.push(t)})),e}(e)}(t):void i.error("".concat(n,' should be "all" or an array with allowed values "').concat(e.join('", "'),'"'))}var Mt=function(t,e,n,r){var i,o=arguments.length,a=o<3?e:null===r?r=Object.getOwnPropertyDescriptor(e,n):r;if("object"==typeof Reflect&&"function"==typeof Reflect.decorate)a=Reflect.decorate(t,e,n,r);else for(var s=t.length-1;s>=0;s--)(i=t[s])&&(a=(o<3?i(a):o>3?i(e,n,a):i(e,n))||a);return o>3&&a&&Object.defineProperty(e,n,a),a},Pt={debug:"debug",error:"error",info:"info",warn:"warn"},Dt="console",It="http",Lt=Object.keys(Pt),Rt=function(){function t(t,e,n,r,i){void 0===n&&(n=It),void 0===r&&(r=Pt.debug),void 0===i&&(i={}),this.handleLogStrategy=t,this.handlerType=n,this.level=r,this.contextManager=I(),this.contextManager.set(v({},i,e?{logger:{name:e}}:void 0))}return t.prototype.log=function(t,e,n){void 0===n&&(n=Pt.info),this.handleLogStrategy({message:t,context:P(e),status:n},this)},t.prototype.debug=function(t,e){this.log(t,e,Pt.debug)},t.prototype.info=function(t,e){this.log(t,e,Pt.info)},t.prototype.warn=function(t,e){this.log(t,e,Pt.warn)},t.prototype.error=function(t,e){var n={error:{origin:vt}};this.log(t,D(n,e),Pt.error)},t.prototype.setContext=function(t){this.contextManager.set(t)},t.prototype.getContext=function(){return this.contextManager.get()},t.prototype.addContext=function(t,e){this.contextManager.add(t,e)},t.prototype.removeContext=function(t){this.contextManager.remove(t)},t.prototype.setHandler=function(t){this.handlerType=t},t.prototype.getHandler=function(){return this.handlerType},t.prototype.setLevel=function(t){this.level=t},t.prototype.getLevel=function(){return this.level},Mt([l],t.prototype,"log",null),t}();var Nt,jt=["https://www.datadoghq-browser-agent.com","https://www.datad0g-browser-agent.com","http://localhost","<anonymous>"],Ft=["ddog-gov.com"],Ut={maxEventsPerPage:0,sentEventCount:0,telemetryEnabled:!1};function Bt(t){var e,n=new St;return Ut.telemetryEnabled=b(t.telemetrySampleRate),Nt=function(r){!T(Ft,t.site)&&Ut.telemetryEnabled&&n.notify(function(t){return D({type:"telemetry",date:N(),service:"browser-sdk",version:"4.11.4",source:"browser",_dd:{format_version:2},telemetry:t},void 0!==e?e():{})}(r))},a=zt,v(Ut,{maxEventsPerPage:t.maxTelemetryEventsPerPage,sentEventCount:0}),{setContextProvider:function(t){e=t},observable:n}}function zt(t){qt(v({status:"error"},function(t){if(t instanceof Error){var e=ut(t);return{error:{kind:e.name,stack:wt(Ht(e))},message:e.message}}return{error:{stack:"Not an instance of error"},message:"Uncaught ".concat(w(t))}}(t)))}function qt(t){Nt&&Ut.sentEventCount<Ut.maxEventsPerPage&&(Ut.sentEventCount+=1,Nt(t))}function Ht(t){return t.stack=t.stack.filter((function(t){return!t.url||jt.some((function(e){return n=t.url,r=e,n.slice(0,r.length)===r;var n,r}))})),t}var Wt=/[^\u0000-\u007F]/,Vt=function(){function t(t,e,n,r,i,o){void 0===o&&(o=_),this.request=t,this.batchMessagesLimit=e,this.batchBytesLimit=n,this.messageBytesLimit=r,this.flushTimeout=i,this.beforeUnloadCallback=o,this.pushOnlyBuffer=[],this.upsertBuffer={},this.bufferBytesCount=0,this.bufferMessagesCount=0,this.flushOnVisibilityHidden(),this.flushPeriodically()}return t.prototype.add=function(t){this.addOrUpdate(t)},t.prototype.upsert=function(t,e){this.addOrUpdate(t,e)},t.prototype.flush=function(t){if(0!==this.bufferMessagesCount){var e=this.pushOnlyBuffer.concat(E(this.upsertBuffer));this.request.send(e.join("\n"),this.bufferBytesCount,t),this.pushOnlyBuffer=[],this.upsertBuffer={},this.bufferBytesCount=0,this.bufferMessagesCount=0}},t.prototype.computeBytesCount=function(t){return Wt.test(t)?void 0!==window.TextEncoder?(new TextEncoder).encode(t).length:new Blob([t]).size:t.length},t.prototype.addOrUpdate=function(t,e){var n=this.process(t),r=n.processedMessage,o=n.messageBytesCount;o>=this.messageBytesLimit?i.warn("Discarded a message whose size was bigger than the maximum allowed size ".concat(this.messageBytesLimit,"KB.")):(this.hasMessageFor(e)&&this.remove(e),this.willReachedBytesLimitWith(o)&&this.flush("batch_bytes_limit"),this.push(r,o,e),this.isFull()&&this.flush("batch_messages_limit"))},t.prototype.process=function(t){var e=w(t);return{processedMessage:e,messageBytesCount:this.computeBytesCount(e)}},t.prototype.push=function(t,e,n){this.bufferMessagesCount>0&&(this.bufferBytesCount+=1),void 0!==n?this.upsertBuffer[n]=t:this.pushOnlyBuffer.push(t),this.bufferBytesCount+=e,this.bufferMessagesCount+=1},t.prototype.remove=function(t){var e=this.upsertBuffer[t];delete this.upsertBuffer[t];var n=this.computeBytesCount(e);this.bufferBytesCount-=n,this.bufferMessagesCount-=1,this.bufferMessagesCount>0&&(this.bufferBytesCount-=1)},t.prototype.hasMessageFor=function(t){return void 0!==t&&void 0!==this.upsertBuffer[t]},t.prototype.willReachedBytesLimitWith=function(t){return this.bufferBytesCount+t+1>=this.batchBytesLimit},t.prototype.isFull=function(){return this.bufferMessagesCount===this.batchMessagesLimit||this.bufferBytesCount>=this.batchBytesLimit},t.prototype.flushPeriodically=function(){var t=this;setTimeout(f((function(){t.flush("batch_flush_timeout"),t.flushPeriodically()})),this.flushTimeout)},t.prototype.flushOnVisibilityHidden=function(){var t=this;navigator.sendBeacon&&(O(window,"beforeunload",this.beforeUnloadCallback),O(document,"visibilitychange",(function(){"hidden"===document.visibilityState&&t.flush("visibility_hidden")})),O(window,"beforeunload",(function(){return t.flush("before_unload")})))},t}(),Yt="datadog-browser-sdk-failed-send-beacon";function $t(t,e,n){if(Z("failed-sendbeacon")){var i,o,a={reason:n,endpointType:t,version:"4.11.4",connection:navigator.connection?navigator.connection.effectiveType:void 0,onLine:navigator.onLine,size:e};"before_unload"===n||"visibility_hidden"===n?window.localStorage.setItem("".concat(Yt,"-").concat(y()),JSON.stringify(a)):(h(r.debug,i="failed sendBeacon",o=a),qt(v({message:i,status:"debug"},o)))}}var Gt=function(){function t(t,e){this.endpointBuilder=t,this.bytesLimit=e}return t.prototype.send=function(t,e,n){var r=this.endpointBuilder.build();if(!!navigator.sendBeacon&&e<this.bytesLimit)try{if(navigator.sendBeacon(r,t))return;$t(this.endpointBuilder.endpointType,e,n)}catch(t){!function(t){Zt||(Zt=!0,zt(t))}(t)}var i=new XMLHttpRequest;i.open("POST",r,!0),i.send(t)},t}(),Zt=!1;function Kt(t,e,n){var r,i=o(e);function o(e){return new Vt(new Gt(e,t.batchBytesLimit),t.batchMessagesLimit,t.batchBytesLimit,t.messageBytesLimit,t.flushTimeout)}return n&&(r=o(n)),{add:function(t,e){void 0===e&&(e=!0),i.add(t),r&&e&&r.add(t)}}}var Xt=1/0,Qt=function(){function t(t){var e=this;this.expireDelay=t,this.entries=[],this.clearOldContextsInterval=setInterval((function(){return e.clearOldContexts()}),6e4)}return t.prototype.add=function(t,e){var n=this,r={context:t,startTime:e,endTime:Xt,remove:function(){var t=n.entries.indexOf(r);t>=0&&n.entries.splice(t,1)},close:function(t){r.endTime=t}};return this.entries.unshift(r),r},t.prototype.find=function(t){void 0===t&&(t=Xt);for(var e=0,n=this.entries;e<n.length;e++){var r=n[e];if(r.startTime<=t){if(t<=r.endTime)return r.context;break}}},t.prototype.closeActive=function(t){var e=this.entries[0];e&&e.endTime===Xt&&e.close(t)},t.prototype.findAll=function(t){return void 0===t&&(t=Xt),this.entries.filter((function(e){return e.startTime<=t&&t<=e.endTime})).map((function(t){return t.context}))},t.prototype.reset=function(){this.entries=[]},t.prototype.stop=function(){clearInterval(this.clearOldContextsInterval)},t.prototype.clearOldContexts=function(){for(var t=j()-this.expireDelay;this.entries.length>0&&this.entries[this.entries.length-1].endTime<t;)this.entries.pop()},t}();var Jt,te=144e5,ee=9e5,ne=/^([a-z]+)=([a-z0-9-]+)$/,re="&",ie="_dd_s",oe=[];function ae(t,e){var n;if(void 0===e&&(e=0),Jt||(Jt=t),t===Jt)if(e>=100)ce();else{var r,i=de();if(se()){if(i.lock)return void ue(t,e);if(r=y(),i.lock=r,fe(i,t.options),(i=de()).lock!==r)return void ue(t,e)}var o=t.process(i);if(se()&&(i=de()).lock!==r)ue(t,e);else{if(o&&le(o,t.options),se()&&(!o||!he(o))){if((i=de()).lock!==r)return void ue(t,e);delete i.lock,fe(i,t.options),o=i}null===(n=t.after)||void 0===n||n.call(t,o||i),ce()}}else oe.push(t)}function se(){return!!window.chrome||/HeadlessChrome/.test(window.navigator.userAgent)}function ue(t,e){setTimeout(f((function(){ae(t,e+1)})),10)}function ce(){Jt=void 0;var t=oe.shift();t&&ae(t)}function le(t,e){he(t)?function(t){Y(ie,"",0,t)}(e):(t.expire=String(Date.now()+ee),fe(t,e))}function fe(t,e){Y(ie,function(t){return(e=t,Object.keys(e).map((function(t){return[t,e[t]]}))).map((function(t){var e=t[0],n=t[1];return"".concat(e,"=").concat(n)})).join(re);var e}(t),ee,e)}function de(){var t=$(ie),e={};return function(t){return void 0!==t&&(-1!==t.indexOf(re)||ne.test(t))}(t)&&t.split(re).forEach((function(t){var n=ne.exec(t);if(null!==n){var r=n[1],i=n[2];e[r]=i}})),e}function he(t){return e=t,0===Object.keys(e).length;var e}function pe(t,e,n){var r=new St,i=new St,o=setInterval(f((function(){ae({options:t,process:function(t){return c(t)?void 0:{}},after:s})})),1e3),a=function(){var t=de();if(c(t))return t;return{}}();function s(t){return c(t)||(t={}),u()&&(!function(t){return a.id!==t.id||a[e]!==t[e]}(t)?a=t:(a={},i.notify())),t}function u(){return void 0!==a[e]}function c(t){return(void 0===t.created||Date.now()-Number(t.created)<te)&&(void 0===t.expire||Date.now()<Number(t.expire))}return{expandOrRenewSession:g(f((function(){var i;ae({options:t,process:function(t){var r=s(t);return i=function(t){var r=n(t[e]),i=r.trackingType,o=r.isTracked;t[e]=i,o&&!t.id&&(t.id=y(),t.created=String(Date.now()));return o}(r),r},after:function(t){i&&!u()&&function(t){a=t,r.notify()}(t),a=t}})})),1e3).throttled,expandSession:function(){ae({options:t,process:function(t){return u()?s(t):void 0}})},getSession:function(){return a},renewObservable:r,expireObservable:i,stop:function(){clearInterval(o)}}}var me=[];function ge(t,e,n){!function(t){var e=$(ie),n=$("_dd"),r=$("_dd_r"),i=$("_dd_l");if(!e){var o={};n&&(o.id=n),i&&/^[01]$/.test(i)&&(o.logs=i),r&&/^[012]$/.test(r)&&(o.rum=r),le(o,t)}}(t);var r=pe(t,e,n);me.push((function(){return r.stop()}));var i,o=new Qt(144e5);function a(){return{id:r.getSession().id,trackingType:r.getSession()[e]}}return me.push((function(){return o.stop()})),r.renewObservable.subscribe((function(){o.add(a(),j())})),r.expireObservable.subscribe((function(){o.closeActive(j())})),r.expandOrRenewSession(),o.add(a(),[0,B()][0]),i=A(window,["click","touchstart","keydown","scroll"],(function(){return r.expandOrRenewSession()}),{capture:!0,passive:!0}).stop,me.push(i),function(t){var e=f((function(){"visible"===document.visibilityState&&t()})),n=O(document,"visibilitychange",e).stop;me.push(n);var r=setInterval(e,6e4);me.push((function(){clearInterval(r)}))}((function(){return r.expandSession()})),{findActiveSession:function(t){return o.find(t)},renewObservable:r.renewObservable,expireObservable:r.expireObservable}}var ve;function ye(t){var e=ge(t.cookieOptions,"logs",(function(e){return function(t,e){var n=function(t){return"0"===t||"1"===t}(e)?e:be(t);return{trackingType:n,isTracked:"1"===n}}(t,e)}));return{findTrackedSession:function(t){var n=e.findActiveSession(t);return n&&"1"===n.trackingType?{id:n.id}:void 0}}}function be(t){return b(t.sampleRate)?"1":"0"}var _e=((ve={})[Pt.debug]=0,ve[Pt.info]=1,ve[Pt.warn]=2,ve[Pt.error]=3,ve);function we(t,e,n){var r=n.getHandler(),i=Array.isArray(r)?r:[r];return _e[t]>=_e[n.getLevel()]&&T(i,e)}function xe(t,e,n,r,i){var o=Lt.concat(["custom"]),a={};o.forEach((function(t){var r,i,o,s,u;a[t]=(r=t,i=e.eventRateLimiterThreshold,o=function(t){return function(t,e){e.notify(0,{rawLogsEvent:{message:t.message,date:t.startClocks.timeStamp,error:{origin:mt},origin:mt,status:Pt.error}})}(t,n)},s=0,u=!1,{isLimitReached:function(){if(0===s&&setTimeout((function(){s=0}),m),(s+=1)<=i||u)return u=!1,!1;if(s===i+1){u=!0;try{o({message:"Reached max number of ".concat(r,"s by minute: ").concat(i),source:mt,startClocks:F()})}finally{u=!1}}return!0}})})),n.subscribe(0,(function(o){var s,u,c,l=o.rawLogsEvent,f=o.messageContext,d=void 0===f?void 0:f,h=o.savedCommonContext,p=void 0===h?void 0:h,m=o.logger,g=void 0===m?i:m,v=l.date-B(),y=t.findTrackedSession(v);if(y){var b=p||r(),_=D({service:e.service,session_id:y.id,view:b.view},b.context,Te(v),l,g.getContext(),d);!we(l.status,It,g)||!1===(null===(s=e.beforeSend)||void 0===s?void 0:s.call(e,_))||(null===(u=_.error)||void 0===u?void 0:u.origin)!==mt&&(null!==(c=a[_.status])&&void 0!==c?c:a.custom).isLimitReached()||n.notify(1,_)}}))}function Te(t){var e=window.DD_RUM;return e&&e.getInternalContext?e.getInternalContext(t):void 0}var Se,Ee={};function ke(t){var e=t.map((function(t){return Ee[t]||(Ee[t]=function(t){var e=new St((function(){var n=console[t];return console[t]=function(){for(var r=[],i=0;i<arguments.length;i++)r[i]=arguments[i];n.apply(console,r);var o=Tt();d((function(){e.notify(Ce(r,t,o))}))},function(){console[t]=n}}));return e}(t)),Ee[t]}));return Et.apply(void 0,e)}function Ce(t,e,n){var i,o=t.map((function(t){return function(t){if("string"==typeof t)return t;if(t instanceof Error)return xt(ut(t));return w(t,void 0,2)}(t)})).join(" ");if(e===r.error){var a=function(t,e){for(var n=0;n<t.length;n+=1){var r=t[n];if(e(r,n,t))return r}}(t,(function(t){return t instanceof Error}));i=a?wt(ut(a)):void 0,o="console error: ".concat(o)}return{api:e,message:o,stack:i,handlingStack:n}}var Oe,Ae=((Se={})[r.log]=Pt.info,Se[r.debug]=Pt.debug,Se[r.info]=Pt.info,Se[r.warn]=Pt.warn,Se[r.error]=Pt.error,Se);var Me,Pe=((Oe={})[kt.cspViolation]=Pt.error,Oe[kt.intervention]=Pt.error,Oe[kt.deprecation]=Pt.warn,Oe);function De(t,e,n){var r=t[e],i=n(r),o=function(){return i.apply(this,arguments)};return t[e]=o,{stop:function(){t[e]===o?t[e]=r:i=r}}}function Ie(t,e,n){var r=n.before,i=n.after;return De(t,e,(function(t){return function(){var e,n=arguments;return r&&d(r,this,n),"function"==typeof t&&(e=t.apply(this,n)),i&&d(i,this,n),e}}))}var Le,Re=new WeakMap;function Ne(){var t;return Me||(t=new St((function(){var e=Ie(XMLHttpRequest.prototype,"open",{before:je}).stop,n=Ie(XMLHttpRequest.prototype,"send",{before:function(){Fe.call(this,t)}}).stop,r=Ie(XMLHttpRequest.prototype,"abort",{before:Ue}).stop;return function(){e(),n(),r()}})),Me=t),Me}function je(t,e){Re.set(this,{state:"open",method:t,url:K(e.toString())})}function Fe(t){var e=this,n=Re.get(this);if(n){var r=n;r.state="start",r.startTime=j(),r.startClocks=F(),r.isAborted=!1,r.xhr=this;var i=!1,o=Ie(this,"onreadystatechange",{before:function(){this.readyState===XMLHttpRequest.DONE&&a()}}).stop,a=f((function(){if(e.removeEventListener("loadend",a),o(),!i){i=!0;var s=n;s.state="complete",s.duration=U(r.startClocks.timeStamp,N()),s.status=e.status,t.notify(v({},s))}}));this.addEventListener("loadend",a),t.notify(r)}}function Ue(){var t=Re.get(this);t&&(t.isAborted=!0)}function Be(){var t;return Le||(t=new St((function(){if(window.fetch)return De(window,"fetch",(function(e){return function(n,r){var i,o=d(ze,null,[t,n,r]);return o?(i=e.call(this,o.input,o.init),d(qe,null,[t,i,o])):i=e.call(this,n,r),i}})).stop})),Le=t),Le}function ze(t,e,n){var r=n&&n.method||"object"==typeof e&&e.method||"GET",i=K("object"==typeof e&&e.url||e),o={state:"start",init:n,input:e,method:r,startClocks:F(),url:i};return t.notify(o),o}function qe(t,e,n){var r=function(e){var r=n;r.state="complete",r.duration=U(r.startClocks.timeStamp,N()),"stack"in e||e instanceof Error?(r.status=0,r.isAborted=e instanceof DOMException&&e.code===DOMException.ABORT_ERR,r.error=e,t.notify(r)):"status"in e&&(r.response=e,r.responseType=e.type,r.status=e.status,r.isAborted=!1,t.notify(r))};e.then(f(r),f(r))}function He(t,e){var n=Ne().subscribe((function(t){"complete"===t.state&&i("xhr",t)})),r=Be().subscribe((function(t){"complete"===t.state&&i("fetch",t)}));function i(n,r){function i(t){e.notify(0,{rawLogsEvent:{message:"".concat(Ve(n)," error ").concat(r.method," ").concat(r.url),date:r.startClocks.timeStamp,error:{origin:yt,stack:t||"Failed to load"},http:{method:r.method,status_code:r.status,url:r.url},status:Pt.error,origin:yt}})}t.isIntakeUrl(r.url)||!function(t){return 0===t.status&&"opaque"!==t.responseType}(r)&&!function(t){return t.status>=500}(r)||("xhr"in r?function(t,e,n){"string"==typeof t.response?n(We(t.response,e)):n(t.response)}(r.xhr,t,i):r.response?function(t,e,n){window.TextDecoder?t.body?function(t,e,n){!function(t,e,n){var r=t.getReader(),i=[],o=0;function a(){r.read().then(f((function(t){t.done?s():(i.push(t.value),(o+=t.value.length)>e?s():a())})),f((function(t){return n(t)})))}function s(){var t;if(r.cancel().catch(_),1===i.length)t=i[0];else{t=new Uint8Array(o);var a=0;i.forEach((function(e){t.set(e,a),a+=e.length}))}n(void 0,t.slice(0,e),t.length>e)}a()}(t,e,(function(t,e,r){if(t)n(t);else{var i=(new TextDecoder).decode(e);r&&(i+="..."),n(void 0,i)}}))}(t.clone().body,e.requestErrorResponseLengthLimit,(function(t,e){n(t?"Unable to retrieve response: ".concat(t):e)})):n():t.clone().text().then(f((function(t){return n(We(t,e))})),f((function(t){return n("Unable to retrieve response: ".concat(t))})))}(r.response,t,i):r.error&&function(t,e,n){n(We(wt(ut(t)),e))}(r.error,t,i))}return{stop:function(){n.unsubscribe(),r.unsubscribe()}}}function We(t,e){return t.length>e.requestErrorResponseLengthLimit?"".concat(t.substring(0,e.requestErrorResponseLengthLimit),"..."):t}function Ve(t){return"xhr"===t?"XHR":"Fetch"}var Ye=/^(?:[Uu]ncaught (?:exception: )?)?(?:((?:Eval|Internal|Range|Reference|Syntax|Type|URI|)Error): )?(.*)$/;function $e(t){var e=function(t){return Ie(window,"onerror",{before:function(e,n,r,i,o){var a;if(o)a=ut(o),t(a,o);else{var s,u={url:n,column:i,line:r},c=e;if("[object String]"==={}.toString.call(e)){var l=Ye.exec(c);l&&(s=l[1],c=l[2])}t(a={name:s,message:"string"==typeof c?c:void 0,stack:[u]},e)}}})}(t).stop,n=function(t){return Ie(window,"onunhandledrejection",{before:function(e){var n=e.reason||"Empty reason",r=ut(n);t(r,n)}})}(t).stop;return{stop:function(){e(),n()}}}function Ge(t){return $e((function(e,n){var r=function(t,e,n,r){return t&&(void 0!==t.message||e instanceof Error)?{message:t.message||"Empty message",stack:wt(t),handlingStack:r,type:t.name}:{message:"".concat(n," ").concat(w(e)),stack:"No stack, consider using an instance of Error",handlingStack:r,type:t&&t.name}}(e,n,"Uncaught"),i=r.stack,o=r.message,a=r.type;t.notify({message:o,stack:i,type:a,source:bt,startClocks:F(),originalError:n,handling:"unhandled"})}))}var Ze=function(){function t(){this.callbacks={}}return t.prototype.notify=function(t,e){var n=this.callbacks[t];n&&n.forEach((function(t){return t(e)}))},t.prototype.subscribe=function(t,e){var n=this;return this.callbacks[t]||(this.callbacks[t]=[]),this.callbacks[t].push(e),{unsubscribe:function(){n.callbacks[t]=n.callbacks[t].filter((function(t){return e!==t}))}}},t}();var Ke,Xe,Qe,Je,tn=function(t){var e,n,o=!1,a=I(),s={},u=new R,l=function(t,e,n,r){void 0===n&&(n=P(p())),void 0===r&&(r=N()),u.add((function(){return l(t,e,n,r)}))},d=function(){},h=new Rt((function(){for(var t=[],e=0;e<arguments.length;e++)t[e]=arguments[e];return l.apply(void 0,t)}));function p(){return{view:{referrer:document.referrer,url:window.location.href},context:a.get()}}return e={logger:h,init:f((function(e){if(q()&&(e=function(t){return v({},t,{clientToken:"empty"})}(e)),function(t){return!o||(t.silentMultipleInit||i.error("DD_LOGS is already initialized."),!1)}(e)){var n=function(t){var e=ot(t),n=At(t.forwardConsoleLogs,E(r),"Forward Console Logs"),i=At(t.forwardReports,E(kt),"Forward Reports");if(e&&n&&i)return t.forwardErrorsToLogs&&!T(n,r.error)&&n.push(r.error),v({forwardErrorsToLogs:!1!==t.forwardErrorsToLogs,forwardConsoleLogs:n,forwardReports:i,requestErrorResponseLengthLimit:32768},e)}(e);n&&(l=t(n,p,h).handleLog,d=function(){return P(e)},u.drain(),o=!0)}})),getLoggerGlobalContext:f(a.get),setLoggerGlobalContext:f(a.set),addLoggerGlobalContext:f(a.add),removeLoggerGlobalContext:f(a.remove),createLogger:f((function(t,e){return void 0===e&&(e={}),s[t]=new Rt((function(){for(var t=[],e=0;e<arguments.length;e++)t[e]=arguments[e];return l.apply(void 0,t)}),t,e.handler,e.level,e.context),s[t]})),getLogger:f((function(t){return s[t]})),getInitConfiguration:f((function(){return d()}))},n=v({version:"4.11.4",onReady:function(t){t()}},e),Object.defineProperty(n,"_setDebug",{get:function(){return c},enumerable:!1}),n}((function(t,e,n){var o=new Ze,a=function(t){var e,n=Bt(t);if(q()){var r=z();n.observable.subscribe((function(t){return r.send("internal_telemetry",t)}))}else{var i=Kt(t,t.rumEndpointBuilder,null===(e=t.replica)||void 0===e?void 0:e.rumEndpointBuilder);n.observable.subscribe((function(e){return i.add(e,function(t){return"datad0g.com"===t.site}(t))}))}return n}(t);a.setContextProvider((function(){var t,e,n,r,i,o;return{application:{id:null===(t=Te())||void 0===t?void 0:t.application_id},session:{id:null===(e=u.findTrackedSession())||void 0===e?void 0:e.id},view:{id:null===(r=null===(n=Te())||void 0===n?void 0:n.view)||void 0===r?void 0:r.id},action:{id:null===(o=null===(i=Te())||void 0===i?void 0:i.user_action)||void 0===o?void 0:o.id}}})),He(t,o),function(t,e,n){void 0===n&&(n=new St),t.forwardErrorsToLogs&&Ge(n);var r=n.subscribe((function(t){e.notify(0,{rawLogsEvent:{message:t.message,date:t.startClocks.timeStamp,error:{kind:t.type,origin:bt,stack:t.stack},origin:bt,status:Pt.error}})}))}(t,o),function(t,e){var n=ke(t.forwardConsoleLogs).subscribe((function(t){e.notify(0,{rawLogsEvent:{date:N(),message:t.message,origin:gt,error:t.api===r.error?{origin:gt,stack:t.stack}:void 0,status:Ae[t.api]}})}))}(t,o),function(t,e){var n=Ct(t.forwardReports).subscribe((function(t){var n,r=t.message,i=Pe[t.type];i===Pt.error?n={kind:t.subtype,origin:_t,stack:t.stack}:t.stack&&(r+=" Found in ".concat(function(t){var e;return null===(e=/@ (.+)/.exec(t))||void 0===e?void 0:e[1]}(t.stack))),e.notify(0,{rawLogsEvent:{date:N(),message:r,origin:_t,error:n,status:i}})}))}(t,o);var s=function(t){return{handleLog:function(e,n,r,o){var a=e.context;we(e.status,Dt,n)&&i(e.status,e.message,D(n.getContext(),a)),t.notify(0,{rawLogsEvent:{date:o||N(),message:e.message,status:e.status,origin:vt},messageContext:a,savedCommonContext:r,logger:n})}}}(o).handleLog,u=function(t){if(void 0===document.cookie||null===document.cookie)return!1;try{var e="dd_cookie_test_".concat(y()),n="test";Y(e,n,p,t);var r=$(e)===n;return G(e,t),r}catch(t){return i.error(t),!1}}(t.cookieOptions)&&!q()?ye(t):function(t){var e="1"===be(t)?{}:void 0;return{findTrackedSession:function(){return e}}}(t);return xe(u,t,o,e,n),q()?function(t){var e=z();t.subscribe(1,(function(t){e.send("log",t)}))}(o):function(t,e){var n,r=Kt(t,t.logsEndpointBuilder,null===(n=t.replica)||void 0===n?void 0:n.logsEndpointBuilder);e.subscribe(1,(function(t){r.add(t)}))}(t,o),{handleLog:s}}));Ke=k(),Qe=tn,Je=Ke[Xe="DD_LOGS"],Ke[Xe]=Qe,Je&&Je.q&&Je.q.forEach((function(t){return o(t,"onReady callback threw an error:")()}))},96896:function(t,e,n){"use strict";n.d(e,{v:function(){return Hi}});var r=function(){return r=Object.assign||function(t){for(var e,n=1,r=arguments.length;n<r;n++)for(var i in e=arguments[n])Object.prototype.hasOwnProperty.call(e,i)&&(t[i]=e[i]);return t},r.apply(this,arguments)};function i(){for(var t=0,e=0,n=arguments.length;e<n;e++)t+=arguments[e].length;var r=Array(t),i=0;for(e=0;e<n;e++)for(var o=arguments[e],a=0,s=o.length;a<s;a++,i++)r[i]=o[a];return r}var o={log:console.log.bind(console),warn:console.warn.bind(console),error:console.error.bind(console)},a="?";function s(t){var e=[],n=h(t,"stack");return n&&n.split("\n").forEach((function(t){var n=function(t){var e=u.exec(t);if(!e)return;var n=e[2]&&0===e[2].indexOf("native"),r=e[2]&&0===e[2].indexOf("eval"),i=c.exec(e[2]);r&&i&&(e[2]=i[1],e[3]=i[2],e[4]=i[3]);return{args:n?[e[2]]:[],column:e[4]?+e[4]:void 0,func:e[1]||a,line:e[3]?+e[3]:void 0,url:n?void 0:e[2]}}(t)||function(t){var e=l.exec(t);if(!e)return;return{args:[],column:e[4]?+e[4]:void 0,func:e[1]||a,line:+e[3],url:e[2]}}(t)||function(t){var e=f.exec(t);if(!e)return;var n=e[3]&&e[3].indexOf(" > eval")>-1,r=d.exec(e[3]);n&&r&&(e[3]=r[1],e[4]=r[2],e[5]=void 0);return{args:e[2]?e[2].split(","):[],column:e[5]?+e[5]:void 0,func:e[1]||a,line:e[4]?+e[4]:void 0,url:e[3]}}(t);n&&(!n.func&&n.line&&(n.func=a),e.push(n))})),{message:h(t,"message"),name:h(t,"name"),stack:e}}var u=/^\s*at (.*?) ?\(((?:file|https?|blob|chrome-extension|native|eval|webpack|<anonymous>|\/).*?)(?::(\d+))?(?::(\d+))?\)?\s*$/i,c=/\((\S*)(?::(\d+))(?::(\d+))\)/;var l=/^\s*at (?:((?:\[object object\])?.+) )?\(?((?:file|ms-appx|https?|webpack|blob):.*?):(\d+)(?::(\d+))?\)?\s*$/i;var f=/^\s*(.*?)(?:\((.*?)\))?(?:^|@)((?:file|https?|blob|chrome|webpack|resource|capacitor|\[native).*?|[^@]*bundle)(?::(\d+))?(?::(\d+))?\s*$/i,d=/(\S+) line (\d+)(?: > eval line \d+)* > eval/i;function h(t,e){if("object"==typeof t&&t&&e in t){var n=t[e];return"string"==typeof n?n:void 0}}var p,m,g=1e3,v=6e4;function y(t,e,n){var r,i,o=!n||void 0===n.leading||n.leading,a=!n||void 0===n.trailing||n.trailing,s=!1;return{throttled:function(){for(var n=[],u=0;u<arguments.length;u++)n[u]=arguments[u];s?r=n:(o?t.apply(void 0,n):r=n,s=!0,i=setTimeout((function(){a&&r&&t.apply(void 0,r),s=!1,r=void 0}),e))},cancel:function(){clearTimeout(i),s=!1,r=void 0}}}function b(t){return t?(parseInt(t,10)^16*Math.random()>>parseInt(t,10)/4).toString(16):"10000000-1000-4000-8000-100000000000".replace(/[018]/g,b)}function _(t){return 0!==t&&100*Math.random()<=t}function w(t,e){return+t.toFixed(e)}function x(){}function T(t,e,n){if(null==t)return JSON.stringify(t);var r=[!1,void 0];S(t)&&(r=[!0,t.toJSON],delete t.toJSON);var i,o,a=[!1,void 0];"object"==typeof t&&S(i=Object.getPrototypeOf(t))&&(a=[!0,i.toJSON],delete i.toJSON);try{o=JSON.stringify(t,e,n)}catch(t){o="<error: unable to serialize object>"}finally{r[0]&&(t.toJSON=r[1]),a[0]&&(i.toJSON=a[1])}return o}function S(t){return"object"==typeof t&&null!==t&&Object.prototype.hasOwnProperty.call(t,"toJSON")}function E(t,e){return-1!==t.indexOf(e)}function k(t,e){for(var n=0;n<t.length;n+=1){var r=t[n];if(e(r,n,t))return r}}function C(t){return O(t)&&t>=0&&t<=100}function O(t){return"number"==typeof t}function A(t){return Object.keys(t).map((function(e){return t[e]}))}function M(t,e){return Object.keys(t).some((function(n){return t[n]===e}))}function P(t){return Object.keys(t).map((function(e){return[e,t[e]]}))}function D(t){return 0===Object.keys(t).length}function I(){if("object"==typeof globalThis)return globalThis;Object.defineProperty(Object.prototype,"_dd_temp_",{get:function(){return this},configurable:!0});var t=_dd_temp_;return delete Object.prototype._dd_temp_,"object"!=typeof t&&(t="object"==typeof self?self:"object"==typeof window?window:{}),t}function L(t){if(t.origin)return t.origin;var e=t.host.replace(/(:80|:443)$/,"");return t.protocol+"//"+e}function R(t,e){var n=new RegExp("(?:^|;)\\s*"+e+"\\s*=\\s*([^;]+)").exec(t);return n?n[1]:void 0}function N(t,e,n,r){return j(t,[e],n,r)}function j(t,e,n,r){var i=void 0===r?{}:r,o=i.once,a=i.capture,s=i.passive,u=lt(o?function(t){l(),n(t)}:n),c=s?{capture:a,passive:s}:a;e.forEach((function(e){return t.addEventListener(e,u,c)}));var l=function(){return e.forEach((function(e){return t.removeEventListener(e,u,c)}))};return{stop:l}}function F(t,e){document.readyState===t||"complete"===document.readyState?e():N(window,"complete"===t?"load":"DOMContentLoaded",e,{once:!0})}function U(t){return null===t?"null":Array.isArray(t)?"array":typeof t}function B(t,e,n){if(void 0===n&&(n=function(){if("undefined"!=typeof WeakSet){var t=new WeakSet;return{hasAlreadyBeenSeen:function(e){var n=t.has(e);return n||t.add(e),n}}}var e=[];return{hasAlreadyBeenSeen:function(t){var n=e.indexOf(t)>=0;return n||e.push(t),n}}}()),void 0===e)return t;if("object"!=typeof e||null===e)return e;if(e instanceof Date)return new Date(e.getTime());if(e instanceof RegExp){var r=e.flags||[e.global?"g":"",e.ignoreCase?"i":"",e.multiline?"m":"",e.sticky?"y":"",e.unicode?"u":""].join("");return new RegExp(e.source,r)}if(!n.hasAlreadyBeenSeen(e)){if(Array.isArray(e)){for(var i=Array.isArray(t)?t:[],o=0;o<e.length;++o)i[o]=B(i[o],e[o],n);return i}var a="object"===U(t)?t:{};for(var s in e)Object.prototype.hasOwnProperty.call(e,s)&&(a[s]=B(a[s],e[s],n));return a}}function z(t){return B(void 0,t)}function q(){for(var t,e=[],n=0;n<arguments.length;n++)e[n]=arguments[n];for(var r=0,i=e;r<i.length;r++){var o=i[r];null!=o&&(t=B(t,o))}return t}!function(t){t.DOCUMENT="document",t.XHR="xhr",t.BEACON="beacon",t.FETCH="fetch",t.CSS="css",t.JS="js",t.IMAGE="image",t.FONT="font",t.MEDIA="media",t.OTHER="other"}(p||(p={})),function(t){t.FETCH="fetch",t.XHR="xhr"}(m||(m={}));var H,W="agent",V="console",Y="custom",$="source";function G(t,e,n,r){return t&&(void 0!==t.message||e instanceof Error)?{message:t.message||"Empty message",stack:Z(t),handlingStack:r,type:t.name}:{message:n+" "+T(e),stack:"No stack, consider using an instance of Error",handlingStack:r,type:t&&t.name}}function Z(t){var e=K(t);return t.stack.forEach((function(t){var n="?"===t.func?"<anonymous>":t.func,r=t.args&&t.args.length>0?"("+t.args.join(", ")+")":"",i=t.line?":"+t.line:"",o=t.line&&t.column?":"+t.column:"";e+="\n  at "+n+r+" @ "+t.url+i+o})),e}function K(t){return(t.name||"Error")+": "+t.message}function X(){var t,e=new Error;if(!e.stack)try{throw e}catch(t){}return ft((function(){var n=s(e);n.stack=n.stack.slice(2),t=Z(n)})),t}function Q(){var t=I().DatadogEventBridge;if(t)return{getAllowedWebViewHosts:function(){return JSON.parse(t.getAllowedWebViewHosts())},send:function(e,n){t.send(JSON.stringify({eventType:e,event:n}))}}}function J(){var t=Q();return!!t&&E(t.getAllowedWebViewHosts(),window.location.hostname)}!function(t){t.HANDLED="handled",t.UNHANDLED="unhandled"}(H||(H={}));var tt,et=/[^\u0000-\u007F]/,nt=function(){function t(t,e,n,r,i,o){void 0===o&&(o=x),this.request=t,this.maxSize=e,this.bytesLimit=n,this.maxMessageSize=r,this.flushTimeout=i,this.beforeUnloadCallback=o,this.pushOnlyBuffer=[],this.upsertBuffer={},this.bufferBytesSize=0,this.bufferMessageCount=0,this.flushOnVisibilityHidden(),this.flushPeriodically()}return t.prototype.add=function(t){this.addOrUpdate(t)},t.prototype.upsert=function(t,e){this.addOrUpdate(t,e)},t.prototype.flush=function(t){if(0!==this.bufferMessageCount){var e=i(this.pushOnlyBuffer,A(this.upsertBuffer));this.request.send(e.join("\n"),this.bufferBytesSize,t),this.pushOnlyBuffer=[],this.upsertBuffer={},this.bufferBytesSize=0,this.bufferMessageCount=0}},t.prototype.sizeInBytes=function(t){return et.test(t)?void 0!==window.TextEncoder?(new TextEncoder).encode(t).length:new Blob([t]).size:t.length},t.prototype.addOrUpdate=function(t,e){var n=this.process(t),r=n.processedMessage,i=n.messageBytesSize;i>=this.maxMessageSize?o.warn("Discarded a message whose size was bigger than the maximum allowed size "+this.maxMessageSize+"KB."):(this.hasMessageFor(e)&&this.remove(e),this.willReachedBytesLimitWith(i)&&this.flush("willReachedBytesLimitWith"),this.push(r,i,e),this.isFull()&&this.flush("isFull"))},t.prototype.process=function(t){var e=T(t);return{processedMessage:e,messageBytesSize:this.sizeInBytes(e)}},t.prototype.push=function(t,e,n){this.bufferMessageCount>0&&(this.bufferBytesSize+=1),void 0!==n?this.upsertBuffer[n]=t:this.pushOnlyBuffer.push(t),this.bufferBytesSize+=e,this.bufferMessageCount+=1},t.prototype.remove=function(t){var e=this.upsertBuffer[t];delete this.upsertBuffer[t];var n=this.sizeInBytes(e);this.bufferBytesSize-=n,this.bufferMessageCount-=1,this.bufferMessageCount>0&&(this.bufferBytesSize-=1)},t.prototype.hasMessageFor=function(t){return void 0!==t&&void 0!==this.upsertBuffer[t]},t.prototype.willReachedBytesLimitWith=function(t){return this.bufferBytesSize+t+1>=this.bytesLimit},t.prototype.isFull=function(){return this.bufferMessageCount===this.maxSize||this.bufferBytesSize>=this.bytesLimit},t.prototype.flushPeriodically=function(){var t=this;setTimeout(lt((function(){t.flush("flushPeriodically"),t.flushPeriodically()})),this.flushTimeout)},t.prototype.flushOnVisibilityHidden=function(){var t=this;navigator.sendBeacon&&(N(window,"beforeunload",this.beforeUnloadCallback),N(document,"visibilitychange",(function(){"hidden"===document.visibilityState&&t.flush("visibilitychange")})),N(window,"beforeunload",(function(){return t.flush("beforeunload")})))},t}(),rt=!1,it=function(){function t(t,e){this.endpointBuilder=t,this.bytesLimit=e}return t.prototype.send=function(t,e,n){var r=this.endpointBuilder.build(),i=!!navigator.sendBeacon&&e<this.bytesLimit;if(i)try{if(navigator.sendBeacon(r,t))return}catch(t){!function(t){ot||(ot=!0,ht(t))}(t)}var o=new XMLHttpRequest;o.addEventListener("loadend",lt((function(t){return function(t){var o=null==t?void 0:t.currentTarget;o.status>=200&&o.status<300||rt||(rt=!0,dt("XHR fallback failed",{on_line:navigator.onLine,size:e,url:r,try_beacon:i,flush_reason:n,event:{is_trusted:t.isTrusted,total:t.total,loaded:t.loaded},request:{status:o.status,ready_state:o.readyState,response_text:o.responseText.slice(0,512)}}))}(t)}))),o.open("POST",r,!0),o.send(t)},t}(),ot=!1;!function(t){t.info="info",t.error="error"}(tt||(tt={}));var at,st,ut={maxMessagesPerPage:0,sentMessageCount:0};function ct(t){var e;if(J()){var n=Q();at=function(t){return n.send("internal_log",i(t))}}else if(t.internalMonitoringEndpointBuilder){var r=function(t){var e,n=r(t.internalMonitoringEndpointBuilder);function r(e){return new nt(new it(e,t.batchBytesLimit),t.maxBatchSize,t.batchBytesLimit,t.maxMessageSize,t.flushTimeout)}return void 0!==t.replica&&(e=r(t.replica.internalMonitoringEndpointBuilder)),{add:function(t){n.add(t),e&&e.add(t)}}}(t);at=function(t){return r.add(i(t))}}function i(t){return q({date:(new Date).getTime()},void 0!==e?e():{},t)}return function(t){for(var e=[],n=1;n<arguments.length;n++)e[n-1]=arguments[n];e.forEach((function(e){for(var n in e)Object.prototype.hasOwnProperty.call(e,n)&&(t[n]=e[n])}))}(ut,{maxMessagesPerPage:t.maxInternalMonitoringMessagesPerPage,sentMessageCount:0}),{setExternalContextProvider:function(t){e=t}}}function lt(t){return function(){return ft(t,this,arguments)}}function ft(t,e,n){try{return t.apply(e,n)}catch(t){gt(t);try{ht(t)}catch(t){gt(t)}}}function dt(t,e){!function(t,e){ut.debugMode&&o.log("[MONITORING MESSAGE]",t,e)}(t,e),pt(r(r({message:t},e),{status:tt.info}))}function ht(t){pt(r(r({},function(t){if(t instanceof Error){var e=s(t);return{error:{kind:e.name,stack:Z(e)},message:e.message}}return{error:{stack:"Not an instance of error"},message:"Uncaught "+T(t)}}(t)),{status:tt.error}))}function pt(t){at&&ut.sentMessageCount<ut.maxMessagesPerPage&&(ut.sentMessageCount+=1,at(t))}function mt(t){ut.debugMode=t}function gt(t){ut.debugMode&&o.error("[INTERNAL ERROR]",t)}function vt(t,e){return function(){for(var n=[],r=0;r<arguments.length;r++)n[r]=arguments[r];try{return t.apply(void 0,n)}catch(t){o.error(e,t)}}}!function(t){t.RELEASE="release",t.CANARY="canary",t.E2E_TEST="e2e-test"}(st||(st={}));var yt=function(){return yt=Object.assign||function(t){for(var e,n=1,r=arguments.length;n<r;n++)for(var i in e=arguments[n])Object.prototype.hasOwnProperty.call(e,i)&&(t[i]=e[i]);return t},yt.apply(this,arguments)};var bt,_t=function(){function t(){this.buffer=[]}return t.prototype.add=function(t){this.buffer.push(t)>500&&this.buffer.splice(0,1)},t.prototype.drain=function(){this.buffer.forEach((function(t){return t()})),this.buffer.length=0},t}();function wt(t){return{relative:t,timeStamp:xt(t)}}function xt(t){var e=Date.now()-performance.now();return e>At()?Math.round(e+t):function(t){return Math.round(At()+t)}(t)}function Tt(t){return O(t)?w(1e6*t,0):t}function St(){return Date.now()}function Et(){return performance.now()}function kt(){return{relative:Et(),timeStamp:St()}}function Ct(){return{relative:0,timeStamp:At()}}function Ot(t,e){return e-t}function At(){return void 0===bt&&(bt=performance.timing.navigationStart),bt}var Mt,Pt,Dt;function It(t,e,n,r){var i=new Date;i.setTime(i.getTime()+n);var o="expires="+i.toUTCString(),a=r&&r.crossSite?"none":"strict",s=r&&r.domain?";domain="+r.domain:"",u=r&&r.secure?";secure":"";document.cookie=t+"="+e+";"+o+";path=/;samesite="+a+s+u}function Lt(t){return R(document.cookie,t)}function Rt(t,e){It(t,"",0,e)}function Nt(t){return Ft(t,L(window.location)).href}function jt(t){return L(Ft(t))}function Ft(t,e){if(function(){if(void 0!==Dt)return Dt;try{var t=new URL("http://test/path");return Dt="http://test/path"===t.href}catch(t){Dt=!1}return Dt}())return void 0!==e?new URL(t,e):new URL(t);if(void 0===e&&!/:/.test(t))throw new Error("Invalid URL: '"+t+"'");var n=document,r=n.createElement("a");if(void 0!==e){var i=(n=document.implementation.createHTMLDocument("")).createElement("base");i.href=e,n.head.appendChild(i),n.body.appendChild(r)}return r.href=t,r}var Ut={logs:"logs",rum:"rum",sessionReplay:"session-replay"},Bt={logs:"logs",rum:"rum",sessionReplay:"replay"},zt="datadoghq.com";function qt(t,e,n,r,i){var o=t.site,a=void 0===o?zt:o,s=t.clientToken,u=a.split("."),c=u.pop(),l="https://"+(Ut[n]+".browser-intake-"+u.join("-")+"."+c)+"/api/v2/"+Bt[n],f=t.proxyUrl&&Nt(t.proxyUrl);return{build:function(){var t="ddsource="+(i||"browser")+"&ddtags="+encodeURIComponent(["sdk_version:"+e.sdkVersion].concat(r).join(","))+"&dd-api-key="+s+"&dd-evp-origin-version="+encodeURIComponent(e.sdkVersion)+"&dd-evp-origin=browser&dd-request-id="+b();"rum"===n&&(t+="&batch_time="+St());var o=l+"?"+t;return f?f+"?ddforward="+encodeURIComponent(o):o},buildIntakeUrl:function(){return f?f+"?ddforward":l}}}var Ht=/[^a-z0-9_:./-]/;function Wt(t,e){var n=200-t.length-1;return(e.length>n||Ht.test(e))&&o.warn(t+" value doesn't meet tag requirements and will be sanitized"),t+":"+e.replace(/,/g,"_")}function Vt(t,e){var n=function(t){var e=t.env,n=t.service,r=t.version,i=t.datacenter,o=[];return e&&o.push(Wt("env",e)),n&&o.push(Wt("service",n)),r&&o.push(Wt("version",r)),i&&o.push(Wt("datacenter",i)),o}(t),i=function(t,e,n){if(e.buildMode===st.E2E_TEST){var i=function(t){return{build:function(){return t},buildIntakeUrl:function(){return t}}};return{logsEndpointBuilder:i("<<< E2E LOGS ENDPOINT >>>"),rumEndpointBuilder:i("<<< E2E RUM ENDPOINT >>>"),sessionReplayEndpointBuilder:i("<<< E2E SESSION REPLAY ENDPOINT >>>"),internalMonitoringEndpointBuilder:i("<<< E2E INTERNAL MONITORING ENDPOINT >>>")}}var o={logsEndpointBuilder:qt(t,e,"logs",n),rumEndpointBuilder:qt(t,e,"rum",n),sessionReplayEndpointBuilder:qt(t,e,"sessionReplay",n)};if(t.internalMonitoringApiKey)return r(r({},o),{internalMonitoringEndpointBuilder:qt(r(r({},t),{clientToken:t.internalMonitoringApiKey}),e,"logs",n,"browser-agent-internal-monitoring")});return o}(t,e,n),o=A(i).map((function(t){return t.buildIntakeUrl()})),a=function(t,e,n,i){if(!t.replica)return;var o=r(r({},t),{site:zt,clientToken:t.replica.clientToken}),a={logsEndpointBuilder:qt(o,e,"logs",i),rumEndpointBuilder:qt(o,e,"rum",i),internalMonitoringEndpointBuilder:qt(o,e,"logs",i,"browser-agent-internal-monitoring")};return n.push.apply(n,A(a).map((function(t){return t.buildIntakeUrl()}))),r({applicationId:t.replica.applicationId},a)}(t,e,o,n);return r(r({isIntakeUrl:function(t){return o.some((function(e){return 0===t.indexOf(e)}))}},i),{replica:a})}var Yt,$t,Gt,Zt={ALLOW:"allow",MASK:"mask",MASK_USER_INPUT:"mask-user-input"};function Kt(t,e){var n;if(t&&t.clientToken){var i;if(void 0===t.sampleRate||C(t.sampleRate))return i=t.enableExperimentalFeatures,Array.isArray(i)&&(Pt||(Pt=new Set(i)),i.filter((function(t){return"string"==typeof t})).forEach((function(t){Pt.add(t)}))),r(r({},Vt(t,e)),{beforeSend:t.beforeSend&&vt(t.beforeSend,"beforeSend threw an error:"),cookieOptions:Xt(t),sampleRate:null!==(n=t.sampleRate)&&void 0!==n?n:100,service:t.service,silentMultipleInit:!!t.silentMultipleInit,batchBytesLimit:16384,eventRateLimiterThreshold:3e3,maxInternalMonitoringMessagesPerPage:15,flushTimeout:3e4,maxBatchSize:50,maxMessageSize:262144});o.error("Sample Rate should be a number between 0 and 100")}else o.error("Client Token is not configured, we will not send any data.")}function Xt(t){var e={};return e.secure=function(t){return!!t.useSecureSessionCookie||!!t.useCrossSiteSessionCookie}(t),e.crossSite=!!t.useCrossSiteSessionCookie,t.trackSessionAcrossSubdomains&&(e.domain=function(){if(void 0===Mt){for(var t="dd_site_test_"+b(),e=window.location.hostname.split("."),n=e.pop();e.length&&!Lt(t);)n=e.pop()+"."+n,It(t,"test",g,{domain:n});Rt(t,{domain:n}),Mt=n}return Mt}()),e}!function(t){t.ACTION="action",t.ERROR="error",t.LONG_TASK="long_task",t.VIEW="view",t.RESOURCE="resource"}(Yt||(Yt={})),function(t){t.INITIAL_LOAD="initial_load",t.ROUTE_CHANGE="route_change"}($t||($t={})),function(t){t.CLICK="click",t.CUSTOM="custom"}(Gt||(Gt={}));function Qt(){return Boolean(window._DATADOG_SYNTHETICS_INJECTS_RUM||Lt("datadog-synthetics-injects-rum"))}var Jt={buildMode:"release",sdkVersion:"4.5.0"};var te,ee=function(){function t(t){this.onFirstSubscribe=t,this.observers=[]}return t.prototype.subscribe=function(t){var e=this;return!this.observers.length&&this.onFirstSubscribe&&(this.onLastUnsubscribe=this.onFirstSubscribe()||void 0),this.observers.push(t),{unsubscribe:function(){e.observers=e.observers.filter((function(e){return t!==e})),!e.observers.length&&e.onLastUnsubscribe&&e.onLastUnsubscribe()}}},t.prototype.notify=function(t){this.observers.forEach((function(e){return e(t)}))},t}();function ne(){for(var t=[],e=0;e<arguments.length;e++)t[e]=arguments[e];var n=new ee((function(){var e=t.map((function(t){return t.subscribe((function(t){return n.notify(t)}))}));return function(){return e.forEach((function(t){return t.unsubscribe()}))}}));return n}function re(){var t,e=window;if(e.Zone){var n=e.Zone.__symbol__("MutationObserver");t=e[n]}return t||(t=e.MutationObserver),t}!function(t){t[t.PERFORMANCE_ENTRIES_COLLECTED=0]="PERFORMANCE_ENTRIES_COLLECTED",t[t.AUTO_ACTION_CREATED=1]="AUTO_ACTION_CREATED",t[t.AUTO_ACTION_COMPLETED=2]="AUTO_ACTION_COMPLETED",t[t.AUTO_ACTION_DISCARDED=3]="AUTO_ACTION_DISCARDED",t[t.VIEW_CREATED=4]="VIEW_CREATED",t[t.VIEW_UPDATED=5]="VIEW_UPDATED",t[t.VIEW_ENDED=6]="VIEW_ENDED",t[t.REQUEST_STARTED=7]="REQUEST_STARTED",t[t.REQUEST_COMPLETED=8]="REQUEST_COMPLETED",t[t.SESSION_EXPIRED=9]="SESSION_EXPIRED",t[t.SESSION_RENEWED=10]="SESSION_RENEWED",t[t.BEFORE_UNLOAD=11]="BEFORE_UNLOAD",t[t.RAW_RUM_EVENT_COLLECTED=12]="RAW_RUM_EVENT_COLLECTED",t[t.RUM_EVENT_COLLECTED=13]="RUM_EVENT_COLLECTED",t[t.RAW_ERROR_COLLECTED=14]="RAW_ERROR_COLLECTED"}(te||(te={}));var ie=function(){function t(){this.callbacks={}}return t.prototype.notify=function(t,e){var n=this.callbacks[t];n&&n.forEach((function(t){return t(e)}))},t.prototype.subscribe=function(t,e){var n=this;return this.callbacks[t]||(this.callbacks[t]=[]),this.callbacks[t].push(e),{unsubscribe:function(){n.callbacks[t]=n.callbacks[t].filter((function(t){return e!==t}))}}},t}(),oe="initial_document",ae=[[p.DOCUMENT,function(t){return oe===t}],[p.XHR,function(t){return"xmlhttprequest"===t}],[p.FETCH,function(t){return"fetch"===t}],[p.BEACON,function(t){return"beacon"===t}],[p.CSS,function(t,e){return/\.css$/i.test(e)}],[p.JS,function(t,e){return/\.js$/i.test(e)}],[p.IMAGE,function(t,e){return E(["image","img","icon"],t)||null!==/\.(gif|jpg|jpeg|tiff|png|svg|ico)$/i.exec(e)}],[p.FONT,function(t,e){return null!==/\.(woff|eot|woff2|ttf)$/i.exec(e)}],[p.MEDIA,function(t,e){return E(["audio","video"],t)||null!==/\.(mp3|mp4)$/i.exec(e)}]];function se(t){var e=t.name;if(!function(t){try{return!!Ft(t)}catch(t){return!1}}(e))return dt('Failed to construct URL for "'+t.name+'"'),p.OTHER;for(var n=function(t){var e=Ft(t).pathname;return"/"===e[0]?e:"/"+e}(e),r=0,i=ae;r<i.length;r++){var o=i[r],a=o[0];if((0,o[1])(t.initiatorType,n))return a}return p.OTHER}function ue(){for(var t=[],e=0;e<arguments.length;e++)t[e]=arguments[e];for(var n=1;n<t.length;n+=1)if(t[n-1]>t[n])return!1;return!0}function ce(t){var e=le(t);if(e){var n=e.startTime,r=e.fetchStart,i=e.redirectStart,o=e.redirectEnd,a=e.domainLookupStart,s=e.domainLookupEnd,u=e.connectStart,c=e.secureConnectionStart,l=e.connectEnd,f=e.requestStart,d=e.responseStart,h={download:de(n,d,e.responseEnd),first_byte:de(n,f,d)};return l!==r&&(h.connect=de(n,u,l),ue(u,c,l)&&(h.ssl=de(n,c,l))),s!==r&&(h.dns=de(n,a,s)),fe(t)&&(h.redirect=de(n,i,o)),h}}function le(t){if(ue(t.startTime,t.fetchStart,t.domainLookupStart,t.domainLookupEnd,t.connectStart,t.connectEnd,t.requestStart,t.responseStart,t.responseEnd)){if(!fe(t))return t;var e=t.redirectStart,n=t.redirectEnd;if(e<t.startTime&&(e=t.startTime),n<t.startTime&&(n=t.fetchStart),ue(t.startTime,e,n,t.fetchStart))return yt(yt({},t),{redirectEnd:n,redirectStart:e})}}function fe(t){return t.fetchStart!==t.startTime}function de(t,e,n){return{duration:Tt(Ot(e,n)),start:Tt(Ot(t,e))}}function he(t){if(t.startTime<t.responseStart)return t.decodedBodySize}function pe(t,e){return e&&!t.isIntakeUrl(e)}function me(t){var e=function(t){var e=t.querySelector("meta[name=dd-trace-id]"),n=t.querySelector("meta[name=dd-trace-time]");return ge(e&&e.content,n&&n.content)}(t)||function(t){var e=function(t){for(var e=0;e<t.childNodes.length;e+=1){if(n=ve(t.childNodes[e]))return n}if(t.body)for(e=t.body.childNodes.length-1;e>=0;e-=1){var n,r=t.body.childNodes[e];if(n=ve(r))return n;if(!ye(r))break}}(t);if(!e)return;return ge(R(e,"trace-id"),R(e,"trace-time"))}(t);if(e&&!(e.traceTime<=Date.now()-12e4))return e.traceId}function ge(t,e){var n=e&&Number(e);if(t&&n)return{traceId:t,traceTime:n}}function ve(t){if(t&&function(t){return"#comment"===t.nodeName}(t)){var e=/^\s*DATADOG;(.*?)\s*$/.exec(t.data);if(e)return e[1]}}function ye(t){return"#text"===t.nodeName}function be(){return void 0!==window.performance&&"getEntries"in performance}function _e(t){return window.PerformanceObserver&&void 0!==PerformanceObserver.supportedEntryTypes&&PerformanceObserver.supportedEntryTypes.includes(t)}function we(t,e){var n;if(n=function(n){Te(t,e,[n])},F("interactive",(function(){var t,e={entryType:"resource",initiatorType:oe,traceId:me(document)};if(_e("navigation")&&performance.getEntriesByType("navigation").length>0){var r=performance.getEntriesByType("navigation")[0];t=yt(yt({},r.toJSON()),e)}else{var i=xe();t=yt(yt(yt({},i),{decodedBodySize:0,duration:i.responseEnd,name:window.location.href,startTime:0}),e)}n(t)})),be()&&Te(t,e,performance.getEntries()),window.PerformanceObserver){var r=lt((function(n){return Te(t,e,n.getEntries())})),i=["resource","navigation","longtask","paint"],o=["largest-contentful-paint","first-input","layout-shift"];try{o.forEach((function(t){new PerformanceObserver(r).observe({type:t,buffered:!0})}))}catch(t){i.push.apply(i,o)}new PerformanceObserver(r).observe({entryTypes:i}),be()&&"addEventListener"in performance&&performance.addEventListener("resourcetimingbufferfull",(function(){performance.clearResourceTimings()}))}_e("navigation")||function(t){function e(){t(yt(yt({},xe()),{entryType:"navigation"}))}F("complete",(function(){setTimeout(lt(e))}))}((function(n){Te(t,e,[n])})),_e("first-input")||function(t){var e=Date.now(),n=!1,r=j(window,["click","mousedown","keydown","touchstart","pointerdown"],(function(t){if(t.cancelable){var e={entryType:"first-input",processingStart:Et(),startTime:t.timeStamp};"pointerdown"===t.type?i(e):o(e)}}),{passive:!0,capture:!0}).stop;function i(t){j(window,["pointerup","pointercancel"],(function(e){"pointerup"===e.type&&o(t)}),{once:!0})}function o(i){if(!n){n=!0,r();var o=i.processingStart-i.startTime;o>=0&&o<Date.now()-e&&t(i)}}}((function(n){Te(t,e,[n])}))}function xe(){var t={},e=performance.timing;for(var n in e)if(O(e[n])){var r=n,i=e[r];t[r]=0===i?0:i-At()}return t}function Te(t,e,n){var r=n.filter((function(t){return"resource"===t.entryType||"navigation"===t.entryType||"paint"===t.entryType||"longtask"===t.entryType||"largest-contentful-paint"===t.entryType||"first-input"===t.entryType||"layout-shift"===t.entryType})).filter((function(t){return!function(t){return"navigation"===t.entryType&&t.loadEventEnd<=0}(t)&&!function(t,e){return"resource"===e.entryType&&!pe(t,e.name)}(e,t)}));r.length&&t.notify(te.PERFORMANCE_ENTRIES_COLLECTED,r)}function Se(t,e,n){var r=0,i=!1;return{isLimitReached:function(){if(0===r&&setTimeout((function(){r=0}),v),(r+=1)<=e||i)return i=!1,!1;if(r===e+1){i=!0;try{n({message:"Reached max number of "+t+"s by minute: "+e,source:W,startClocks:kt()})}finally{i=!1}}return!0}}}function Ee(t,e){for(var n=t,r=0,i=e.split(".");r<i.length;r++){var o=i[r];if(!Ce(n,o))return;n=n[o]}return n}function ke(t,e,n){for(var r=t,i=e.split("."),o=0;o<i.length;o+=1){var a=i[o];if(!Ce(r,a))return;o!==i.length-1?r=r[a]:r[a]=n}}function Ce(t,e){return"object"==typeof t&&null!==t&&e in t}var Oe=function(){function t(t){var e=this;this.expireDelay=t,this.previousContexts=[],this.clearOldContextsInterval=setInterval((function(){return e.clearOldContexts()}),6e4)}return t.prototype.find=function(t){if(void 0===t||void 0!==this.current&&void 0!==this.currentStart&&t>=this.currentStart)return this.current;for(var e=0,n=this.previousContexts;e<n.length;e++){var r=n[e];if(t>r.endTime)break;if(t>=r.startTime)return r.context}},t.prototype.setCurrent=function(t,e){this.current=t,this.currentStart=e},t.prototype.getCurrent=function(){return this.current},t.prototype.clearCurrent=function(){this.current=void 0,this.currentStart=void 0},t.prototype.closeCurrent=function(t){void 0!==this.current&&void 0!==this.currentStart&&(this.previousContexts.unshift({endTime:t,context:this.current,startTime:this.currentStart}),this.clearCurrent())},t.prototype.clearOldContexts=function(){for(var t=Et()-this.expireDelay;this.previousContexts.length>0&&this.previousContexts[this.previousContexts.length-1].startTime<t;)this.previousContexts.pop()},t.prototype.reset=function(){this.clearCurrent(),this.previousContexts=[]},t.prototype.stop=function(){clearInterval(this.clearOldContextsInterval)},t}();var Ae=9e5,Me=144e5;function Pe(t,e,n){var r=new ee,i=new ee,o=setInterval(lt((function(){je({options:t,process:function(t){return c(t)?void 0:{}},after:s})})),1e3),a=function(){var t=He();if(c(t))return t;return{}}();function s(t){return c(t)||(t={}),u()&&(!function(t){return a.id!==t.id||a[e]!==t[e]}(t)?a=t:(a={},i.notify())),t}function u(){return void 0!==a[e]}function c(t){return(void 0===t.created||Date.now()-Number(t.created)<Me)&&(void 0===t.expire||Date.now()<Number(t.expire))}return{expandOrRenewSession:y(lt((function(){var i;je({options:t,process:function(t){var r=s(t);return i=function(t){var r=n(t[e]),i=r.trackingType,o=r.isTracked;t[e]=i,o&&!t.id&&(t.id=b(),t.created=String(Date.now()));return o}(r),r},after:function(t){i&&!u()&&function(t){a=t,r.notify()}(t),a=t}})})),1e3).throttled,expandSession:function(){je({options:t,process:function(t){return u()?s(t):void 0}})},getSession:function(){return a},renewObservable:r,expireObservable:i,stop:function(){clearInterval(o)}}}var De,Ie=/^([a-z]+)=([a-z0-9-]+)$/,Le="&",Re="_dd_s",Ne=[];function je(t,e){var n;if(void 0===e&&(e=0),De||(De=t),t===De)if(e>=100)Be();else{var r,i=He();if(Fe()){if(i.lock)return void Ue(t,e);if(r=b(),i.lock=r,qe(i,t.options),(i=He()).lock!==r)return void Ue(t,e)}var o=t.process(i);if(Fe()&&(i=He()).lock!==r)Ue(t,e);else{if(o&&ze(o,t.options),Fe()&&(!o||!We(o))){if((i=He()).lock!==r)return void Ue(t,e);delete i.lock,qe(i,t.options),o=i}null===(n=t.after)||void 0===n||n.call(t,o||i),Be()}}else Ne.push(t)}function Fe(){return!!window.chrome||/HeadlessChrome/.test(window.navigator.userAgent)}function Ue(t,e){setTimeout(lt((function(){je(t,e+1)})),10)}function Be(){De=void 0;var t=Ne.shift();t&&je(t)}function ze(t,e){We(t)?function(t){It(Re,"",0,t)}(e):(t.expire=String(Date.now()+Ae),qe(t,e))}function qe(t,e){It(Re,function(t){return P(t).map((function(t){return t[0]+"="+t[1]})).join(Le)}(t),Ae,e)}function He(){var t=Lt(Re),e={};return function(t){return void 0!==t&&(-1!==t.indexOf(Le)||Ie.test(t))}(t)&&t.split(Le).forEach((function(t){var n=Ie.exec(t);if(null!==n){var r=n[1],i=n[2];e[r]=i}})),e}function We(t){return D(t)}var Ve=[];function Ye(t,e,n){!function(t){var e=Lt(Re),n=Lt("_dd"),r=Lt("_dd_r"),i=Lt("_dd_l");if(!e){var o={};n&&(o.id=n),i&&/^[01]$/.test(i)&&(o.logs=i),r&&/^[012]$/.test(r)&&(o.rum=r),ze(o,t)}}(t);var r=Pe(t,e,n);Ve.push((function(){return r.stop()}));var i,o=new Oe(144e5);function a(){return{id:r.getSession().id,trackingType:r.getSession()[e]}}return Ve.push((function(){return o.stop()})),r.renewObservable.subscribe((function(){o.setCurrent(a(),Et())})),r.expireObservable.subscribe((function(){o.closeCurrent(Et())})),r.expandOrRenewSession(),o.setCurrent(a(),Ct().relative),i=j(window,["click","touchstart","keydown","scroll"],(function(){return r.expandOrRenewSession()}),{capture:!0,passive:!0}).stop,Ve.push(i),function(t){var e=lt((function(){"visible"===document.visibilityState&&t()})),n=N(document,"visibilitychange",e).stop;Ve.push(n);var r=setInterval(e,6e4);Ve.push((function(){clearInterval(r)}))}((function(){return r.expandSession()})),{findActiveSession:function(t){return o.find(t)},renewObservable:r.renewObservable,expireObservable:r.expireObservable}}var $e,Ge,Ze;function Ke(t,e){var n=Ye(t.cookieOptions,"rum",(function(e){return function(t,e){var n;n=function(t){return t===Ge.NOT_TRACKED||t===Ge.TRACKED_REPLAY||t===Ge.TRACKED_LITE}(e)?e:_(t.sampleRate)?_(t.replaySampleRate)?Ge.TRACKED_REPLAY:Ge.TRACKED_LITE:Ge.NOT_TRACKED;return{trackingType:n,isTracked:Xe(n)}}(t,e)}));return n.expireObservable.subscribe((function(){e.notify(te.SESSION_EXPIRED)})),n.renewObservable.subscribe((function(){e.notify(te.SESSION_RENEWED)})),{findTrackedSession:function(t){var e=n.findActiveSession(t);if(e&&Xe(e.trackingType))return{id:e.id,hasReplayPlan:e.trackingType===Ge.TRACKED_REPLAY,hasLitePlan:e.trackingType===Ge.TRACKED_LITE}}}}function Xe(t){return t===Ge.TRACKED_LITE||t===Ge.TRACKED_REPLAY}!function(t){t[t.LITE=1]="LITE",t[t.REPLAY=2]="REPLAY"}($e||($e={})),function(t){t.NOT_TRACKED="0",t.TRACKED_REPLAY="1",t.TRACKED_LITE="2"}(Ge||(Ge={})),function(t){t.SYNTHETICS="synthetics",t.USER="user",t.CI_TEST="ci_test"}(Ze||(Ze={}));var Qe=["view.url","view.referrer","action.target.name","error.message","error.stack","error.resource.url","resource.url"],Je=function(){for(var t=0,e=0,n=arguments.length;e<n;e++)t+=arguments[e].length;var r=Array(t),i=0;for(e=0;e<n;e++)for(var o=arguments[e],a=0,s=o.length;a<s;a++,i++)r[i]=o[a];return r}(Qe,["context"]);function tn(t,e,n,r,i,a){var s,u=function(t){e.notify(te.RAW_ERROR_COLLECTED,{error:t})},c=((s={})[Yt.ERROR]=Se(Yt.ERROR,t.eventRateLimiterThreshold,u),s[Yt.ACTION]=Se(Yt.ACTION,t.eventRateLimiterThreshold,u),s),l=function(){var t=window._DATADOG_SYNTHETICS_PUBLIC_ID||Lt("datadog-synthetics-public-id"),e=window._DATADOG_SYNTHETICS_RESULT_ID||Lt("datadog-synthetics-result-id");if("string"==typeof t&&"string"==typeof e)return{test_id:t,result_id:e,injected:Qt()}}(),f=function(){var t,e=null===(t=window.Cypress)||void 0===t?void 0:t.env("traceId");if("string"==typeof e)return{test_execution_id:e}}();e.subscribe(te.RAW_RUM_EVENT_COLLECTED,(function(s){var u,d=s.startTime,h=s.rawRumEvent,p=s.domainContext,m=s.savedCommonContext,g=s.customerContext,v=r.findView(d),y=i.findUrl(d),b=n.findTrackedSession(h.type!==Yt.VIEW?d:void 0);if(b&&v&&y){var _=r.findAction(d),w=m||a(),x={_dd:{format_version:2,drift:Math.round(Date.now()-(At()+performance.now())),session:{plan:b.hasReplayPlan?$e.REPLAY:$e.LITE},browser_sdk_version:J()?Jt.sdkVersion:void 0},application:{id:t.applicationId},date:St(),service:t.service,source:"browser",session:{id:b.id,type:l?Ze.SYNTHETICS:f?Ze.CI_TEST:Ze.USER},synthetics:l,ci_test:f},T=(u=h,-1!==[Yt.ERROR,Yt.RESOURCE,Yt.LONG_TASK].indexOf(u.type)?q(x,y,v,_,h):q(x,y,v,h));T.context=q(w.context,g),"has_replay"in T.session||(T.session.has_replay=w.hasReplay),D(w.user)||(T.usr=w.user),function(t,e,n,r){var i;if(e){var a=function(t,e,n){var r=z(t),i=n(r);return e.forEach((function(e){var n=Ee(t,e),i=Ee(r,e),o=U(n),a=U(i);a===o?ke(t,e,i):"object"!==o||"undefined"!==a&&"null"!==a||ke(t,e,{})})),i}(t,t.type===Yt.VIEW?Qe:Je,(function(t){return e(t,n)}));if(!1===a&&t.type!==Yt.VIEW)return!1;!1===a&&o.warn("Can't dismiss view events using beforeSend!")}return!(null===(i=r[t.type])||void 0===i?void 0:i.isLimitReached())}(T,t.beforeSend,p,c)&&(D(T.context)&&delete T.context,e.notify(te.RUM_EVENT_COLLECTED,T))}}))}var en=[];function nn(){document.hasFocus()&&rn();var t,e,n=(t=rn,N(window,"focus",(function(e){e.isTrusted&&t()}))).stop,r=(e=on,N(window,"blur",(function(t){t.isTrusted&&e()}))).stop;return{isInForegroundAt:an,selectInForegroundPeriodsFor:sn,stop:function(){en=[],n(),r()}}}function rn(){if(!(en.length>2500)){var t=en[en.length-1],e=Et();void 0!==t&&void 0===t.end||en.push({start:e})}}function on(){if(0!==en.length){var t=en[en.length-1],e=Et();void 0===t.end&&(t.end=e)}}function an(t){for(var e=en.length-1;e>=0;e--){var n=en[e];if(void 0!==n.end&&t>n.end)break;if(t>n.start&&(void 0===n.end||t<n.end))return!0}return!1}function sn(t,e){for(var n=t+e,r=[],i=Math.max(0,en.length-500),o=en.length-1;o>=i;o--){var a=en[o];if(void 0!==a.end&&t>a.end)break;if(!(n<a.start)){var s=t>a.start?t:a.start,u=Ot(t,s),c=Ot(s,void 0===a.end||n<a.end?n:a.end);r.unshift({start:Tt(u),duration:Tt(c)})}}return r}var un;function cn(t,e,n){var r=t[e],i=n(r),o=function(){return i.apply(this,arguments)};return t[e]=o,{stop:function(){t[e]===o?t[e]=r:i=r}}}function ln(t,e,n){var r=n.before,i=n.after;return cn(t,e,(function(t){return function(){var e,n=arguments;return r&&ft(r,this,n),"function"==typeof t&&(e=t.apply(this,n)),i&&ft(i,this,n),e}}))}var fn,dn=new WeakMap;function hn(){var t;return un||(t=new ee((function(){var e=ln(XMLHttpRequest.prototype,"open",{before:pn}).stop,n=ln(XMLHttpRequest.prototype,"send",{before:function(){mn.call(this,t)}}).stop,r=ln(XMLHttpRequest.prototype,"abort",{before:gn}).stop;return function(){e(),n(),r()}})),un=t),un}function pn(t,e){dn.set(this,{state:"open",method:t,url:Nt(e)})}function mn(t){var e=this,n=dn.get(this);if(n){var i=n;i.state="start",i.startTime=Et(),i.startClocks=kt(),i.isAborted=!1,i.xhr=this;var o=!1,a=ln(this,"onreadystatechange",{before:function(){this.readyState===XMLHttpRequest.DONE&&s()}}).stop,s=lt((function(){if(e.removeEventListener("loadend",s),a(),!o){o=!0;var u=n;u.state="complete",u.duration=Ot(i.startClocks.timeStamp,St()),u.status=e.status,t.notify(r({},u))}}));this.addEventListener("loadend",s),t.notify(i)}}function gn(){var t=dn.get(this);t&&(t.isAborted=!0)}function vn(){var t;return fn||(t=new ee((function(){if(window.fetch)return cn(window,"fetch",(function(e){return function(n,r){var i,o=ft(yn,null,[t,n,r]);return o?(i=e.call(this,o.input,o.init),ft(bn,null,[t,i,o])):i=e.call(this,n,r),i}})).stop})),fn=t),fn}function yn(t,e,n){var r=n&&n.method||"object"==typeof e&&e.method||"GET",i=Nt("object"==typeof e&&e.url||e),o={state:"start",init:n,input:e,method:r,startClocks:kt(),url:i};return t.notify(o),o}function bn(t,e,n){var r=function(e){var r=n;r.state="complete",r.duration=Ot(r.startClocks.timeStamp,St()),"stack"in e||e instanceof Error?(r.status=0,r.isAborted=e instanceof DOMException&&e.code===DOMException.ABORT_ERR,r.error=e,t.notify(r)):"status"in e&&(r.response=e,r.responseType=e.type,r.status=e.status,r.isAborted=!1,t.notify(r))};e.then(lt(r),lt(r))}function _n(t){0!==t.status||t.isAborted||(t.traceId=void 0,t.spanId=void 0)}function wn(t,e,n,r){var i;void 0!==xn()&&function(t,e){for(var n=jt(e),r=0,i=t.allowedTracingOrigins;r<i.length;r++){var o=i[r];if(n===o||o instanceof RegExp&&o.test(n))return!0}return!1}(t,e.url)&&n.findTrackedSession()&&(e.traceId=new Tn,e.spanId=new Tn,r((i=e.traceId,{"x-datadog-origin":"rum","x-datadog-parent-id":e.spanId.toDecimalString(),"x-datadog-sampled":"1","x-datadog-sampling-priority":"1","x-datadog-trace-id":i.toDecimalString()})))}function xn(){return window.crypto||window.msCrypto}var Tn=function(){function t(){this.buffer=new Uint8Array(8),xn().getRandomValues(this.buffer),this.buffer[0]=127&this.buffer[0]}return t.prototype.toString=function(t){var e=this.readInt32(0),n=this.readInt32(4),r="";do{var i=e%t*4294967296+n;e=Math.floor(e/t),n=Math.floor(i/t),r=(i%t).toString(t)+r}while(e||n);return r},t.prototype.toDecimalString=function(){return this.toString(10)},t.prototype.readInt32=function(t){return 16777216*this.buffer[t]+(this.buffer[t+1]<<16)+(this.buffer[t+2]<<8)+this.buffer[t+3]},t}(),Sn=1;function En(t,e,n){var r=function(t,e){return{clearTracingIfNeeded:_n,traceFetch:function(n){return wn(t,n,e,(function(t){var e;if(n.input instanceof Request&&!(null===(e=n.init)||void 0===e?void 0:e.headers))n.input=new Request(n.input),Object.keys(t).forEach((function(e){n.input.headers.append(e,t[e])}));else{n.init=yt({},n.init);var r=[];n.init.headers instanceof Headers?n.init.headers.forEach((function(t,e){r.push([e,t])})):Array.isArray(n.init.headers)?n.init.headers.forEach((function(t){r.push(t)})):n.init.headers&&Object.keys(n.init.headers).forEach((function(t){r.push([t,n.init.headers[t]])})),n.init.headers=r.concat(P(t))}}))},traceXhr:function(n,r){return wn(t,n,e,(function(t){Object.keys(t).forEach((function(e){r.setRequestHeader(e,t[e])}))}))}}}(e,n);!function(t,e,n){var r=hn().subscribe((function(r){var i=r;if(pe(e,i.url))switch(i.state){case"start":n.traceXhr(i,i.xhr),i.requestIndex=kn(),t.notify(te.REQUEST_STARTED,{requestIndex:i.requestIndex});break;case"complete":n.clearTracingIfNeeded(i),t.notify(te.REQUEST_COMPLETED,{duration:i.duration,method:i.method,requestIndex:i.requestIndex,spanId:i.spanId,startClocks:i.startClocks,status:i.status,traceId:i.traceId,type:m.XHR,url:i.url,xhr:i.xhr})}}))}(t,e,r),function(t,e,n){var r=vn().subscribe((function(r){var i=r;if(pe(e,i.url))switch(i.state){case"start":n.traceFetch(i),i.requestIndex=kn(),t.notify(te.REQUEST_STARTED,{requestIndex:i.requestIndex});break;case"complete":n.clearTracingIfNeeded(i),t.notify(te.REQUEST_COMPLETED,{duration:i.duration,method:i.method,requestIndex:i.requestIndex,responseType:i.responseType,spanId:i.spanId,startClocks:i.startClocks,status:i.status,traceId:i.traceId,type:m.FETCH,url:i.url,response:i.response,init:i.init,input:i.input})}}))}(t,e,r)}function kn(){var t=Sn;return Sn+=1,t}function Cn(t,e){void 0===e&&(e=x);var n={errorCount:0,longTaskCount:0,resourceCount:0,userActionCount:0},r=t.subscribe(te.RUM_EVENT_COLLECTED,(function(t){switch(t.type){case Yt.ERROR:n.errorCount+=1,e(n);break;case Yt.ACTION:n.userActionCount+=1,e(n);break;case Yt.LONG_TASK:n.longTaskCount+=1,e(n);break;case Yt.RESOURCE:n.resourceCount+=1,e(n)}}));return{stop:function(){r.unsubscribe()},eventCounts:n}}function On(t,e,n,r){var i=function(t,e){var n=new ee((function(){var n,i=[],o=0;return i.push(e.subscribe((function(){return r(o)})),t.subscribe(te.PERFORMANCE_ENTRIES_COLLECTED,(function(t){t.some((function(t){return"resource"===t.entryType}))&&r(o)})),t.subscribe(te.REQUEST_STARTED,(function(t){void 0===n&&(n=t.requestIndex),r(++o)})),t.subscribe(te.REQUEST_COMPLETED,(function(t){void 0===n||t.requestIndex<n||r(--o)}))),function(){return i.forEach((function(t){return t.unsubscribe()}))}}));function r(t){n.notify({isBusy:t>0})}return n}(t,e);return function(t,e,n){var r,i=!1,o=setTimeout(lt((function(){return c({hadActivity:!1})})),100),a=n&&setTimeout(lt((function(){return c({hadActivity:!0,end:St()})})),n),s=t.subscribe((function(t){var e=t.isBusy;clearTimeout(o),clearTimeout(r);var n=St();e||(r=setTimeout(lt((function(){return c({hadActivity:!0,end:n})})),100))})),u=function(){i=!0,clearTimeout(o),clearTimeout(r),clearTimeout(a),s.unsubscribe()};function c(t){i||(u(),e(t))}return{stop:u}}(i,n,r)}var An="data-dd-action-name";function Mn(t,e){var n;if(function(){void 0===Dn&&(Dn="closest"in HTMLElement.prototype);return Dn}())n=t.closest("["+e+"]");else for(var r=t;r;){if(r.hasAttribute(e)){n=r;break}r=r.parentElement}if(n)return jn(Nn(n.getAttribute(e).trim()))}var Pn,Dn,In=[function(t,e){if(function(){void 0===Pn&&(Pn="labels"in HTMLInputElement.prototype);return Pn}()){if("labels"in t&&t.labels&&t.labels.length>0)return Fn(t.labels[0],e)}else if(t.id){var n=t.ownerDocument&&t.ownerDocument.querySelector('label[for="'+t.id.replace('"','\\"')+'"]');return n&&Fn(n,e)}},function(t){if("INPUT"===t.nodeName){var e=t,n=e.getAttribute("type");if("button"===n||"submit"===n||"reset"===n)return e.value}},function(t,e){if("BUTTON"===t.nodeName||"LABEL"===t.nodeName||"button"===t.getAttribute("role"))return Fn(t,e)},function(t){return t.getAttribute("aria-label")},function(t,e){var n=t.getAttribute("aria-labelledby");if(n)return n.split(/\s+/).map((function(e){return function(t,e){return t.ownerDocument?t.ownerDocument.getElementById(e):null}(t,e)})).filter((function(t){return Boolean(t)})).map((function(t){return Fn(t,e)})).join(" ")},function(t){return t.getAttribute("alt")},function(t){return t.getAttribute("name")},function(t){return t.getAttribute("title")},function(t){return t.getAttribute("placeholder")},function(t,e){if("options"in t&&t.options.length>0)return Fn(t.options[0],e)}],Ln=[function(t,e){return Fn(t,e)}];function Rn(t,e,n){for(var r=t,i=0;i<=10&&r&&"BODY"!==r.nodeName&&"HTML"!==r.nodeName&&"HEAD"!==r.nodeName;){for(var o=0,a=n;o<a.length;o++){var s=(0,a[o])(r,e);if("string"==typeof s){var u=s.trim();if(u)return jn(Nn(u))}}if("FORM"===r.nodeName)break;r=r.parentElement,i+=1}}function Nn(t){return t.replace(/\s+/g," ")}function jn(t){return t.length>100?(n=100,((r=(e=t).charCodeAt(n-1))>=55296&&r<=56319?e.slice(0,n+1):e.slice(0,n))+" [...]"):t;var e,n,r}function Fn(t,e){if(!t.isContentEditable){if("innerText"in t){var n=t.innerText,r=function(e){for(var r=t.querySelectorAll(e),i=0;i<r.length;i+=1){var o=r[i];if("innerText"in o){var a=o.innerText;a&&a.trim().length>0&&(n=n.replace(a,""))}}};return Boolean(document.documentMode)&&r("script, style"),r("[data-dd-action-name]"),e&&r("["+e+"]"),n}return t.textContent}}function Un(t,e,n){var r=n.actionNameAttribute,i=function(t,e){var n,r;return{create:function(i,o,a){if(!n){var s=new Bn(t,i,o,a);n=s,r=On(t,e,(function(t){if(t.hadActivity){var e=Ot(s.startClocks.timeStamp,t.end);e>=0?s.complete(e):s.discard()}else s.discard();n=void 0}),1e4).stop}},discardCurrent:function(){n&&(r(),n.discard(),n=void 0)}}}(t,e);t.subscribe(te.VIEW_CREATED,(function(){i.discardCurrent()}));var o=N(window,"click",(function(t){if(t.target instanceof Element){var e,n,o=(e=t.target,n=r,Mn(e,An)||n&&Mn(e,n)||Rn(e,n,In)||Rn(e,n,Ln)||"");o&&i.create(Gt.CLICK,o,t)}}),{capture:!0}).stop;return{stop:function(){i.discardCurrent(),o()}}}var Bn=function(){function t(t,e,n,r){this.lifeCycle=t,this.type=e,this.name=n,this.event=r,this.id=b(),this.startClocks=kt(),this.eventCountsSubscription=Cn(t),this.lifeCycle.notify(te.AUTO_ACTION_CREATED,{id:this.id,startClocks:this.startClocks})}return t.prototype.complete=function(t){var e=this.eventCountsSubscription.eventCounts;this.lifeCycle.notify(te.AUTO_ACTION_COMPLETED,{counts:{errorCount:e.errorCount,longTaskCount:e.longTaskCount,resourceCount:e.resourceCount},duration:t,id:this.id,name:this.name,startClocks:this.startClocks,type:this.type,event:this.event}),this.eventCountsSubscription.stop()},t.prototype.discard=function(){this.lifeCycle.notify(te.AUTO_ACTION_DISCARDED),this.eventCountsSubscription.stop()},t}();function zn(t,e){var n=qn(t)?{action:{error:{count:t.counts.errorCount},id:t.id,loading_time:Tt(t.duration),long_task:{count:t.counts.longTaskCount},resource:{count:t.counts.resourceCount}}}:void 0,r=qn(t)?void 0:t.context,i=q({action:{id:b(),target:{name:t.name},type:t.type},date:t.startClocks.timeStamp,type:Yt.ACTION},n),o=e.isInForegroundAt(t.startClocks.relative);return void 0!==o&&(i.view={in_foreground:o}),{customerContext:r,rawRumEvent:i,startTime:t.startClocks.relative,domainContext:qn(t)?{event:t.event}:{}}}function qn(t){return t.type!==Gt.CUSTOM}var Hn=/^(?:[Uu]ncaught (?:exception: )?)?(?:((?:Eval|Internal|Range|Reference|Syntax|Type|URI|)Error): )?(.*)$/;function Wn(t){var e=function(t){return ln(window,"onerror",{before:function(e,n,r,i,o){var a;if(o)a=s(o),t(a,o);else{var u,c={url:n,column:i,line:r},l=e;if("[object String]"==={}.toString.call(e)){var f=Hn.exec(l);f&&(u=f[1],l=f[2])}t(a={name:u,message:"string"==typeof l?l:void 0,stack:[c]},e)}}})}(t).stop,n=function(t){return ln(window,"onunhandledrejection",{before:function(e){var n=e.reason||"Empty reason",r=s(n);t(r,n)}})}(t).stop;return{stop:function(){e(),n()}}}var Vn,Yn,$n="error",Gn={};function Zn(t){var e=t.map((function(t){return Gn[t]||(Gn[t]=function(t){var e=new ee((function(){var n=console[t];return console[t]=function(){for(var r=[],i=0;i<arguments.length;i++)r[i]=arguments[i];n.apply(console,r);var o=X();ft((function(){e.notify(Kn(r,t,o))}))},function(){console[t]=n}}));return e}(t)),Gn[t]}));return ne.apply(void 0,e)}function Kn(t,e,n){var r={message:i(["console "+e+":"],t).map((function(t){return function(t){if("string"==typeof t)return t;if(t instanceof Error)return K(s(t));return T(t,void 0,2)}(t)})).join(" "),api:e};if(e===$n){var o=k(t,(function(t){return t instanceof Error}));r.stack=o?Z(s(o)):void 0,r.handlingStack=n}return r}function Xn(t,e){var n=new ee;return function(t){var e=Zn([$n]).subscribe((function(e){return t.notify({startClocks:kt(),message:e.message,stack:e.stack,source:V,handling:H.HANDLED,handlingStack:e.handlingStack})}))}(n),function(t){Wn((function(e,n){var r=G(e,n,"Uncaught"),i=r.stack,o=r.message,a=r.type;t.notify({message:o,stack:i,type:a,source:$,startClocks:kt(),originalError:n,handling:H.UNHANDLED})}))}(n),n.subscribe((function(e){return t.notify(te.RAW_ERROR_COLLECTED,{error:e})})),function(t,e){return t.subscribe(te.RAW_ERROR_COLLECTED,(function(n){var r=n.error,i=n.customerContext,o=n.savedCommonContext;t.notify(te.RAW_RUM_EVENT_COLLECTED,yt({customerContext:i,savedCommonContext:o},function(t,e){var n={date:t.startClocks.timeStamp,error:{id:b(),message:t.message,resource:t.resource?{method:t.resource.method,status_code:t.resource.statusCode,url:t.resource.url}:void 0,source:t.source,stack:t.stack,handling_stack:t.handlingStack,type:t.type,handling:t.handling,source_type:"browser"},type:Yt.ERROR},r=e.isInForegroundAt(t.startClocks.relative);void 0!==r&&(n.view={in_foreground:r});return{rawRumEvent:n,startTime:t.startClocks.relative,domainContext:{error:t.originalError}}}(r,e)))})),{addError:function(e,n){var r=e.error,i=e.handlingStack,o=e.startClocks,a=e.context,u=function(t,e,n){var r=t instanceof Error?s(t):void 0;return yt(yt({startClocks:n,source:Y,originalError:t},G(r,t,"Provided",e)),{handling:H.HANDLED})}(r,i,o);t.notify(te.RAW_ERROR_COLLECTED,{customerContext:a,savedCommonContext:n,error:u})}}}(t,e)}function Qn(t){if(performance&&"getEntriesByName"in performance){var e=performance.getEntriesByName(t.url,"resource");if(e.length&&"toJSON"in e[0]){var n,r=e.map((function(t){return t.toJSON()})).filter(le).filter((function(e){return n=e,r=t.startClocks.relative,i=Jn({startTime:t.startClocks.relative,duration:t.duration}),o=1,n.startTime>=r-o&&Jn(n)<=i+o;var n,r,i,o}));return 1===r.length?r[0]:2===r.length&&Jn((n=r)[0])<=n[1].startTime?r[1]:void 0}}}function Jn(t){return t.startTime+t.duration}function tr(t){t.subscribe(te.REQUEST_COMPLETED,(function(e){t.notify(te.RAW_RUM_EVENT_COLLECTED,function(t){var e=t.type===m.XHR?p.XHR:p.FETCH,n=Qn(t),r=n?wt(n.startTime):t.startClocks,i=n?nr(n):void 0,o=function(t){if(!t.traceId||!t.spanId)return;return{_dd:{span_id:t.spanId.toDecimalString(),trace_id:t.traceId.toDecimalString()}}}(t),a=q({date:r.timeStamp,resource:{id:b(),type:e,duration:Tt(t.duration),method:t.method,status_code:t.status,url:t.url},type:Yt.RESOURCE},o,i);return{startTime:r.relative,rawRumEvent:a,domainContext:{performanceEntry:n&&rr(n),xhr:t.xhr,response:t.response,requestInput:t.input,requestInit:t.init,error:t.error}}}(e))})),t.subscribe(te.PERFORMANCE_ENTRIES_COLLECTED,(function(e){for(var n=0,r=e;n<r.length;n++){var i=r[n];"resource"===i.entryType&&("xmlhttprequest"!==(o=i).initiatorType&&"fetch"!==o.initiatorType)&&t.notify(te.RAW_RUM_EVENT_COLLECTED,er(i))}var o}))}function er(t){var e=se(t),n=nr(t),r=function(t){return t.traceId?{_dd:{trace_id:t.traceId}}:void 0}(t),i=wt(t.startTime),o=q({date:i.timeStamp,resource:{id:b(),type:e,url:t.name},type:Yt.RESOURCE},r,n);return{startTime:i.relative,rawRumEvent:o,domainContext:{performanceEntry:rr(t)}}}function nr(t){return{resource:yt({duration:(e=t,n=e.duration,r=e.startTime,i=e.responseEnd,Tt(0===n&&r<i?Ot(r,i):n)),size:he(t)},ce(t))};var e,n,r,i}function rr(t){return"function"==typeof PerformanceEntry&&t instanceof PerformanceEntry&&t.toJSON(),t}function ir(t){return void 0===t&&(t=window),Vn||("hidden"===document.visibilityState?Vn={timeStamp:0}:(Vn={timeStamp:1/0},Yn=j(t,["pagehide","visibilitychange"],(function(t){"pagehide"!==t.type&&"hidden"!==document.visibilityState||(Vn.timeStamp=t.timeStamp,Yn())}),{capture:!0}).stop)),Vn}var or=6e5;function ar(t,e){var n;function r(t){n=yt(yt({},n),t),e(n)}var i=function(t,e){return{stop:t.subscribe(te.PERFORMANCE_ENTRIES_COLLECTED,(function(t){for(var n=0,r=t;n<r.length;n++){var i=r[n];"navigation"===i.entryType&&e({domComplete:i.domComplete,domContentLoaded:i.domContentLoadedEventEnd,domInteractive:i.domInteractive,loadEvent:i.loadEventEnd})}})).unsubscribe}}(t,r).stop,o=function(t,e){var n=ir();return{stop:t.subscribe(te.PERFORMANCE_ENTRIES_COLLECTED,(function(t){var r=k(t,(function(t){return"paint"===t.entryType&&"first-contentful-paint"===t.name&&t.startTime<n.timeStamp&&t.startTime<or}));r&&e(r.startTime)})).unsubscribe}}(t,(function(t){return r({firstContentfulPaint:t})})).stop,a=function(t,e,n){var r=ir(),i=1/0,o=j(e,["pointerdown","keydown"],(function(t){i=t.timeStamp}),{capture:!0,once:!0}).stop,a=t.subscribe(te.PERFORMANCE_ENTRIES_COLLECTED,(function(t){var e=function(t,e){for(var n=t.length-1;n>=0;n-=1){var r=t[n];if(e(r,n,t))return r}}(t,(function(t){return"largest-contentful-paint"===t.entryType&&t.startTime<i&&t.startTime<r.timeStamp&&t.startTime<or}));e&&n(e.startTime)})).unsubscribe;return{stop:function(){o(),a()}}}(t,window,(function(t){r({largestContentfulPaint:t})})).stop,s=function(t,e){var n=ir();return{stop:t.subscribe(te.PERFORMANCE_ENTRIES_COLLECTED,(function(t){var r=k(t,(function(t){return"first-input"===t.entryType&&t.startTime<n.timeStamp}));if(r){var i=Ot(r.startTime,r.processingStart);e({firstInputDelay:i>=0?i:0,firstInputTime:r.startTime})}})).unsubscribe}}(t,(function(t){r({firstInputDelay:t.firstInputDelay,firstInputTime:t.firstInputTime})})).stop;return{stop:function(){i(),o(),a(),s()}}}function sr(t,e,n,r,i){var o,a={eventCounts:{errorCount:0,longTaskCount:0,resourceCount:0,userActionCount:0}},s=Cn(t,(function(t){a.eventCounts=t,n()})).stop,u=function(t,e,n,r,i){var o=n===$t.INITIAL_LOAD,a=!0,s=[];function u(){!a&&!o&&s.length>0&&i(Math.max.apply(Math,s))}return{stop:On(t,e,(function(t){a&&(a=!1,t.hadActivity&&s.push(Ot(r.timeStamp,t.end)),u())})).stop,setLoadEvent:function(t){o&&(o=!1,s.push(t),u())}}}(t,e,r,i,(function(t){a.loadingTime=t,n()})),c=u.stop,l=u.setLoadEvent;return _e("layout-shift")?(a.cumulativeLayoutShift=0,o=function(t,e){var n=0,r=function(){var t,e,n=0;return{update:function(r){void 0===t||r.startTime-e>=g||r.startTime-t>=5e3?(t=e=r.startTime,n=r.value):(n+=r.value,e=r.startTime)},value:function(){return n}}}();return{stop:t.subscribe(te.PERFORMANCE_ENTRIES_COLLECTED,(function(t){for(var i=0,o=t;i<o.length;i++){var a=o[i];"layout-shift"!==a.entryType||a.hadRecentInput||(r.update(a),r.value()>n&&(n=r.value(),e(w(n,4))))}})).unsubscribe}}(t,(function(t){a.cumulativeLayoutShift=t,n()})).stop):o=x,{stop:function(){s(),c(),o()},setLoadEvent:l,viewMetrics:a}}function ur(t,e,n,r,i,o){var a,s=function(r){var i=cr(e,n,t,$t.INITIAL_LOAD,Ct(),r),o=ar(e,(function(t){i.updateTimings(t),i.scheduleUpdate()})).stop;return{initialView:i,stop:o}}(o),u=s.stop,c=s.initialView,l=function(){e.subscribe(te.SESSION_RENEWED,(function(){c.end(),c=f(void 0,c.name)})),e.subscribe(te.BEFORE_UNLOAD,(function(){c.end(),c.triggerUpdate()}));var t=window.setInterval(lt((function(){c.triggerUpdate()})),3e5);return{stop:function(){clearInterval(t)}}}().stop;function f(r,i){return cr(e,n,t,$t.ROUTE_CHANGE,r,i)}return i&&(a=function(t){return t.subscribe((function(t){var e,n,r,i,o=t.oldLocation,a=t.newLocation;if(n=a,(e=o).pathname!==n.pathname||(r=n.hash,i=r.substr(1),!document.getElementById(i)&&lr(n.hash)!==lr(e.hash)))return c.end(),c.triggerUpdate(),void(c=f())}))}(r)),{addTiming:function(t,e){void 0===e&&(e=St()),c.addTiming(t,e),c.scheduleUpdate()},startView:function(t,e){c.end(e),c.triggerUpdate(),c=f(e,t)},stop:function(){null==a||a.unsubscribe(),u(),l(),c.end()}}}function cr(t,e,n,r,i,a){void 0===i&&(i=kt());var s,u=b(),c={},l={},f=0,d=yt({},n);t.notify(te.VIEW_CREATED,{id:u,name:a,startClocks:i});var h=y(lt(x),3e3,{leading:!1}),p=h.throttled,m=h.cancel,g=sr(t,e,p,r,i),v=g.setLoadEvent,_=g.stop,w=g.viewMetrics;function x(){f+=1;var e=void 0===s?St():s.timeStamp;t.notify(te.VIEW_UPDATED,yt(yt({},w),{customTimings:l,documentVersion:f,id:u,name:a,loadingType:r,location:d,startClocks:i,timings:c,duration:Ot(i.timeStamp,e),isActive:void 0===s}))}return x(),{name:a,scheduleUpdate:p,end:function(e){void 0===e&&(e=kt()),s=e,_(),t.notify(te.VIEW_ENDED,{endClocks:s})},triggerUpdate:function(){m(),x()},updateTimings:function(t){c=t,void 0!==t.loadEvent&&v(t.loadEvent)},addTiming:function(t,e){var n=function(t){return t<31536e6}(e)?e:Ot(i.timeStamp,e);l[function(t){var e=t.replace(/[^a-zA-Z0-9-_.@$]/g,"_");e!==t&&o.warn("Invalid timing name: "+t+", sanitized to: "+e);return e}(t)]=n}}}function lr(t){var e=t.indexOf("?");return e<0?t:t.slice(0,e)}function fr(t,e,n,r,i,o,a,s){return t.subscribe(te.VIEW_UPDATED,(function(e){return t.notify(te.RAW_RUM_EVENT_COLLECTED,function(t,e,n){var r=n.getReplayStats(t.id),i={_dd:{document_version:t.documentVersion,replay_stats:r},date:t.startClocks.timeStamp,type:Yt.VIEW,view:{action:{count:t.eventCounts.userActionCount},cumulative_layout_shift:t.cumulativeLayoutShift,dom_complete:Tt(t.timings.domComplete),dom_content_loaded:Tt(t.timings.domContentLoaded),dom_interactive:Tt(t.timings.domInteractive),error:{count:t.eventCounts.errorCount},first_contentful_paint:Tt(t.timings.firstContentfulPaint),first_input_delay:Tt(t.timings.firstInputDelay),first_input_time:Tt(t.timings.firstInputTime),is_active:t.isActive,name:t.name,largest_contentful_paint:Tt(t.timings.largestContentfulPaint),load_event:Tt(t.timings.loadEvent),loading_time:dr(Tt(t.loadingTime)),loading_type:t.loadingType,long_task:{count:t.eventCounts.longTaskCount},resource:{count:t.eventCounts.resourceCount},time_spent:Tt(t.duration),in_foreground_periods:e.selectInForegroundPeriodsFor(t.startClocks.relative,t.duration)},session:{has_replay:!!r||void 0}};D(t.customTimings)||(i.view.custom_timings=function(t,e){for(var n={},r=0,i=Object.keys(t);r<i.length;r++){var o=i[r];n[o]=e(t[o])}return n}(t.customTimings,Tt));return{rawRumEvent:i,startTime:t.startClocks.relative,domainContext:{location:t.location}}}(e,o,a))})),ur(n,t,r,i,!e.trackViewsManually,s)}function dr(t){return O(t)&&t<0?void 0:t}function hr(t,e){var n=function(t,e){var n,r=o(t.rumEndpointBuilder,(function(){return e.notify(te.BEFORE_UNLOAD)})),i=t.replica;void 0!==i&&(n=o(i.rumEndpointBuilder));function o(e,n){return new nt(new it(e,t.batchBytesLimit),t.maxBatchSize,t.batchBytesLimit,t.maxMessageSize,t.flushTimeout,n)}function a(t){return q(t,{application:{id:i.applicationId}})}var s=!1;return{add:function(t){s||(r.add(t),n&&n.add(a(t)))},stop:function(){s=!0},upsert:function(t,e){s||(r.upsert(t,e),n&&n.upsert(a(t),e))}}}(t,e);return e.subscribe(te.RUM_EVENT_COLLECTED,(function(t){t.type===Yt.VIEW?n.upsert(t,t.view.id):n.add(t)})),{stop:function(){return n.stop()}}}function pr(t){var e=yt({},t),n=new ee((function(){var t,e,n,i,o,a=(t=r,e=ln(history,"pushState",{after:t}).stop,n=ln(history,"replaceState",{after:t}).stop,i=N(window,"popstate",t).stop,{stop:function(){e(),n(),i()}}).stop,s=(o=r,N(window,"hashchange",o)).stop;return function(){a(),s()}}));function r(){if(e.href!==t.href){var r=yt({},t);n.notify({newLocation:r,oldLocation:e}),e=r}}return n}var mr=function(){return mr=Object.assign||function(t){for(var e,n=1,r=arguments.length;n<r;n++)for(var i in e=arguments[n])Object.prototype.hasOwnProperty.call(e,i)&&(t[i]=e[i]);return t},mr.apply(this,arguments)};var gr=2,vr=3,yr=4,br=6,_r=7,wr=8,xr=mr(mr({},Zt),{IGNORE:"ignore",HIDDEN:"hidden"}),Tr="data-dd-privacy",Sr="hidden",Er="***",kr={INPUT:!0,OUTPUT:!0,TEXTAREA:!0,SELECT:!0,OPTION:!0,DATALIST:!0,OPTGROUP:!0};function Cr(t,e){var n=t.parentNode?Cr(t.parentNode,e):e;return Or(Ar(t),n)}function Or(t,e){switch(e){case xr.HIDDEN:case xr.IGNORE:return e}switch(t){case xr.ALLOW:case xr.MASK:case xr.MASK_USER_INPUT:case xr.HIDDEN:case xr.IGNORE:return t;default:return e}}function Ar(t){if(function(t){return t.nodeType===t.ELEMENT_NODE}(t)){var e=t.getAttribute(Tr);if("BASE"===t.tagName)return xr.ALLOW;if("INPUT"===t.tagName){var n=t;if("password"===n.type||"email"===n.type||"tel"===n.type)return xr.MASK;if("hidden"===n.type)return xr.MASK;var r=n.getAttribute("autocomplete");if(r&&0===r.indexOf("cc-"))return xr.MASK}return e===Sr||t.classList.contains("dd-privacy-hidden")?xr.HIDDEN:"mask"===e||t.classList.contains("dd-privacy-mask")?xr.MASK:"mask-user-input"===e||t.classList.contains("dd-privacy-mask-user-input")?xr.MASK_USER_INPUT:"allow"===e||t.classList.contains("dd-privacy-allow")?xr.ALLOW:function(t){if("SCRIPT"===t.nodeName)return!0;if("LINK"===t.nodeName){return"preload"===(n=i("rel"))&&"script"===i("as")||"shortcut icon"===n||"icon"===n}if("META"===t.nodeName){var e=i("name"),n=i("rel"),r=i("property");return/^msapplication-tile(image|color)$/.test(e)||"application-name"===e||"icon"===n||"apple-touch-icon"===n||"shortcut icon"===n||"keywords"===e||"description"===e||/^(og|twitter|fb):/.test(r)||/^(og|twitter):/.test(e)||"pinterest"===e||"robots"===e||"googlebot"===e||"bingbot"===e||t.hasAttribute("http-equiv")||"author"===e||"generator"===e||"framework"===e||"publisher"===e||"progid"===e||/^article:/.test(r)||/^product:/.test(r)||"google-site-verification"===e||"yandex-verification"===e||"csrf-token"===e||"p:domain_verify"===e||"verify-v1"===e||"verification"===e||"shopify-checkout-api-token"===e}function i(e){return(t.getAttribute(e)||"").toLowerCase()}return!1}(t)?xr.IGNORE:void 0}}function Mr(t,e){switch(e){case xr.MASK:case xr.HIDDEN:case xr.IGNORE:return!0;case xr.MASK_USER_INPUT:return function(t){return t.nodeType===t.TEXT_NODE}(t)?Pr(t.parentNode):Pr(t);default:return!1}}function Pr(t){if(!t||t.nodeType!==t.ELEMENT_NODE)return!1;var e=t;if("INPUT"===e.tagName)switch(e.type){case"button":case"color":case"reset":case"submit":return!1}return!!kr[e.tagName]}var Dr;function Ir(t,e,n){var r,i=null===(r=t.parentElement)||void 0===r?void 0:r.tagName,o=t.textContent||"";if(!e||o.trim()){var a=n,s="STYLE"===i||void 0;if("SCRIPT"===i)o=Er;else if(a===xr.HIDDEN)o=Er;else if(Mr(t,a)&&!s)if("DATALIST"===i||"SELECT"===i||"OPTGROUP"===i){if(!o.trim())return}else o="OPTION"===i?Er:o.replace(/\S/g,"x");return o}}!function(t){t[t.Mutation=0]="Mutation",t[t.MouseMove=1]="MouseMove",t[t.MouseInteraction=2]="MouseInteraction",t[t.Scroll=3]="Scroll",t[t.ViewportResize=4]="ViewportResize",t[t.Input=5]="Input",t[t.TouchMove=6]="TouchMove",t[t.MediaInteraction=7]="MediaInteraction",t[t.StyleSheetRule=8]="StyleSheetRule"}(Dr||(Dr={}));var Lr,Rr=0,Nr=1,jr=2,Fr=3,Ur=4,Br=5,zr=6,qr=7,Hr=9,Wr=0,Vr=1;!function(t){t[t.Document=0]="Document",t[t.DocumentType=1]="DocumentType",t[t.Element=2]="Element",t[t.Text=3]="Text",t[t.CDATA=4]="CDATA",t[t.Comment=5]="Comment"}(Lr||(Lr={}));var Yr=new WeakMap;function $r(t){return Yr.has(t)}function Gr(t){return Yr.get(t)}function Zr(t,e){var n=t.tagName,r=t.value;if(Mr(t,e)){var i=t.type;if("INPUT"===n&&("button"===i||"submit"===i||"reset"===i))return r;if(!r||"OPTION"===n)return;return Er}return"OPTION"===n||"SELECT"===n?t.value:"INPUT"===n||"TEXTAREA"===n?r:void 0}function Kr(t){return Boolean(t.changedTouches)}function Xr(t,e){Array.prototype.forEach.call(t,e)}function Qr(t,e){return Jr(t,{document:t,parentNodePrivacyLevel:e})}function Jr(t,e){var n=function(t,e){switch(t.nodeType){case t.DOCUMENT_NODE:return function(t,e){return{type:Lr.Document,childNodes:ti(t,e)}}(t,e);case t.DOCUMENT_TYPE_NODE:return n=t,{type:Lr.DocumentType,name:n.name,publicId:n.publicId,systemId:n.systemId};case t.ELEMENT_NODE:return function(t,e){var n,r=ii(t.tagName),i=(a=t,"svg"===a.tagName||a instanceof SVGElement||void 0),o=Or(Ar(t),e.parentNodePrivacyLevel);var a;if(o===xr.HIDDEN){var s=t.getBoundingClientRect(),u=s.width,c=s.height;return{type:Lr.Element,tagName:r,attributes:(n={rr_width:u+"px",rr_height:c+"px"},n[Tr]=Sr,n),childNodes:[],isSVG:i}}if(o===xr.IGNORE)return;var l=function(t,e){if(e===xr.HIDDEN)return{};for(var n={},r=ii(t.tagName),i=t.ownerDocument,o=0;o<t.attributes.length;o+=1){var a=t.attributes.item(o).name,s=ei(t,e,a);null!==s&&(n[a]=s)}if(t.value&&("textarea"===r||"select"===r||"option"===r||"input"===r)){var u=Zr(t,e);void 0!==u&&(n.value=u)}if("option"===r&&e===xr.ALLOW){var c=t;c.selected&&(n.selected=c.selected)}if("link"===r){var l=Array.from(i.styleSheets).find((function(e){return e.href===t.href}));(f=oi(l))&&l&&(delete n.rel,delete n.href,n._cssText=f)}if("style"===r&&t.sheet&&!(t.innerText||t.textContent||"").trim().length){var f;(f=oi(t.sheet))&&(n._cssText=f)}var d=t;"input"!==r||"radio"!==d.type&&"checkbox"!==d.type||(e===xr.ALLOW?n.checked=!!d.checked:Mr(d,e)&&(n.checked=Er));if("audio"===r||"video"===r){var h=t;n.rr_mediaState=h.paused?"paused":"played"}t.scrollLeft&&(n.rr_scrollLeft=Math.round(t.scrollLeft));t.scrollTop&&(n.rr_scrollTop=Math.round(t.scrollTop));return n}(t,o),f=[];if(t.childNodes.length){f=ti(t,e.parentNodePrivacyLevel===o&&e.ignoreWhiteSpace===("head"===r)?e:mr(mr({},e),{parentNodePrivacyLevel:o,ignoreWhiteSpace:"head"===r}))}return{type:Lr.Element,tagName:r,attributes:l,childNodes:f,isSVG:i}}(t,e);case t.TEXT_NODE:return function(t,e){var n,r=null===(n=t.parentElement)||void 0===n?void 0:n.tagName,i=Ir(t,e.ignoreWhiteSpace||!1,e.parentNodePrivacyLevel);if(!i)return;return{type:Lr.Text,textContent:i,isStyle:"STYLE"===r||void 0}}(t,e);case t.CDATA_SECTION_NODE:return{type:Lr.CDATA,textContent:""}}var n}(t,e);if(!n)return null;var r=Gr(t)||ni++,i=n;return i.id=r,function(t,e){Yr.set(t,e)}(t,r),e.serializedNodeIds&&e.serializedNodeIds.add(r),i}function ti(t,e){var n=[];return Xr(t.childNodes,(function(t){var r=Jr(t,e);r&&n.push(r)})),n}function ei(t,e,n){if(e===xr.HIDDEN)return null;var r=t.getAttribute(n);if(e===xr.MASK){var i=t.tagName;switch(n){case"title":case"alt":return Er}if(!("IMG"!==i&&"SOURCE"!==i||"src"!==n&&"srcset"!==n))return"data:image/gif;base64,R0lGODlhAQABAIAAAMLCwgAAACH5BAAAAAAALAAAAAABAAEAAAICRAEAOw==";if("A"===i&&"href"===n)return Er;if(r&&0===n.indexOf("data-")&&n!==Tr)return Er}return r&&"string"==typeof r&&r.length>1e5&&"data:"===r.slice(0,5)?"data:truncated":r}var ni=1;var ri=/[^a-z1-6-_]/;function ii(t){var e=t.toLowerCase().trim();return ri.test(e)?"div":e}function oi(t){try{var e=t.rules||t.cssRules;return e?Array.from(e).map(ai).join(""):null}catch(t){return null}}function ai(t){return function(t){return"styleSheet"in t}(t)?oi(t.styleSheet)||"":t.cssText}function si(t){var e=x,n=[];function r(){e(),t(n),n=[]}return{addMutations:function(t){0===n.length&&(e=function(t){var e=window;if(e.requestIdleCallback){var n=e.requestIdleCallback(lt(t),{timeout:100});return function(){return e.cancelIdleCallback(n)}}var r=e.requestAnimationFrame(lt(t));return function(){return e.cancelAnimationFrame(r)}}(r)),n.push.apply(n,t)},flush:r,stop:function(){e()}}}function ui(t,e,n){var r=re();if(!r)return{stop:x};var i=si((function(t){!function(t,e,n){var r=t.filter((function(t){return document.contains(t.target)&&function(t){for(var e=t;e;){if(!$r(e))return!1;e=e.parentNode}return!0}(t.target)&&Cr(t.target,n)!==xr.HIDDEN})),i=function(t,e){for(var n=new Set,r=new Map,i=function(t){Xr(t.addedNodes,(function(t){n.add(t)})),Xr(t.removedNodes,(function(e){n.has(e)||r.set(e,t.target),n.delete(e)}))},o=0,a=t;o<a.length;o++){i(a[o])}var s=Array.from(n);u=s,u.sort((function(t,e){var n=t.compareDocumentPosition(e);return n&Node.DOCUMENT_POSITION_CONTAINED_BY?-1:n&Node.DOCUMENT_POSITION_CONTAINS||n&Node.DOCUMENT_POSITION_FOLLOWING?1:n&Node.DOCUMENT_POSITION_PRECEDING?-1:0}));var u;for(var c=new Set,l=[],f=0,d=s;f<d.length;f++){var h=d[f];if(!v(h)){var p=Cr(h.parentNode,e);if(p!==xr.HIDDEN&&p!==xr.IGNORE){var m=Jr(h,{document:document,serializedNodeIds:c,parentNodePrivacyLevel:p});m&&l.push({nextId:y(h),parentId:Gr(h.parentNode),node:m})}}}var g=[];return r.forEach((function(t,e){$r(e)&&g.push({parentId:Gr(t),id:Gr(e)})})),{adds:l,removes:g,hasBeenSerialized:v};function v(t){return $r(t)&&c.has(Gr(t))}function y(t){for(var e=t.nextSibling;e;){if($r(e))return Gr(e);e=e.nextSibling}return null}}(r.filter((function(t){return"childList"===t.type})),n),o=i.adds,a=i.removes,s=i.hasBeenSerialized,u=function(t,e){for(var n,r=[],i=new Set,o=t.filter((function(t){return!i.has(t.target)&&(i.add(t.target),!0)})),a=0,s=o;a<s.length;a++){var u=s[a];if(u.target.textContent!==u.oldValue){var c=Cr(u.target.parentNode,e);c!==xr.HIDDEN&&c!==xr.IGNORE&&r.push({id:Gr(u.target),value:null!==(n=Ir(u.target,!1,c))&&void 0!==n?n:null})}}return r}(r.filter((function(t){return"characterData"===t.type&&!s(t.target)})),n),c=function(t,e){for(var n=[],r=new Map,i=t.filter((function(t){var e=r.get(t.target);return!(null==e?void 0:e.has(t.attributeName))&&(e?e.add(t.attributeName):r.set(t.target,new Set([t.attributeName])),!0)})),o=new Map,a=0,s=i;a<s.length;a++){var u=s[a];if(u.target.getAttribute(u.attributeName)!==u.oldValue){var c=Cr(u.target,e),l=ei(u.target,c,u.attributeName),f=void 0;if("value"===u.attributeName){var d=Zr(u.target,c);if(void 0===d)continue;f=d}else f=l&&"string"==typeof l?l:null;var h=o.get(u.target);h||(h={id:Gr(u.target),attributes:{}},n.push(h),o.set(u.target,h)),h.attributes[u.attributeName]=f}}return n}(r.filter((function(t){return"attributes"===t.type&&!s(t.target)})),n);if(!(u.length||c.length||a.length||o.length))return;e({adds:o,removes:a,texts:u,attributes:c})}(t.concat(o.takeRecords()),e,n)})),o=new r(lt(i.addMutations));return o.observe(document,{attributeOldValue:!0,attributes:!0,characterData:!0,characterDataOldValue:!0,childList:!0,subtree:!0}),t.onFlush(i.flush),{stop:function(){o.disconnect(),i.stop()}}}var ci=function(){function t(){}return t.prototype.flush=function(){var t;null===(t=this.flushListener)||void 0===t||t.call(this)},t.prototype.onFlush=function(t){this.flushListener=t},t}();var li,fi=function(t,e){var n=window.visualViewport,r={layoutViewportX:t,layoutViewportY:e,visualViewportX:t,visualViewportY:e};return n?(!function(){var t=window.visualViewport;return Math.abs(t.pageTop-t.offsetTop-window.scrollY)>25||Math.abs(t.pageLeft-t.offsetLeft-window.scrollX)>25}()?(r.visualViewportX=Math.round(t-n.offsetLeft),r.visualViewportY=Math.round(e-n.offsetTop)):(r.layoutViewportX=Math.round(t+n.offsetLeft),r.layoutViewportY=Math.round(e+n.offsetTop)),r):r},di=function(){var t=window.visualViewport;return{scale:t.scale,offsetLeft:t.offsetLeft,offsetTop:t.offsetTop,pageLeft:t.pageLeft,pageTop:t.pageTop,height:t.height,width:t.width}};function hi(){var t=window.visualViewport;return t?t.width*t.scale:window.innerWidth||0}function pi(){var t=window.visualViewport;return t?t.height*t.scale:window.innerHeight||0}function mi(){var t=window.visualViewport;return t?t.pageLeft-t.offsetLeft:void 0!==window.scrollX?window.scrollX:window.pageXOffset||0}function gi(){var t=window.visualViewport;return t?t.pageTop-t.offsetTop:void 0!==window.scrollY?window.scrollY:window.pageYOffset||0}function vi(t){var e,n,r,i,o=(e=t.mutationController,n=t.mutationCb,r=t.defaultPrivacyLevel,ui(e,n,r).stop),a=function(t){var e=y(lt((function(e){var n=e.target;if($r(n)){var r=Kr(e)?e.changedTouches[0]:e,i=r.clientX,o=r.clientY,a={id:Gr(n),timeOffset:0,x:i,y:o};if(window.visualViewport){var s=fi(i,o),u=s.visualViewportX,c=s.visualViewportY;a.x=u,a.y=c}t([a],Kr(e)?Dr.TouchMove:Dr.MouseMove)}})),50,{trailing:!1}).throttled;return j(document,["mousemove","touchmove"],e,{capture:!0,passive:!0}).stop}(t.mousemoveCb),s=function(t,e){var n=function(n){var r=n.target;if(Cr(r,e)!==xr.HIDDEN&&$r(r)){var i=Kr(n)?n.changedTouches[0]:n,o=i.clientX,a=i.clientY,s={id:Gr(r),type:yi[n.type],x:o,y:a};if(window.visualViewport){var u=fi(o,a),c=u.visualViewportX,l=u.visualViewportY;s.x=c,s.y=l}t(s)}};return j(document,Object.keys(yi),n,{capture:!0,passive:!0}).stop}(t.mouseInteractionCb,t.defaultPrivacyLevel),u=function(t,e){var n=y(lt((function(n){var r=n.target;if(r&&Cr(r,e)!==xr.HIDDEN&&$r(r)){var i=Gr(r);r===document?t({id:i,x:mi(),y:gi()}):t({id:i,x:r.scrollLeft,y:r.scrollTop})}})),100).throttled;return N(document,"scroll",n,{capture:!0,passive:!0}).stop}(t.scrollCb,t.defaultPrivacyLevel),c=function(t){var e=y(lt((function(){var e=pi(),n=hi();t({height:Number(e),width:Number(n)})})),200).throttled;return N(window,"resize",e,{capture:!0,passive:!0}).stop}(t.viewportResizeCb),l=function(t,e){function n(t){var n=t.target,i=Cr(n,e);if(n&&n.tagName&&E(bi,n.tagName)&&i!==xr.HIDDEN){var o,a=n.type;if("radio"===a||"checkbox"===a){if(Mr(n,i))return;o={isChecked:n.checked}}else{var s=Zr(n,i);if(void 0===s)return;o={text:s}}r(n,o);var u=n.name;"radio"===a&&u&&n.checked&&Xr(document.querySelectorAll('input[type="radio"][name="'+u+'"]'),(function(t){t!==n&&r(t,{isChecked:!1})}))}}function r(e,n){if($r(e)){var r=_i.get(e);r&&r.text===n.text&&r.isChecked===n.isChecked||(_i.set(e,n),t(mr(mr({},n),{id:Gr(e)})))}}var i=j(document,["input","change"],n,{capture:!0,passive:!0}).stop,o=Object.getOwnPropertyDescriptor(HTMLInputElement.prototype,"value"),a=[[HTMLInputElement.prototype,"value"],[HTMLInputElement.prototype,"checked"],[HTMLSelectElement.prototype,"value"],[HTMLTextAreaElement.prototype,"value"],[HTMLSelectElement.prototype,"selectedIndex"]],s=[];o&&o.set&&s.push.apply(s,a.map((function(t){return e=t[0],r=t[1],i={set:lt((function(){n({target:this})}))},o=Object.getOwnPropertyDescriptor(e,r),Object.defineProperty(e,r,{set:function(t){var e=this;setTimeout((function(){i.set.call(e,t)}),0),o&&o.set&&o.set.call(this,t)}}),function(){Object.defineProperty(e,r,o||{})};var e,r,i,o})));return function(){s.forEach((function(t){return t()})),i()}}(t.inputCb,t.defaultPrivacyLevel),f=function(t,e){return j(document,["play","pause"],(function(n){var r=n.target;r&&Cr(r,e)!==xr.HIDDEN&&$r(r)&&t({id:Gr(r),type:"play"===n.type?Wr:Vr})}),{capture:!0,passive:!0}).stop}(t.mediaInteractionCb,t.defaultPrivacyLevel),d=function(t){var e=CSSStyleSheet.prototype.insertRule;CSSStyleSheet.prototype.insertRule=function(n,r){var i=this;return ft((function(){$r(i.ownerNode)&&t({id:Gr(i.ownerNode),adds:[{rule:n,index:r}]})})),e.call(this,n,r)};var n=CSSStyleSheet.prototype.deleteRule;return CSSStyleSheet.prototype.deleteRule=function(e){var r=this;return ft((function(){$r(r.ownerNode)&&t({id:Gr(r.ownerNode),removes:[{index:e}]})})),n.call(this,e)},function(){CSSStyleSheet.prototype.insertRule=e,CSSStyleSheet.prototype.deleteRule=n}}(t.styleSheetRuleCb),h=(i=t.focusCb,j(window,["focus","blur"],(function(){i({has_focus:document.hasFocus()})})).stop),p=function(t){if(!window.visualViewport)return x;var e=y(lt((function(){t(di())})),200,{trailing:!1}),n=e.throttled,r=e.cancel,i=j(window.visualViewport,["resize","scroll"],n,{capture:!0,passive:!0}).stop;return function(){i(),r()}}(t.visualViewportResizeCb);return function(){o(),a(),s(),u(),c(),l(),f(),d(),h(),p()}}var yi=((li={}).mouseup=Rr,li.mousedown=Nr,li.click=jr,li.contextmenu=Fr,li.dblclick=Ur,li.focus=Br,li.blur=zr,li.touchstart=qr,li.touchend=Hr,li);var bi=["INPUT","TEXTAREA","SELECT"],_i=new WeakMap;function wi(t,e,n,r,i){var o=new FormData;o.append("segment",new Blob([e],{type:"application/octet-stream"}),n.session.id+"-"+n.start),xi(n,(function(t,e){return o.append(t,e)})),o.append("raw_segment_size",r.toString()),new it(t,6e4).send(o,e.byteLength,i)}function xi(t,e,n){void 0===n&&(n=""),P(t).forEach((function(t){var r=t[0],i=t[1];"object"==typeof i&&null!==i?xi(i,e,""+n+r+"."):e(""+n+r,String(i))}))}var Ti;function Si(t){return Ci(t).segments_count}function Ei(t){Ci(t).records_count+=1}function ki(t){return null==Ti?void 0:Ti.get(t)}function Ci(t){var e;return Ti||(Ti=new Map),Ti.has(t)?e=Ti.get(t):(e={records_count:0,segments_count:0,segments_total_raw_size:0},Ti.set(t,e),Ti.size>10&&function(){if(!Ti)return;if(Ti.keys)Ti.delete(Ti.keys().next().value);else{var t=!0;Ti.forEach((function(e,n){t&&(Ti.delete(n),t=!1)}))}}()),e}var Oi,Ai=0,Mi=function(){function t(t,e,n,r,i,o){var a=this;this.worker=t,this.isFlushed=!1,this.id=Ai++;var s=e.view.id;this.metadata=mr({start:r.timestamp,end:r.timestamp,creation_reason:n,records_count:1,has_full_snapshot:r.type===gr,index_in_view:Si(s)},e),function(t){Ci(t).segments_count+=1}(s),Ei(s);var u=lt((function(e){var n=e.data;"errored"!==n.type&&"initialized"!==n.type&&(n.id===a.id?(!function(t,e){Ci(t).segments_total_raw_size+=e}(s,n.additionalRawSize),"flushed"===n.type?(o(n.result,n.rawSize),t.removeEventListener("message",u)):i(n.compressedSize)):n.id>a.id&&(t.removeEventListener("message",u),dt("Segment did not receive a 'flush' response before being replaced.")))}));t.addEventListener("message",u),this.worker.postMessage({data:'{"records":['+JSON.stringify(r),id:this.id,action:"write"})}return t.prototype.addRecord=function(t){var e;this.metadata.end=t.timestamp,this.metadata.records_count+=1,Ei(this.metadata.view.id),(e=this.metadata).has_full_snapshot||(e.has_full_snapshot=t.type===gr),this.worker.postMessage({data:","+JSON.stringify(t),id:this.id,action:"write"})},t.prototype.flush=function(t){this.worker.postMessage({data:"],"+JSON.stringify(this.metadata).slice(1)+"\n",id:this.id,action:"flush"}),this.isFlushed=!0,this.flushReason=t},t}(),Pi=6e4;function Di(t,e,n,r,i,o){return function(t,e,n,r,i){void 0===i&&(i=window);var o={status:0,nextSegmentCreationReason:"init"},a=t.subscribe(te.VIEW_CREATED,(function(){c("view_change")})).unsubscribe,s=t.subscribe(te.BEFORE_UNLOAD,(function(){c("before_unload")})).unsubscribe,u=N(i,"visibilitychange",(function(){"hidden"===document.visibilityState&&c("visibility_hidden")}),{capture:!0}).stop;function c(t){1===o.status&&(o.segment.flush(t||"sdk_stopped"),clearTimeout(o.expirationTimeoutId)),o=t?{status:0,nextSegmentCreationReason:t}:{status:2}}function l(t,i){var a=e();if(a){var s=new Mi(r,a,t,i,(function(t){!s.isFlushed&&t>Pi&&c("max_size")}),(function(t,e){n(t,s.metadata,e,s.flushReason)}));o={status:1,segment:s,expirationTimeoutId:setTimeout(lt((function(){c("max_duration")})),3e4)}}}return{addRecord:function(t){switch(o.status){case 0:l(o.nextSegmentCreationReason,t);break;case 1:o.segment.addRecord(t)}},stop:function(){c(),a(),s(),u()}}}(t,(function(){return function(t,e,n){var r=e.findTrackedSession(),i=n.findView();if(!r||!i)return;return{application:{id:t},session:{id:r.id},view:{id:i.view.id}}}(e,n,r)}),i,o)}function Ii(){return Oi||(Oi=URL.createObjectURL(new Blob(["("+Li+")(self)"]))),new Worker(Oi)}function Li(){function t(t){return function(){try{return t.apply(this,arguments)}catch(t){try{self.postMessage({type:"errored",error:t})}catch(e){self.postMessage({type:"errored",error:""+t})}}}}t((function(){var e=function(){var t=4,e=0,n=1,r=2;function i(t){for(var e=t.length;--e>=0;)t[e]=0}var o=0,a=1,s=2,u=3,c=258,l=29,f=256,d=f+1+l,h=30,p=19,m=2*d+1,g=15,v=16,y=7,b=256,_=16,w=17,x=18,T=new Uint8Array([0,0,0,0,0,0,0,0,1,1,1,1,2,2,2,2,3,3,3,3,4,4,4,4,5,5,5,5,0]),S=new Uint8Array([0,0,0,0,1,1,2,2,3,3,4,4,5,5,6,6,7,7,8,8,9,9,10,10,11,11,12,12,13,13]),E=new Uint8Array([0,0,0,0,0,0,0,0,0,0,0,0,0,0,0,0,2,3,7]),k=new Uint8Array([16,17,18,0,8,7,9,6,10,5,11,4,12,3,13,2,14,1,15]),C=512,O=new Array(2*(d+2));i(O);var A=new Array(2*h);i(A);var M=new Array(C);i(M);var P=new Array(c-u+1);i(P);var D=new Array(l);i(D);var I,L,R,N=new Array(h);function j(t,e,n,r,i){this.static_tree=t,this.extra_bits=e,this.extra_base=n,this.elems=r,this.max_length=i,this.has_stree=t&&t.length}function F(t,e){this.dyn_tree=t,this.max_code=0,this.stat_desc=e}i(N);var U=function(t){return t<256?M[t]:M[256+(t>>>7)]},B=function(t,e){t.pending_buf[t.pending++]=255&e,t.pending_buf[t.pending++]=e>>>8&255},z=function(t,e,n){t.bi_valid>v-n?(t.bi_buf|=e<<t.bi_valid&65535,B(t,t.bi_buf),t.bi_buf=e>>v-t.bi_valid,t.bi_valid+=n-v):(t.bi_buf|=e<<t.bi_valid&65535,t.bi_valid+=n)},q=function(t,e,n){z(t,n[2*e],n[2*e+1])},H=function(t,e){var n=0;do{n|=1&t,t>>>=1,n<<=1}while(--e>0);return n>>>1},W=function(t){16===t.bi_valid?(B(t,t.bi_buf),t.bi_buf=0,t.bi_valid=0):t.bi_valid>=8&&(t.pending_buf[t.pending++]=255&t.bi_buf,t.bi_buf>>=8,t.bi_valid-=8)},V=function(t,e){var n,r,i,o,a,s,u=e.dyn_tree,c=e.max_code,l=e.stat_desc.static_tree,f=e.stat_desc.has_stree,d=e.stat_desc.extra_bits,h=e.stat_desc.extra_base,p=e.stat_desc.max_length,v=0;for(o=0;o<=g;o++)t.bl_count[o]=0;for(u[2*t.heap[t.heap_max]+1]=0,n=t.heap_max+1;n<m;n++)(o=u[2*u[2*(r=t.heap[n])+1]+1]+1)>p&&(o=p,v++),u[2*r+1]=o,r>c||(t.bl_count[o]++,a=0,r>=h&&(a=d[r-h]),s=u[2*r],t.opt_len+=s*(o+a),f&&(t.static_len+=s*(l[2*r+1]+a)));if(0!==v){do{for(o=p-1;0===t.bl_count[o];)o--;t.bl_count[o]--,t.bl_count[o+1]+=2,t.bl_count[p]--,v-=2}while(v>0);for(o=p;0!==o;o--)for(r=t.bl_count[o];0!==r;)(i=t.heap[--n])>c||(u[2*i+1]!==o&&(t.opt_len+=(o-u[2*i+1])*u[2*i],u[2*i+1]=o),r--)}},Y=function(t,e,n){var r,i,o=new Array(g+1),a=0;for(r=1;r<=g;r++)o[r]=a=a+n[r-1]<<1;for(i=0;i<=e;i++){var s=t[2*i+1];0!==s&&(t[2*i]=H(o[s]++,s))}},$=function(){var t,e,n,r,i,o=new Array(g+1);for(n=0,r=0;r<l-1;r++)for(D[r]=n,t=0;t<1<<T[r];t++)P[n++]=r;for(P[n-1]=r,i=0,r=0;r<16;r++)for(N[r]=i,t=0;t<1<<S[r];t++)M[i++]=r;for(i>>=7;r<h;r++)for(N[r]=i<<7,t=0;t<1<<S[r]-7;t++)M[256+i++]=r;for(e=0;e<=g;e++)o[e]=0;for(t=0;t<=143;)O[2*t+1]=8,t++,o[8]++;for(;t<=255;)O[2*t+1]=9,t++,o[9]++;for(;t<=279;)O[2*t+1]=7,t++,o[7]++;for(;t<=287;)O[2*t+1]=8,t++,o[8]++;for(Y(O,d+1,o),t=0;t<h;t++)A[2*t+1]=5,A[2*t]=H(t,5);I=new j(O,T,f+1,d,g),L=new j(A,S,0,h,g),R=new j(new Array(0),E,0,p,y)},G=function(t){var e;for(e=0;e<d;e++)t.dyn_ltree[2*e]=0;for(e=0;e<h;e++)t.dyn_dtree[2*e]=0;for(e=0;e<p;e++)t.bl_tree[2*e]=0;t.dyn_ltree[2*b]=1,t.opt_len=t.static_len=0,t.last_lit=t.matches=0},Z=function(t){t.bi_valid>8?B(t,t.bi_buf):t.bi_valid>0&&(t.pending_buf[t.pending++]=t.bi_buf),t.bi_buf=0,t.bi_valid=0},K=function(t,e,n,r){Z(t),r&&(B(t,n),B(t,~n)),t.pending_buf.set(t.window.subarray(e,e+n),t.pending),t.pending+=n},X=function(t,e,n,r){var i=2*e,o=2*n;return t[i]<t[o]||t[i]===t[o]&&r[e]<=r[n]},Q=function(t,e,n){for(var r=t.heap[n],i=n<<1;i<=t.heap_len&&(i<t.heap_len&&X(e,t.heap[i+1],t.heap[i],t.depth)&&i++,!X(e,r,t.heap[i],t.depth));)t.heap[n]=t.heap[i],n=i,i<<=1;t.heap[n]=r},J=function(t,e,n){var r,i,o,a,s=0;if(0!==t.last_lit)do{r=t.pending_buf[t.d_buf+2*s]<<8|t.pending_buf[t.d_buf+2*s+1],i=t.pending_buf[t.l_buf+s],s++,0===r?q(t,i,e):(o=P[i],q(t,o+f+1,e),0!==(a=T[o])&&(i-=D[o],z(t,i,a)),r--,o=U(r),q(t,o,n),0!==(a=S[o])&&(r-=N[o],z(t,r,a)))}while(s<t.last_lit);q(t,b,e)},tt=function(t,e){var n,r,i,o=e.dyn_tree,a=e.stat_desc.static_tree,s=e.stat_desc.has_stree,u=e.stat_desc.elems,c=-1;for(t.heap_len=0,t.heap_max=m,n=0;n<u;n++)0!==o[2*n]?(t.heap[++t.heap_len]=c=n,t.depth[n]=0):o[2*n+1]=0;for(;t.heap_len<2;)o[2*(i=t.heap[++t.heap_len]=c<2?++c:0)]=1,t.depth[i]=0,t.opt_len--,s&&(t.static_len-=a[2*i+1]);for(e.max_code=c,n=t.heap_len>>1;n>=1;n--)Q(t,o,n);i=u;do{n=t.heap[1],t.heap[1]=t.heap[t.heap_len--],Q(t,o,1),r=t.heap[1],t.heap[--t.heap_max]=n,t.heap[--t.heap_max]=r,o[2*i]=o[2*n]+o[2*r],t.depth[i]=(t.depth[n]>=t.depth[r]?t.depth[n]:t.depth[r])+1,o[2*n+1]=o[2*r+1]=i,t.heap[1]=i++,Q(t,o,1)}while(t.heap_len>=2);t.heap[--t.heap_max]=t.heap[1],V(t,e),Y(o,c,t.bl_count)},et=function(t,e,n){var r,i,o=-1,a=e[1],s=0,u=7,c=4;for(0===a&&(u=138,c=3),e[2*(n+1)+1]=65535,r=0;r<=n;r++)i=a,a=e[2*(r+1)+1],++s<u&&i===a||(s<c?t.bl_tree[2*i]+=s:0!==i?(i!==o&&t.bl_tree[2*i]++,t.bl_tree[2*_]++):s<=10?t.bl_tree[2*w]++:t.bl_tree[2*x]++,s=0,o=i,0===a?(u=138,c=3):i===a?(u=6,c=3):(u=7,c=4))},nt=function(t,e,n){var r,i,o=-1,a=e[1],s=0,u=7,c=4;for(0===a&&(u=138,c=3),r=0;r<=n;r++)if(i=a,a=e[2*(r+1)+1],!(++s<u&&i===a)){if(s<c)do{q(t,i,t.bl_tree)}while(0!=--s);else 0!==i?(i!==o&&(q(t,i,t.bl_tree),s--),q(t,_,t.bl_tree),z(t,s-3,2)):s<=10?(q(t,w,t.bl_tree),z(t,s-3,3)):(q(t,x,t.bl_tree),z(t,s-11,7));s=0,o=i,0===a?(u=138,c=3):i===a?(u=6,c=3):(u=7,c=4)}},rt=function(t){var e;for(et(t,t.dyn_ltree,t.l_desc.max_code),et(t,t.dyn_dtree,t.d_desc.max_code),tt(t,t.bl_desc),e=p-1;e>=3&&0===t.bl_tree[2*k[e]+1];e--);return t.opt_len+=3*(e+1)+5+5+4,e},it=function(t,e,n,r){var i;for(z(t,e-257,5),z(t,n-1,5),z(t,r-4,4),i=0;i<r;i++)z(t,t.bl_tree[2*k[i]+1],3);nt(t,t.dyn_ltree,e-1),nt(t,t.dyn_dtree,n-1)},ot=function(t){var r,i=4093624447;for(r=0;r<=31;r++,i>>>=1)if(1&i&&0!==t.dyn_ltree[2*r])return e;if(0!==t.dyn_ltree[18]||0!==t.dyn_ltree[20]||0!==t.dyn_ltree[26])return n;for(r=32;r<f;r++)if(0!==t.dyn_ltree[2*r])return n;return e},at=!1,st=function(t,e,n,r){z(t,(o<<1)+(r?1:0),3),K(t,e,n,!0)},ut=function(e,n,i,o){var u,c,l=0;e.level>0?(e.strm.data_type===r&&(e.strm.data_type=ot(e)),tt(e,e.l_desc),tt(e,e.d_desc),l=rt(e),u=e.opt_len+3+7>>>3,(c=e.static_len+3+7>>>3)<=u&&(u=c)):u=c=i+5,i+4<=u&&-1!==n?st(e,n,i,o):e.strategy===t||c===u?(z(e,(a<<1)+(o?1:0),3),J(e,O,A)):(z(e,(s<<1)+(o?1:0),3),it(e,e.l_desc.max_code+1,e.d_desc.max_code+1,l+1),J(e,e.dyn_ltree,e.dyn_dtree)),G(e),o&&Z(e)},ct={_tr_init:function(t){at||($(),at=!0),t.l_desc=new F(t.dyn_ltree,I),t.d_desc=new F(t.dyn_dtree,L),t.bl_desc=new F(t.bl_tree,R),t.bi_buf=0,t.bi_valid=0,G(t)},_tr_stored_block:st,_tr_flush_block:ut,_tr_tally:function(t,e,n){return t.pending_buf[t.d_buf+2*t.last_lit]=e>>>8&255,t.pending_buf[t.d_buf+2*t.last_lit+1]=255&e,t.pending_buf[t.l_buf+t.last_lit]=255&n,t.last_lit++,0===e?t.dyn_ltree[2*n]++:(t.matches++,e--,t.dyn_ltree[2*(P[n]+f+1)]++,t.dyn_dtree[2*U(e)]++),t.last_lit===t.lit_bufsize-1},_tr_align:function(t){z(t,a<<1,3),q(t,b,O),W(t)}},lt=function(t,e,n,r){for(var i=65535&t|0,o=t>>>16&65535|0,a=0;0!==n;){n-=a=n>2e3?2e3:n;do{o=o+(i=i+e[r++]|0)|0}while(--a);i%=65521,o%=65521}return i|o<<16|0},ft=new Uint32Array(function(){for(var t,e=[],n=0;n<256;n++){t=n;for(var r=0;r<8;r++)t=1&t?3988292384^t>>>1:t>>>1;e[n]=t}return e}()),dt=function(t,e,n,r){var i=ft,o=r+n;t^=-1;for(var a=r;a<o;a++)t=t>>>8^i[255&(t^e[a])];return-1^t},ht={2:"need dictionary",1:"stream end",0:"","-1":"file error","-2":"stream error","-3":"data error","-4":"insufficient memory","-5":"buffer error","-6":"incompatible version"},pt={Z_NO_FLUSH:0,Z_PARTIAL_FLUSH:1,Z_SYNC_FLUSH:2,Z_FULL_FLUSH:3,Z_FINISH:4,Z_BLOCK:5,Z_TREES:6,Z_OK:0,Z_STREAM_END:1,Z_NEED_DICT:2,Z_ERRNO:-1,Z_STREAM_ERROR:-2,Z_DATA_ERROR:-3,Z_MEM_ERROR:-4,Z_BUF_ERROR:-5,Z_NO_COMPRESSION:0,Z_BEST_SPEED:1,Z_BEST_COMPRESSION:9,Z_DEFAULT_COMPRESSION:-1,Z_FILTERED:1,Z_HUFFMAN_ONLY:2,Z_RLE:3,Z_FIXED:4,Z_DEFAULT_STRATEGY:0,Z_BINARY:0,Z_TEXT:1,Z_UNKNOWN:2,Z_DEFLATED:8},mt=ct._tr_init,gt=ct._tr_stored_block,vt=ct._tr_flush_block,yt=ct._tr_tally,bt=ct._tr_align,_t=pt.Z_NO_FLUSH,wt=pt.Z_PARTIAL_FLUSH,xt=pt.Z_FULL_FLUSH,Tt=pt.Z_FINISH,St=pt.Z_BLOCK,Et=pt.Z_OK,kt=pt.Z_STREAM_END,Ct=pt.Z_STREAM_ERROR,Ot=pt.Z_DATA_ERROR,At=pt.Z_BUF_ERROR,Mt=pt.Z_DEFAULT_COMPRESSION,Pt=pt.Z_FILTERED,Dt=pt.Z_HUFFMAN_ONLY,It=pt.Z_RLE,Lt=pt.Z_FIXED,Rt=pt.Z_DEFAULT_STRATEGY,Nt=pt.Z_UNKNOWN,jt=pt.Z_DEFLATED,Ft=9,Ut=15,Bt=8,zt=286,qt=30,Ht=19,Wt=2*zt+1,Vt=15,Yt=3,$t=258,Gt=$t+Yt+1,Zt=32,Kt=42,Xt=69,Qt=73,Jt=91,te=103,ee=113,ne=666,re=1,ie=2,oe=3,ae=4,se=3,ue=function(t,e){return t.msg=ht[e],e},ce=function(t){return(t<<1)-(t>4?9:0)},le=function(t){for(var e=t.length;--e>=0;)t[e]=0},fe=function(t,e,n){return(e<<t.hash_shift^n)&t.hash_mask},de=function(t){var e=t.state,n=e.pending;n>t.avail_out&&(n=t.avail_out),0!==n&&(t.output.set(e.pending_buf.subarray(e.pending_out,e.pending_out+n),t.next_out),t.next_out+=n,e.pending_out+=n,t.total_out+=n,t.avail_out-=n,e.pending-=n,0===e.pending&&(e.pending_out=0))},he=function(t,e){vt(t,t.block_start>=0?t.block_start:-1,t.strstart-t.block_start,e),t.block_start=t.strstart,de(t.strm)},pe=function(t,e){t.pending_buf[t.pending++]=e},me=function(t,e){t.pending_buf[t.pending++]=e>>>8&255,t.pending_buf[t.pending++]=255&e},ge=function(t,e,n,r){var i=t.avail_in;return i>r&&(i=r),0===i?0:(t.avail_in-=i,e.set(t.input.subarray(t.next_in,t.next_in+i),n),1===t.state.wrap?t.adler=lt(t.adler,e,i,n):2===t.state.wrap&&(t.adler=dt(t.adler,e,i,n)),t.next_in+=i,t.total_in+=i,i)},ve=function(t,e){var n,r,i=t.max_chain_length,o=t.strstart,a=t.prev_length,s=t.nice_match,u=t.strstart>t.w_size-Gt?t.strstart-(t.w_size-Gt):0,c=t.window,l=t.w_mask,f=t.prev,d=t.strstart+$t,h=c[o+a-1],p=c[o+a];t.prev_length>=t.good_match&&(i>>=2),s>t.lookahead&&(s=t.lookahead);do{if(c[(n=e)+a]===p&&c[n+a-1]===h&&c[n]===c[o]&&c[++n]===c[o+1]){o+=2,n++;do{}while(c[++o]===c[++n]&&c[++o]===c[++n]&&c[++o]===c[++n]&&c[++o]===c[++n]&&c[++o]===c[++n]&&c[++o]===c[++n]&&c[++o]===c[++n]&&c[++o]===c[++n]&&o<d);if(r=$t-(d-o),o=d-$t,r>a){if(t.match_start=e,a=r,r>=s)break;h=c[o+a-1],p=c[o+a]}}}while((e=f[e&l])>u&&0!=--i);return a<=t.lookahead?a:t.lookahead},ye=function(t){var e,n,r,i,o,a=t.w_size;do{if(i=t.window_size-t.lookahead-t.strstart,t.strstart>=a+(a-Gt)){t.window.set(t.window.subarray(a,a+a),0),t.match_start-=a,t.strstart-=a,t.block_start-=a,e=n=t.hash_size;do{r=t.head[--e],t.head[e]=r>=a?r-a:0}while(--n);e=n=a;do{r=t.prev[--e],t.prev[e]=r>=a?r-a:0}while(--n);i+=a}if(0===t.strm.avail_in)break;if(n=ge(t.strm,t.window,t.strstart+t.lookahead,i),t.lookahead+=n,t.lookahead+t.insert>=Yt)for(o=t.strstart-t.insert,t.ins_h=t.window[o],t.ins_h=fe(t,t.ins_h,t.window[o+1]);t.insert&&(t.ins_h=fe(t,t.ins_h,t.window[o+Yt-1]),t.prev[o&t.w_mask]=t.head[t.ins_h],t.head[t.ins_h]=o,o++,t.insert--,!(t.lookahead+t.insert<Yt)););}while(t.lookahead<Gt&&0!==t.strm.avail_in)},be=function(t,e){for(var n,r;;){if(t.lookahead<Gt){if(ye(t),t.lookahead<Gt&&e===_t)return re;if(0===t.lookahead)break}if(n=0,t.lookahead>=Yt&&(t.ins_h=fe(t,t.ins_h,t.window[t.strstart+Yt-1]),n=t.prev[t.strstart&t.w_mask]=t.head[t.ins_h],t.head[t.ins_h]=t.strstart),0!==n&&t.strstart-n<=t.w_size-Gt&&(t.match_length=ve(t,n)),t.match_length>=Yt)if(r=yt(t,t.strstart-t.match_start,t.match_length-Yt),t.lookahead-=t.match_length,t.match_length<=t.max_lazy_match&&t.lookahead>=Yt){t.match_length--;do{t.strstart++,t.ins_h=fe(t,t.ins_h,t.window[t.strstart+Yt-1]),n=t.prev[t.strstart&t.w_mask]=t.head[t.ins_h],t.head[t.ins_h]=t.strstart}while(0!=--t.match_length);t.strstart++}else t.strstart+=t.match_length,t.match_length=0,t.ins_h=t.window[t.strstart],t.ins_h=fe(t,t.ins_h,t.window[t.strstart+1]);else r=yt(t,0,t.window[t.strstart]),t.lookahead--,t.strstart++;if(r&&(he(t,!1),0===t.strm.avail_out))return re}return t.insert=t.strstart<Yt-1?t.strstart:Yt-1,e===Tt?(he(t,!0),0===t.strm.avail_out?oe:ae):t.last_lit&&(he(t,!1),0===t.strm.avail_out)?re:ie},_e=function(t,e){for(var n,r,i;;){if(t.lookahead<Gt){if(ye(t),t.lookahead<Gt&&e===_t)return re;if(0===t.lookahead)break}if(n=0,t.lookahead>=Yt&&(t.ins_h=fe(t,t.ins_h,t.window[t.strstart+Yt-1]),n=t.prev[t.strstart&t.w_mask]=t.head[t.ins_h],t.head[t.ins_h]=t.strstart),t.prev_length=t.match_length,t.prev_match=t.match_start,t.match_length=Yt-1,0!==n&&t.prev_length<t.max_lazy_match&&t.strstart-n<=t.w_size-Gt&&(t.match_length=ve(t,n),t.match_length<=5&&(t.strategy===Pt||t.match_length===Yt&&t.strstart-t.match_start>4096)&&(t.match_length=Yt-1)),t.prev_length>=Yt&&t.match_length<=t.prev_length){i=t.strstart+t.lookahead-Yt,r=yt(t,t.strstart-1-t.prev_match,t.prev_length-Yt),t.lookahead-=t.prev_length-1,t.prev_length-=2;do{++t.strstart<=i&&(t.ins_h=fe(t,t.ins_h,t.window[t.strstart+Yt-1]),n=t.prev[t.strstart&t.w_mask]=t.head[t.ins_h],t.head[t.ins_h]=t.strstart)}while(0!=--t.prev_length);if(t.match_available=0,t.match_length=Yt-1,t.strstart++,r&&(he(t,!1),0===t.strm.avail_out))return re}else if(t.match_available){if((r=yt(t,0,t.window[t.strstart-1]))&&he(t,!1),t.strstart++,t.lookahead--,0===t.strm.avail_out)return re}else t.match_available=1,t.strstart++,t.lookahead--}return t.match_available&&(r=yt(t,0,t.window[t.strstart-1]),t.match_available=0),t.insert=t.strstart<Yt-1?t.strstart:Yt-1,e===Tt?(he(t,!0),0===t.strm.avail_out?oe:ae):t.last_lit&&(he(t,!1),0===t.strm.avail_out)?re:ie},we=function(t,e){for(var n,r,i,o,a=t.window;;){if(t.lookahead<=$t){if(ye(t),t.lookahead<=$t&&e===_t)return re;if(0===t.lookahead)break}if(t.match_length=0,t.lookahead>=Yt&&t.strstart>0&&(r=a[i=t.strstart-1])===a[++i]&&r===a[++i]&&r===a[++i]){o=t.strstart+$t;do{}while(r===a[++i]&&r===a[++i]&&r===a[++i]&&r===a[++i]&&r===a[++i]&&r===a[++i]&&r===a[++i]&&r===a[++i]&&i<o);t.match_length=$t-(o-i),t.match_length>t.lookahead&&(t.match_length=t.lookahead)}if(t.match_length>=Yt?(n=yt(t,1,t.match_length-Yt),t.lookahead-=t.match_length,t.strstart+=t.match_length,t.match_length=0):(n=yt(t,0,t.window[t.strstart]),t.lookahead--,t.strstart++),n&&(he(t,!1),0===t.strm.avail_out))return re}return t.insert=0,e===Tt?(he(t,!0),0===t.strm.avail_out?oe:ae):t.last_lit&&(he(t,!1),0===t.strm.avail_out)?re:ie},xe=function(t,e){for(var n;;){if(0===t.lookahead&&(ye(t),0===t.lookahead)){if(e===_t)return re;break}if(t.match_length=0,n=yt(t,0,t.window[t.strstart]),t.lookahead--,t.strstart++,n&&(he(t,!1),0===t.strm.avail_out))return re}return t.insert=0,e===Tt?(he(t,!0),0===t.strm.avail_out?oe:ae):t.last_lit&&(he(t,!1),0===t.strm.avail_out)?re:ie};function Te(t,e,n,r,i){this.good_length=t,this.max_lazy=e,this.nice_length=n,this.max_chain=r,this.func=i}var Se=[new Te(0,0,0,0,(function(t,e){var n=65535;for(n>t.pending_buf_size-5&&(n=t.pending_buf_size-5);;){if(t.lookahead<=1){if(ye(t),0===t.lookahead&&e===_t)return re;if(0===t.lookahead)break}t.strstart+=t.lookahead,t.lookahead=0;var r=t.block_start+n;if((0===t.strstart||t.strstart>=r)&&(t.lookahead=t.strstart-r,t.strstart=r,he(t,!1),0===t.strm.avail_out))return re;if(t.strstart-t.block_start>=t.w_size-Gt&&(he(t,!1),0===t.strm.avail_out))return re}return t.insert=0,e===Tt?(he(t,!0),0===t.strm.avail_out?oe:ae):(t.strstart>t.block_start&&(he(t,!1),t.strm.avail_out),re)})),new Te(4,4,8,4,be),new Te(4,5,16,8,be),new Te(4,6,32,32,be),new Te(4,4,16,16,_e),new Te(8,16,32,32,_e),new Te(8,16,128,128,_e),new Te(8,32,128,256,_e),new Te(32,128,258,1024,_e),new Te(32,258,258,4096,_e)],Ee=function(t){t.window_size=2*t.w_size,le(t.head),t.max_lazy_match=Se[t.level].max_lazy,t.good_match=Se[t.level].good_length,t.nice_match=Se[t.level].nice_length,t.max_chain_length=Se[t.level].max_chain,t.strstart=0,t.block_start=0,t.lookahead=0,t.insert=0,t.match_length=t.prev_length=Yt-1,t.match_available=0,t.ins_h=0};function ke(){this.strm=null,this.status=0,this.pending_buf=null,this.pending_buf_size=0,this.pending_out=0,this.pending=0,this.wrap=0,this.gzhead=null,this.gzindex=0,this.method=jt,this.last_flush=-1,this.w_size=0,this.w_bits=0,this.w_mask=0,this.window=null,this.window_size=0,this.prev=null,this.head=null,this.ins_h=0,this.hash_size=0,this.hash_bits=0,this.hash_mask=0,this.hash_shift=0,this.block_start=0,this.match_length=0,this.prev_match=0,this.match_available=0,this.strstart=0,this.match_start=0,this.lookahead=0,this.prev_length=0,this.max_chain_length=0,this.max_lazy_match=0,this.level=0,this.strategy=0,this.good_match=0,this.nice_match=0,this.dyn_ltree=new Uint16Array(2*Wt),this.dyn_dtree=new Uint16Array(2*(2*qt+1)),this.bl_tree=new Uint16Array(2*(2*Ht+1)),le(this.dyn_ltree),le(this.dyn_dtree),le(this.bl_tree),this.l_desc=null,this.d_desc=null,this.bl_desc=null,this.bl_count=new Uint16Array(Vt+1),this.heap=new Uint16Array(2*zt+1),le(this.heap),this.heap_len=0,this.heap_max=0,this.depth=new Uint16Array(2*zt+1),le(this.depth),this.l_buf=0,this.lit_bufsize=0,this.last_lit=0,this.d_buf=0,this.opt_len=0,this.static_len=0,this.matches=0,this.insert=0,this.bi_buf=0,this.bi_valid=0}var Ce=function(t){if(!t||!t.state)return ue(t,Ct);t.total_in=t.total_out=0,t.data_type=Nt;var e=t.state;return e.pending=0,e.pending_out=0,e.wrap<0&&(e.wrap=-e.wrap),e.status=e.wrap?Kt:ee,t.adler=2===e.wrap?0:1,e.last_flush=_t,mt(e),Et},Oe=function(t){var e=Ce(t);return e===Et&&Ee(t.state),e},Ae=function(t,e,n,r,i,o){if(!t)return Ct;var a=1;if(e===Mt&&(e=6),r<0?(a=0,r=-r):r>15&&(a=2,r-=16),i<1||i>Ft||n!==jt||r<8||r>15||e<0||e>9||o<0||o>Lt)return ue(t,Ct);8===r&&(r=9);var s=new ke;return t.state=s,s.strm=t,s.wrap=a,s.gzhead=null,s.w_bits=r,s.w_size=1<<s.w_bits,s.w_mask=s.w_size-1,s.hash_bits=i+7,s.hash_size=1<<s.hash_bits,s.hash_mask=s.hash_size-1,s.hash_shift=~~((s.hash_bits+Yt-1)/Yt),s.window=new Uint8Array(2*s.w_size),s.head=new Uint16Array(s.hash_size),s.prev=new Uint16Array(s.w_size),s.lit_bufsize=1<<i+6,s.pending_buf_size=4*s.lit_bufsize,s.pending_buf=new Uint8Array(s.pending_buf_size),s.d_buf=1*s.lit_bufsize,s.l_buf=3*s.lit_bufsize,s.level=e,s.strategy=o,s.method=n,Oe(t)},Me=function(t,e){var n=e.length;if(!t||!t.state)return Ct;var r=t.state,i=r.wrap;if(2===i||1===i&&r.status!==Kt||r.lookahead)return Ct;if(1===i&&(t.adler=lt(t.adler,e,n,0)),r.wrap=0,n>=r.w_size){0===i&&(le(r.head),r.strstart=0,r.block_start=0,r.insert=0);var o=new Uint8Array(r.w_size);o.set(e.subarray(n-r.w_size,n),0),e=o,n=r.w_size}var a=t.avail_in,s=t.next_in,u=t.input;for(t.avail_in=n,t.next_in=0,t.input=e,ye(r);r.lookahead>=Yt;){var c=r.strstart,l=r.lookahead-(Yt-1);do{r.ins_h=fe(r,r.ins_h,r.window[c+Yt-1]),r.prev[c&r.w_mask]=r.head[r.ins_h],r.head[r.ins_h]=c,c++}while(--l);r.strstart=c,r.lookahead=Yt-1,ye(r)}return r.strstart+=r.lookahead,r.block_start=r.strstart,r.insert=r.lookahead,r.lookahead=0,r.match_length=r.prev_length=Yt-1,r.match_available=0,t.next_in=s,t.input=u,t.avail_in=a,r.wrap=i,Et},Pe={deflateInit:function(t,e){return Ae(t,e,jt,Ut,Bt,Rt)},deflateInit2:Ae,deflateReset:Oe,deflateResetKeep:Ce,deflateSetHeader:function(t,e){return t&&t.state?2!==t.state.wrap?Ct:(t.state.gzhead=e,Et):Ct},deflate:function(t,e){var n,r;if(!t||!t.state||e>St||e<0)return t?ue(t,Ct):Ct;var i=t.state;if(!t.output||!t.input&&0!==t.avail_in||i.status===ne&&e!==Tt)return ue(t,0===t.avail_out?At:Ct);i.strm=t;var o=i.last_flush;if(i.last_flush=e,i.status===Kt)if(2===i.wrap)t.adler=0,pe(i,31),pe(i,139),pe(i,8),i.gzhead?(pe(i,(i.gzhead.text?1:0)+(i.gzhead.hcrc?2:0)+(i.gzhead.extra?4:0)+(i.gzhead.name?8:0)+(i.gzhead.comment?16:0)),pe(i,255&i.gzhead.time),pe(i,i.gzhead.time>>8&255),pe(i,i.gzhead.time>>16&255),pe(i,i.gzhead.time>>24&255),pe(i,9===i.level?2:i.strategy>=Dt||i.level<2?4:0),pe(i,255&i.gzhead.os),i.gzhead.extra&&i.gzhead.extra.length&&(pe(i,255&i.gzhead.extra.length),pe(i,i.gzhead.extra.length>>8&255)),i.gzhead.hcrc&&(t.adler=dt(t.adler,i.pending_buf,i.pending,0)),i.gzindex=0,i.status=Xt):(pe(i,0),pe(i,0),pe(i,0),pe(i,0),pe(i,0),pe(i,9===i.level?2:i.strategy>=Dt||i.level<2?4:0),pe(i,se),i.status=ee);else{var a=jt+(i.w_bits-8<<4)<<8;a|=(i.strategy>=Dt||i.level<2?0:i.level<6?1:6===i.level?2:3)<<6,0!==i.strstart&&(a|=Zt),a+=31-a%31,i.status=ee,me(i,a),0!==i.strstart&&(me(i,t.adler>>>16),me(i,65535&t.adler)),t.adler=1}if(i.status===Xt)if(i.gzhead.extra){for(n=i.pending;i.gzindex<(65535&i.gzhead.extra.length)&&(i.pending!==i.pending_buf_size||(i.gzhead.hcrc&&i.pending>n&&(t.adler=dt(t.adler,i.pending_buf,i.pending-n,n)),de(t),n=i.pending,i.pending!==i.pending_buf_size));)pe(i,255&i.gzhead.extra[i.gzindex]),i.gzindex++;i.gzhead.hcrc&&i.pending>n&&(t.adler=dt(t.adler,i.pending_buf,i.pending-n,n)),i.gzindex===i.gzhead.extra.length&&(i.gzindex=0,i.status=Qt)}else i.status=Qt;if(i.status===Qt)if(i.gzhead.name){n=i.pending;do{if(i.pending===i.pending_buf_size&&(i.gzhead.hcrc&&i.pending>n&&(t.adler=dt(t.adler,i.pending_buf,i.pending-n,n)),de(t),n=i.pending,i.pending===i.pending_buf_size)){r=1;break}r=i.gzindex<i.gzhead.name.length?255&i.gzhead.name.charCodeAt(i.gzindex++):0,pe(i,r)}while(0!==r);i.gzhead.hcrc&&i.pending>n&&(t.adler=dt(t.adler,i.pending_buf,i.pending-n,n)),0===r&&(i.gzindex=0,i.status=Jt)}else i.status=Jt;if(i.status===Jt)if(i.gzhead.comment){n=i.pending;do{if(i.pending===i.pending_buf_size&&(i.gzhead.hcrc&&i.pending>n&&(t.adler=dt(t.adler,i.pending_buf,i.pending-n,n)),de(t),n=i.pending,i.pending===i.pending_buf_size)){r=1;break}r=i.gzindex<i.gzhead.comment.length?255&i.gzhead.comment.charCodeAt(i.gzindex++):0,pe(i,r)}while(0!==r);i.gzhead.hcrc&&i.pending>n&&(t.adler=dt(t.adler,i.pending_buf,i.pending-n,n)),0===r&&(i.status=te)}else i.status=te;if(i.status===te&&(i.gzhead.hcrc?(i.pending+2>i.pending_buf_size&&de(t),i.pending+2<=i.pending_buf_size&&(pe(i,255&t.adler),pe(i,t.adler>>8&255),t.adler=0,i.status=ee)):i.status=ee),0!==i.pending){if(de(t),0===t.avail_out)return i.last_flush=-1,Et}else if(0===t.avail_in&&ce(e)<=ce(o)&&e!==Tt)return ue(t,At);if(i.status===ne&&0!==t.avail_in)return ue(t,At);if(0!==t.avail_in||0!==i.lookahead||e!==_t&&i.status!==ne){var s=i.strategy===Dt?xe(i,e):i.strategy===It?we(i,e):Se[i.level].func(i,e);if(s!==oe&&s!==ae||(i.status=ne),s===re||s===oe)return 0===t.avail_out&&(i.last_flush=-1),Et;if(s===ie&&(e===wt?bt(i):e!==St&&(gt(i,0,0,!1),e===xt&&(le(i.head),0===i.lookahead&&(i.strstart=0,i.block_start=0,i.insert=0))),de(t),0===t.avail_out))return i.last_flush=-1,Et}return e!==Tt?Et:i.wrap<=0?kt:(2===i.wrap?(pe(i,255&t.adler),pe(i,t.adler>>8&255),pe(i,t.adler>>16&255),pe(i,t.adler>>24&255),pe(i,255&t.total_in),pe(i,t.total_in>>8&255),pe(i,t.total_in>>16&255),pe(i,t.total_in>>24&255)):(me(i,t.adler>>>16),me(i,65535&t.adler)),de(t),i.wrap>0&&(i.wrap=-i.wrap),0!==i.pending?Et:kt)},deflateEnd:function(t){if(!t||!t.state)return Ct;var e=t.state.status;return e!==Kt&&e!==Xt&&e!==Qt&&e!==Jt&&e!==te&&e!==ee&&e!==ne?ue(t,Ct):(t.state=null,e===ee?ue(t,Ot):Et)},deflateSetDictionary:Me,deflateInfo:"pako deflate (from Nodeca project)"};function De(t){return De="function"==typeof Symbol&&"symbol"==typeof Symbol.iterator?function(t){return typeof t}:function(t){return t&&"function"==typeof Symbol&&t.constructor===Symbol&&t!==Symbol.prototype?"symbol":typeof t},De(t)}var Ie=function(t,e){return Object.prototype.hasOwnProperty.call(t,e)},Le=function(t){for(var e=Array.prototype.slice.call(arguments,1);e.length;){var n=e.shift();if(n){if("object"!==De(n))throw new TypeError(n+"must be non-object");for(var r in n)Ie(n,r)&&(t[r]=n[r])}}return t},Re={assign:Le,flattenChunks:function(t){for(var e=0,n=0,r=t.length;n<r;n++)e+=t[n].length;for(var i=new Uint8Array(e),o=0,a=0,s=t.length;o<s;o++){var u=t[o];i.set(u,a),a+=u.length}return i}};try{String.fromCharCode.apply(null,new Uint8Array(1))}catch(t){!1}for(var Ne=new Uint8Array(256),je=0;je<256;je++)Ne[je]=je>=252?6:je>=248?5:je>=240?4:je>=224?3:je>=192?2:1;function Fe(){this.input=null,this.next_in=0,this.avail_in=0,this.total_in=0,this.output=null,this.next_out=0,this.avail_out=0,this.total_out=0,this.msg="",this.state=null,this.data_type=2,this.adler=0}Ne[254]=Ne[254]=1;var Ue=Fe,Be=Object.prototype.toString,ze=pt.Z_NO_FLUSH,qe=pt.Z_SYNC_FLUSH,He=pt.Z_FULL_FLUSH,We=pt.Z_FINISH,Ve=pt.Z_OK,Ye=pt.Z_STREAM_END,$e=pt.Z_DEFAULT_COMPRESSION,Ge=pt.Z_DEFAULT_STRATEGY,Ze=pt.Z_DEFLATED;function Ke(t){this.options=Re.assign({level:$e,method:Ze,chunkSize:16384,windowBits:15,memLevel:8,strategy:Ge},t||{});var e=this.options;e.raw&&e.windowBits>0?e.windowBits=-e.windowBits:e.gzip&&e.windowBits>0&&e.windowBits<16&&(e.windowBits+=16),this.err=0,this.msg="",this.ended=!1,this.chunks=[],this.strm=new Ue,this.strm.avail_out=0;var n=Pe.deflateInit2(this.strm,e.level,e.method,e.windowBits,e.memLevel,e.strategy);if(n!==Ve)throw new Error(ht[n]);if(e.header&&Pe.deflateSetHeader(this.strm,e.header),e.dictionary){var r;if(r="[object ArrayBuffer]"===Be.call(e.dictionary)?new Uint8Array(e.dictionary):e.dictionary,(n=Pe.deflateSetDictionary(this.strm,r))!==Ve)throw new Error(ht[n]);this._dict_set=!0}}function Xe(t){if("function"==typeof TextEncoder&&TextEncoder.prototype.encode)return(new TextEncoder).encode(t);var e,n,r,i,o,a=t.length,s=0;for(i=0;i<a;i++)55296==(64512&(n=t.charCodeAt(i)))&&i+1<a&&56320==(64512&(r=t.charCodeAt(i+1)))&&(n=65536+(n-55296<<10)+(r-56320),i++),s+=n<128?1:n<2048?2:n<65536?3:4;for(e=new Uint8Array(s),o=0,i=0;o<s;i++)55296==(64512&(n=t.charCodeAt(i)))&&i+1<a&&56320==(64512&(r=t.charCodeAt(i+1)))&&(n=65536+(n-55296<<10)+(r-56320),i++),n<128?e[o++]=n:n<2048?(e[o++]=192|n>>>6,e[o++]=128|63&n):n<65536?(e[o++]=224|n>>>12,e[o++]=128|n>>>6&63,e[o++]=128|63&n):(e[o++]=240|n>>>18,e[o++]=128|n>>>12&63,e[o++]=128|n>>>6&63,e[o++]=128|63&n);return e}return Ke.prototype.push=function(t,e){var n,r,i=this.strm,o=this.options.chunkSize;if(this.ended)return!1;for(r=e===~~e?e:!0===e?We:ze,"[object ArrayBuffer]"===Be.call(t)?i.input=new Uint8Array(t):i.input=t,i.next_in=0,i.avail_in=i.input.length;;)if(0===i.avail_out&&(i.output=new Uint8Array(o),i.next_out=0,i.avail_out=o),(r===qe||r===He)&&i.avail_out<=6)this.onData(i.output.subarray(0,i.next_out)),i.avail_out=0;else{if((n=Pe.deflate(i,r))===Ye)return i.next_out>0&&this.onData(i.output.subarray(0,i.next_out)),n=Pe.deflateEnd(this.strm),this.onEnd(n),this.ended=!0,n===Ve;if(0!==i.avail_out){if(r>0&&i.next_out>0)this.onData(i.output.subarray(0,i.next_out)),i.avail_out=0;else if(0===i.avail_in)break}else this.onData(i.output)}return!0},Ke.prototype.onData=function(t){this.chunks.push(t)},Ke.prototype.onEnd=function(t){t===Ve&&(this.result=Re.flattenChunks(this.chunks)),this.chunks=[],this.err=t,this.msg=this.strm.msg},{Deflate:Ke,constants:pt,string2buf:Xe}}(),n=e.Deflate,r=e.constants,i=e.string2buf,o=new n,a=0;function s(t){var e=i(t);return o.push(e,r.Z_SYNC_FLUSH),a+=e.length,e.length}self.addEventListener("message",t((function(t){var e=t.data;switch(e.action){case"init":self.postMessage({type:"initialized"});break;case"write":var i=s(e.data);self.postMessage({type:"wrote",id:e.id,compressedSize:o.chunks.reduce((function(t,e){return t+e.length}),0),additionalRawSize:i});break;case"flush":i=e.data?s(e.data):0;o.push("",r.Z_FINISH),self.postMessage({type:"flushed",id:e.id,result:o.result,additionalRawSize:i,rawSize:a}),o=new n,a=0}})))}))()}var Ri={status:0};function Ni(t,e){switch(void 0===e&&(e=Ii),Ri.status){case 0:Ri={status:1,callbacks:[t]},function(t){void 0===t&&(t=Ii);try{var e=t();e.addEventListener("error",lt(ji)),e.addEventListener("message",lt((function(t){var n,r=t.data;"errored"===r.type?ji(r.error):"initialized"===r.type&&(n=e,1===Ri.status&&(Ri.callbacks.forEach((function(t){return t(n)})),Ri={status:3,worker:n}))}))),e.postMessage({action:"init"})}catch(t){ji(t)}}(e);break;case 1:Ri.callbacks.push(t);break;case 2:t();break;case 3:t(Ri.worker)}}function ji(t){1===Ri.status?(o.error("Session Replay recording failed to start: an error occurred while creating the Worker:",t),t instanceof Event||t instanceof Error&&E(t.message,"Content Security Policy")?o.error("Please make sure CSP is correctly configured https://docs.datadoghq.com/real_user_monitoring/faq/content_security_policy"):ht(t),Ri.callbacks.forEach((function(t){return t()})),Ri={status:2}):ht(t)}var Fi,Ui,Bi,zi,qi=function(t,e){if(void 0===e&&(e=Ni),J())return{start:x,stop:x,getReplayStats:function(){},onRumStart:x,isRecording:function(){return!1}};var n={status:0},r=function(){n={status:1}},i=function(){n={status:0}};return{start:function(){return r()},stop:function(){return i()},getReplayStats:ki,onRumStart:function(o,a,s,u){o.subscribe(te.SESSION_EXPIRED,(function(){2!==n.status&&3!==n.status||(i(),n={status:1})})),o.subscribe(te.SESSION_RENEWED,(function(){1===n.status&&r()})),r=function(){var r=s.findTrackedSession();r&&r.hasReplayPlan?2!==n.status&&3!==n.status&&(n={status:2},F("interactive",(function(){2===n.status&&e((function(e){if(2===n.status)if(e){var r=t(o,a,s,u,e).stop;n={status:3,stopRecording:r}}else n={status:0}}))}))):n={status:1}},i=function(){0!==n.status&&(3===n.status&&n.stopRecording(),n={status:0})},1===n.status&&r()},isRecording:function(){return 3===n.status}}}((function(t,e,n,r,i){var o=Di(t,e.applicationId,n,r,(function(t,n,r,i){return wi(e.sessionReplayEndpointBuilder,t,n,r,i)}),i),a=o.addRecord,s=o.stop;function u(t){a(mr(mr({},t),{timestamp:Date.now()}))}var c=function(t){var e=t.emit;if(!e)throw new Error("emit function is required");var n=new ci,r=function(){n.flush(),e({data:{height:pi(),href:window.location.href,width:hi()},type:yr}),e({data:{has_focus:document.hasFocus()},type:br}),e({data:{node:Qr(document,t.defaultPrivacyLevel),initialOffset:{left:mi(),top:gi()}},type:gr}),window.visualViewport&&e({data:di(),type:wr})};return r(),{stop:vi({mutationController:n,defaultPrivacyLevel:t.defaultPrivacyLevel,inputCb:function(t){return e({data:mr({source:Dr.Input},t),type:vr})},mediaInteractionCb:function(t){return e({data:mr({source:Dr.MediaInteraction},t),type:vr})},mouseInteractionCb:function(t){return e({data:mr({source:Dr.MouseInteraction},t),type:vr})},mousemoveCb:function(t,n){return e({data:{positions:t,source:n},type:vr})},mutationCb:function(t){return e({data:mr({source:Dr.Mutation},t),type:vr})},scrollCb:function(t){return e({data:mr({source:Dr.Scroll},t),type:vr})},styleSheetRuleCb:function(t){return e({data:mr({source:Dr.StyleSheetRule},t),type:vr})},viewportResizeCb:function(t){return e({data:mr({source:Dr.ViewportResize},t),type:vr})},focusCb:function(t){return e({type:br,data:t})},visualViewportResizeCb:function(t){e({data:t,type:wr})}}),takeFullSnapshot:r,flushMutations:function(){return n.flush()}}}({emit:u,defaultPrivacyLevel:e.defaultPrivacyLevel}),l=c.stop,f=c.takeFullSnapshot,d=c.flushMutations,h=t.subscribe(te.VIEW_ENDED,(function(){d(),u({type:_r})})).unsubscribe,p=t.subscribe(te.VIEW_CREATED,f).unsubscribe;return{stop:function(){h(),p(),l(),s()}}})),Hi=function(t,e,n){var i,a=(void 0===n?{}:n).ignoreInitIfSyntheticsWillInjectRum,s=void 0===a||a,u=!1,c=(i={},{get:function(){return i},add:function(t,e){i[t]=e},remove:function(t){delete i[t]},set:function(t){i=t}}),l={},f=function(){},d=function(){},h=new _t,p=function(t,e){void 0===e&&(e=St()),h.add((function(){return p(t,e)}))},m=function(t,e){void 0===e&&(e=kt()),h.add((function(){return m(t,e)}))},v=function(t,e){void 0===e&&(e=_()),h.add((function(){return v(t,e)}))},y=function(t,e){void 0===e&&(e=_()),h.add((function(){return y(t,e)}))};function _(){return z({context:c.get(),user:l})}function w(n,r,i){var o=t(n,r,(function(){return{user:l,context:c.get(),hasReplay:!!e.isRecording()||void 0}}),e,i);m=o.startView,v=o.addAction,y=o.addError,p=o.addTiming,f=o.getInternalContext,h.drain(),e.onRumStart(o.lifeCycle,n,o.session,o.parentContexts)}var x=function(t,e){var n=r(r({},e),{version:t.sdkVersion,onReady:function(t){t()}});return Object.defineProperty(n,"_setDebug",{get:function(){return mt},enumerable:!1}),n}(Jt,{init:lt((function(t){if(!s||!Qt()){if(J())t=function(t){return yt(yt({},t),{applicationId:"00000000-aaaa-0000-aaaa-000000000000",clientToken:"empty",sampleRate:100})}(t);else if(!function(t){if(!function(t){if(void 0===document.cookie||null===document.cookie)return!1;try{var e="dd_cookie_test_"+b(),n="test";It(e,n,g,t);var r=Lt(e)===n;return Rt(e,t),r}catch(t){return o.error(t),!1}}(Xt(t)))return o.warn("Cookies are not authorized, we will not send any data."),!1;if("file:"===window.location.protocol)return o.error("Execution is not allowed in the current context."),!1;return!0}(t))return;if(function(t){if(u)return t.silentMultipleInit||o.error("DD_RUM is already initialized."),!1;return!0}(t)){var e=function(t){var e,n;if(t.applicationId)if(void 0===t.replaySampleRate||C(t.replaySampleRate)){if(void 0!==t.allowedTracingOrigins){if(!Array.isArray(t.allowedTracingOrigins))return void o.error("Allowed Tracing Origins should be an array");if(0!==t.allowedTracingOrigins.length&&void 0===t.service)return void o.error("Service need to be configured when tracing is enabled")}var r=Kt(t,Jt);if(r)return yt(yt({},r),{applicationId:t.applicationId,actionNameAttribute:t.actionNameAttribute,replaySampleRate:null!==(e=t.replaySampleRate)&&void 0!==e?e:100,allowedTracingOrigins:null!==(n=t.allowedTracingOrigins)&&void 0!==n?n:[],trackInteractions:!!t.trackInteractions,trackViewsManually:!!t.trackViewsManually,defaultPrivacyLevel:M(Zt,t.defaultPrivacyLevel)?t.defaultPrivacyLevel:Zt.MASK_USER_INPUT})}else o.error("Replay Sample Rate should be a number between 0 and 100");else o.error("Application ID is not configured, no RUM data will be collected.")}(t);if(e){var n=ct(e);if(e.trackViewsManually){var r=h;h=new _t,m=function(t){w(e,n,t)},r.drain()}else w(e,n);d=function(){return z(t)},u=!0}}}})),addRumGlobalContext:lt(c.add),removeRumGlobalContext:lt(c.remove),getRumGlobalContext:lt(c.get),setRumGlobalContext:lt(c.set),getInternalContext:lt((function(t){return f(t)})),getInitConfiguration:lt((function(){return d()})),addAction:lt((function(t,e){v({name:t,context:z(e),startClocks:kt(),type:Gt.CUSTOM})})),addError:function(t,e){var n=X();ft((function(){y({error:t,handlingStack:n,context:z(e),startClocks:kt()})}))},addTiming:lt((function(t,e){p(t,e)})),setUser:lt((function(t){var e=function(t){if("object"!=typeof t||!t)return;var e=z(t);"id"in e&&(e.id=String(e.id));"name"in e&&(e.name=String(e.name));"email"in e&&(e.email=String(e.email));return e}(t);e?l=e:o.error("Unsupported user:",t)})),removeUser:lt((function(){l={}})),startView:lt((function(t){m(t)})),startSessionReplayRecording:lt(e.start),stopSessionReplayRecording:lt(e.stop)});return x}((function(t,e,n,r,i){var o=new ie,a=J()?function(){var t={id:"00000000-aaaa-0000-aaaa-000000000000",hasReplayPlan:!0,hasLitePlan:!1};return{findTrackedSession:function(){return t}}}():Ke(t,o),s=function(){var t=re(),e=new ee((function(){if(t){var n=new t(lt((function(){return e.notify()})));return n.observe(document,{attributes:!0,characterData:!0,childList:!0,subtree:!0}),function(){return n.disconnect()}}}));return e}(),u=pr(location);e.setExternalContextProvider((function(){var e;return q({application_id:t.applicationId,session:{id:null===(e=a.findTrackedSession())||void 0===e?void 0:e.id}},l.findView(),{view:{name:null}})}));var c=function(t,e,n,r,i,o){var a,s=function(t){var e=new Oe(144e5),n=new Oe(3e5);function r(t){return{view:{id:t.id,name:t.name}}}return t.subscribe(te.VIEW_CREATED,(function(t){e.setCurrent(r(t),t.startClocks.relative)})),t.subscribe(te.VIEW_UPDATED,(function(t){var n=e.getCurrent();n&&n.view.id===t.id&&e.setCurrent(r(t),t.startClocks.relative)})),t.subscribe(te.VIEW_ENDED,(function(t){var n=t.endClocks;e.closeCurrent(n.relative)})),t.subscribe(te.AUTO_ACTION_CREATED,(function(t){n.setCurrent(function(t){return{action:{id:t.id}}}(t),t.startClocks.relative)})),t.subscribe(te.AUTO_ACTION_COMPLETED,(function(t){if(n.getCurrent()){var e=t.startClocks.relative+t.duration;n.closeCurrent(e)}})),t.subscribe(te.AUTO_ACTION_DISCARDED,(function(){n.clearCurrent()})),t.subscribe(te.SESSION_RENEWED,(function(){e.reset(),n.reset()})),{findAction:function(t){return n.find(t)},findView:function(t){return e.find(t)},stop:function(){e.stop(),n.stop()}}}(t),u=function(t,e,n){var r,i=new Oe(144e5);t.subscribe(te.VIEW_ENDED,(function(t){var e=t.endClocks;i.closeCurrent(e.relative)})),t.subscribe(te.VIEW_CREATED,(function(t){var e=t.startClocks,o=n.href;i.setCurrent(a({url:o,referrer:r||document.referrer}),e.relative),r=o}));var o=e.subscribe((function(t){var e=t.newLocation,n=i.getCurrent();if(n){var r=Et();i.closeCurrent(r),i.setCurrent(a({url:e.href,referrer:n.view.referrer}),r)}}));function a(t){return{view:{url:t.url,referrer:t.referrer}}}return{findUrl:function(t){return i.find(t)},stop:function(){o.unsubscribe(),i.stop()}}}(t,i,n),c=nn();J()?function(t){var e=Q();t.subscribe(te.RUM_EVENT_COLLECTED,(function(t){e.send("rum",t)}))}(t):a=hr(e,t).stop;return tn(e,t,r,s,u,o),{parentContexts:s,foregroundContexts:c,urlContexts:u,stop:function(){null==a||a(),s.stop(),c.stop()}}}(o,t,location,a,u,n),l=c.parentContexts,f=c.foregroundContexts,d=c.urlContexts;!function(t,e){t.subscribe(te.PERFORMANCE_ENTRIES_COLLECTED,(function(n){for(var r=0,i=n;r<i.length;r++){var o=i[r];if("longtask"!==o.entryType)break;var a=e.findTrackedSession(o.startTime);if(!a||a.hasLitePlan)break;var s=wt(o.startTime),u={date:s.timeStamp,long_task:{id:b(),duration:Tt(o.duration)},type:Yt.LONG_TASK};t.notify(te.RAW_RUM_EVENT_COLLECTED,{rawRumEvent:u,startTime:s.relative,domainContext:{performanceEntry:o.toJSON()}})}}))}(o,a),tr(o);var h=fr(o,t,location,s,u,f,r,i),p=h.addTiming,m=h.startView,g=Xn(o,f).addError,v=function(t,e,n,r){return t.subscribe(te.AUTO_ACTION_COMPLETED,(function(e){return t.notify(te.RAW_RUM_EVENT_COLLECTED,zn(e,r))})),n.trackInteractions&&Un(t,e,n),{addAction:function(e,n){t.notify(te.RAW_RUM_EVENT_COLLECTED,yt({savedCommonContext:n},zn(e,r)))}}}(o,s,t,f).addAction;En(o,t,a),we(o,t);var y=function(t,e,n,r){return{get:function(i){var o=n.findView(i),a=r.findUrl(i),s=e.findTrackedSession(i);if(s&&o&&a){var u=n.findAction(i);return{application_id:t,session_id:s.id,user_action:u?{id:u.action.id}:void 0,view:yt(yt({},o.view),a.view)}}}}}(t.applicationId,a,l,d);return{addAction:v,addError:g,addTiming:p,startView:m,lifeCycle:o,parentContexts:l,session:a,getInternalContext:y.get}}),qi);Fi=I(),Bi=Hi,zi=Fi[Ui="DD_RUM"],Fi[Ui]=Bi,zi&&zi.q&&zi.q.forEach((function(t){return vt(t,"onReady callback threw an error:")()}))},91504:function(t,e){"use strict";var n="circle-check",r=[61533,"check-circle"],i="f058",o=["M256 512A256 256 0 1 0 256 0a256 256 0 1 0 0 512zM369 209L241 337c-9.4 9.4-24.6 9.4-33.9 0l-64-64c-9.4-9.4-9.4-24.6 0-33.9s24.6-9.4 33.9 0l47 47L335 175c9.4-9.4 24.6-9.4 33.9 0s9.4 24.6 0 33.9z","M369 175c9.4 9.4 9.4 24.6 0 33.9L241 337c-9.4 9.4-24.6 9.4-33.9 0l-64-64c-9.4-9.4-9.4-24.6 0-33.9s24.6-9.4 33.9 0l47 47L335 175c9.4-9.4 24.6-9.4 33.9 0z"];e.DF={prefix:"fad",iconName:n,icon:[512,512,r,i,o]},e.fV=e.DF},22532:function(t,e){"use strict";var n="browser",r=[128468],i="f37e",o="M0 96C0 60.65 28.65 32 64 32H448C483.3 32 512 60.65 512 96V416C512 451.3 483.3 480 448 480H64C28.65 480 0 451.3 0 416V96zM160 128H480V96C480 78.33 465.7 64 448 64H160V128zM128 64H64C46.33 64 32 78.33 32 96V128H128V64zM32 160V416C32 433.7 46.33 448 64 448H448C465.7 448 480 433.7 480 416V160H32z";e.DF={prefix:"fal",iconName:n,icon:[512,512,r,i,o]},e.m6=e.DF},75686:function(t,e){"use strict";var n=[128065],r="f06e",i="M117.2 136C160.3 96 217.6 64 288 64s127.7 32 170.8 72c43.1 40 71.9 88 85.2 120c-13.3 32-42.1 80-85.2 120c-43.1 40-100.4 72-170.8 72s-127.7-32-170.8-72C74.1 336 45.3 288 32 256c13.3-32 42.1-80 85.2-120zM288 32c-80.8 0-145.5 36.8-192.6 80.6C48.6 156 17.3 208 2.5 243.7c-3.3 7.9-3.3 16.7 0 24.6C17.3 304 48.6 356 95.4 399.4C142.5 443.2 207.2 480 288 480s145.5-36.8 192.6-80.6c46.8-43.5 78.1-95.4 93-131.1c3.3-7.9 3.3-16.7 0-24.6c-14.9-35.7-46.2-87.7-93-131.1C433.5 68.8 368.8 32 288 32zM192 256a96 96 0 1 1 192 0 96 96 0 1 1 -192 0zm224 0a128 128 0 1 0 -256 0 128 128 0 1 0 256 0z";e.DF={prefix:"fal",iconName:"eye",icon:[576,512,n,r,i]},e.Md=e.DF},83244:function(t,e){"use strict";var n="eye-slash",r=[],i="f070",o="M25.9 3.4C19-2 8.9-.8 3.4 6.1S-.8 23.1 6.1 28.6l608 480c6.9 5.5 17 4.3 22.5-2.6s4.3-17-2.6-22.5L25.9 3.4zM605.5 268.3c3.3-7.9 3.3-16.7 0-24.6c-14.9-35.7-46.2-87.7-93-131.1C465.5 68.8 400.8 32 320 32c-51.2 0-96 14.8-133.9 36.8l27.3 21.5C244.6 74.2 280.2 64 320 64c70.4 0 127.7 32 170.8 72c43.1 40 71.9 88 85.2 120c-9.2 22.1-25.9 52-49.5 81.5l25.1 19.8c25.6-32 43.7-64.4 53.9-89zM88.4 154.7c-25.6 32-43.7 64.4-53.9 89c-3.3 7.9-3.3 16.7 0 24.6c14.9 35.7 46.2 87.7 93 131.1C174.5 443.2 239.2 480 320 480c51.2 0 96-14.8 133.9-36.8l-27.3-21.5C395.4 437.8 359.8 448 320 448c-70.4 0-127.7-32-170.8-72C106.1 336 77.3 288 64 256c9.2-22.1 25.9-52 49.5-81.5L88.4 154.7zM320 384c16.7 0 32.7-3.2 47.4-9.1l-30.9-24.4c-5.4 .9-10.9 1.4-16.5 1.4c-51 0-92.8-39.8-95.8-90.1l-30.9-24.4c-.9 6-1.3 12.2-1.3 18.5c0 70.7 57.3 128 128 128zM448 256c0-70.7-57.3-128-128-128c-16.7 0-32.7 3.2-47.4 9.1l30.9 24.4c5.4-.9 10.9-1.4 16.5-1.4c51 0 92.8 39.8 95.8 90.1l30.9 24.4c.9-6 1.3-12.2 1.3-18.5z";e.DF={prefix:"fal",iconName:n,icon:[640,512,r,i,o]},e.Aq=e.DF},54135:function(t,e){"use strict";var n="file-export",r=["arrow-right-from-file"],i="f56e",o="M571.3 308.7l-96-96c-6.25-6.25-16.38-6.25-22.62 0s-6.25 16.38 0 22.62L521.4 304H208C199.2 304 192 311.2 192 320s7.156 16 16 16h313.4l-68.69 68.69c-6.25 6.25-6.25 16.38 0 22.62C455.8 430.4 459.9 432 464 432s8.188-1.562 11.31-4.688l96-96C577.6 325.1 577.6 314.9 571.3 308.7zM368 384c-8.836 0-16 7.164-16 16V448c0 17.67-14.33 32-32 32H64c-17.67 0-32-14.33-32-32V64c0-17.67 14.33-32 32-32h128v112C192 170.5 213.5 192 240 192H352v48C352 248.8 359.2 256 368 256C376.8 256 384 248.8 384 240V170.5c0-16.97-6.742-33.26-18.75-45.26L258.7 18.74C246.7 6.742 230.5 0 213.5 0H63.1C28.65 0 0 28.65 0 64l.0065 384c0 35.35 28.66 64 64 64H320c35.35 0 64-28.65 64-64v-48C384 391.2 376.8 384 368 384zM224 34.08c4.477 1.566 8.666 3.846 12.12 7.299l106.5 106.5C346.1 151.3 348.4 155.5 349.9 160H240C231.2 160 224 152.8 224 144V34.08z";e.DF={prefix:"fal",iconName:n,icon:[576,512,r,i,o]},e.c=e.DF},86579:function(t,e){"use strict";var n="file-pdf",r=[],i="f1c1",o="M64 480H96v32H64c-35.3 0-64-28.7-64-64V64C0 28.7 28.7 0 64 0H220.1c12.7 0 24.9 5.1 33.9 14.1L369.9 129.9c9 9 14.1 21.2 14.1 33.9V288H352V192H240c-26.5 0-48-21.5-48-48V32H64C46.3 32 32 46.3 32 64V448c0 17.7 14.3 32 32 32zM351.5 160c-.7-2.8-2.1-5.4-4.2-7.4L231.4 36.7c-2.1-2.1-4.6-3.5-7.4-4.2V144c0 8.8 7.2 16 16 16H351.5zM160 352h24c30.9 0 56 25.1 56 56s-25.1 56-56 56h-8v32c0 8.8-7.2 16-16 16s-16-7.2-16-16V448 368c0-8.8 7.2-16 16-16zm24 80c13.3 0 24-10.7 24-24s-10.7-24-24-24h-8v48h8zm72-64c0-8.8 7.2-16 16-16h24c26.5 0 48 21.5 48 48v64c0 26.5-21.5 48-48 48H272c-8.8 0-16-7.2-16-16V368zm32 112h8c8.8 0 16-7.2 16-16V400c0-8.8-7.2-16-16-16h-8v96zm96-128h48c8.8 0 16 7.2 16 16s-7.2 16-16 16H400v32h32c8.8 0 16 7.2 16 16s-7.2 16-16 16H400v48c0 8.8-7.2 16-16 16s-16-7.2-16-16V432 368c0-8.8 7.2-16 16-16z";e.DF={prefix:"fal",iconName:n,icon:[448,512,r,i,o]},e.gS=e.DF},48148:function(t,e){"use strict";var n="arrow-down",r=[8595],i="f063",o="M377.4 296.6l-168 176C204.8 477.3 198.6 480 192 480s-12.84-2.688-17.38-7.438l-168-176C-2.5 286.1-2.156 271.8 7.438 262.6c9.5-9.156 24.75-8.812 33.94 .8125L168 396.1V56.02c0-13.25 10.75-24.01 23.1-24.01S216 42.77 216 56.02v340.1l126.6-132.7c9.156-9.625 24.41-9.969 33.94-.8125C386.2 271.8 386.5 286.1 377.4 296.6z";e.DF={prefix:"far",iconName:n,icon:[384,512,r,i,o]},e.r5=e.DF},25215:function(t,e){"use strict";var n="arrow-right",r=[8594],i="f061",o="M264.6 70.63l176 168c4.75 4.531 7.438 10.81 7.438 17.38s-2.688 12.84-7.438 17.38l-176 168c-9.594 9.125-24.78 8.781-33.94-.8125c-9.156-9.5-8.812-24.75 .8125-33.94l132.7-126.6H24.01c-13.25 0-24.01-10.76-24.01-24.01s10.76-23.99 24.01-23.99h340.1l-132.7-126.6C221.8 96.23 221.5 80.98 230.6 71.45C239.8 61.85 254.1 61.51 264.6 70.63z";e.DF={prefix:"far",iconName:n,icon:[448,512,r,i,o]},e.eF=e.DF},53626:function(t,e){"use strict";var n="arrow-rotate-left",r=[8634,"arrow-left-rotate","arrow-rotate-back","arrow-rotate-backward","undo"],i="f0e2",o="M40 16C53.25 16 64 26.75 64 40v102.1C103.7 75.57 176.3 32.11 256.1 32.11C379.6 32.11 480 132.5 480 256s-100.4 223.9-223.9 223.9c-52.31 0-103.3-18.33-143.5-51.77c-10.19-8.5-11.56-23.62-3.062-33.81c8.5-10.22 23.66-11.56 33.81-3.062C174.9 417.5 214.9 432 256 432c97.03 0 176-78.97 176-176S353 80 256 80c-66.54 0-126.8 38.28-156.5 96H200C213.3 176 224 186.8 224 200S213.3 224 200 224h-160C26.75 224 16 213.3 16 200v-160C16 26.75 26.75 16 40 16z";e.DF={prefix:"far",iconName:n,icon:[512,512,r,i,o]},e.p=e.DF},46487:function(t,e){"use strict";var n="arrow-up",r=[8593],i="f062",o="M6.625 215.5l168-176C179.2 34.7 185.4 32.02 192 32.02s12.84 2.688 17.38 7.438l168 176c9.125 9.594 8.781 24.78-.8125 33.94c-9.5 9.156-24.75 8.812-33.94-.8125L216 115.9V456c0 13.25-10.75 23.1-23.1 23.1S168 469.3 168 456V115.9l-126.6 132.7C32.22 258.2 16.97 258.5 7.438 249.4C-2.156 240.2-2.5 225 6.625 215.5z";e.DF={prefix:"far",iconName:n,icon:[384,512,r,i,o]},e.FP=e.DF},22990:function(t,e){"use strict";var n="arrow-up-from-bracket",r=[],i="e09a",o="M424 320c13.25 0 24 10.75 24 24V416c0 53.02-42.98 96-96 96H96c-53.02 0-96-42.98-96-96v-72C0 330.7 10.74 320 24 320c13.25 0 24 10.75 24 24V416c0 26.4 21.6 48 48 48h256c26.4 0 48-21.6 48-48v-72C400 330.7 410.7 320 424 320zM207.6 6.539l-136 127.1C61.88 143.6 61.44 158.8 70.53 168.4c9.062 9.656 24.25 10.12 33.91 1.031L200 79.56v248.4C200 341.3 210.8 352 224 352s24-10.75 24-23.1V79.56l95.56 89.92c9.656 9.094 24.84 8.625 33.91-1.031C381.8 163.8 384 157.9 384 152c0-6.375-2.531-12.75-7.562-17.47l-136-127.1C231.2-2.18 216.8-2.18 207.6 6.539z";e.DF={prefix:"far",iconName:n,icon:[448,512,r,i,o]},e.A$=e.DF},20840:function(t,e){"use strict";var n="book-open",r=[128214,128366],i="f518",o="M540.9 56.77C493.8 39.74 449.6 31.58 410.9 32.02C352.2 32.96 308.3 50 288 59.74C267.7 50 223.9 32.98 165.2 32.04C125.8 31.35 82.18 39.72 35.1 56.77C14.02 64.41 0 84.67 0 107.2v292.1c0 16.61 7.594 31.95 20.84 42.08c13.73 10.53 31.34 13.91 48.2 9.344c118.1-32 202 22.92 205.5 25.2C278.6 478.6 283.3 480 287.1 480s9.37-1.359 13.43-4.078c3.516-2.328 87.59-57.21 205.5-25.25c16.92 4.563 34.5 1.188 48.22-9.344C568.4 431.2 576 415.9 576 399.2V107.2C576 84.67 561.1 64.41 540.9 56.77zM264 416.8c-27.86-11.61-69.84-24.13-121.4-24.13c-26.39 0-55.28 3.281-86.08 11.61C53.19 405.3 50.84 403.9 50 403.2C48 401.7 48 399.8 48 399.2V107.2c0-2.297 1.516-4.531 3.594-5.282c40.95-14.8 79.61-22.36 112.8-21.84C211.3 80.78 246.8 93.75 264 101.5V416.8zM528 399.2c0 .5938 0 2.422-2 3.969c-.8438 .6407-3.141 2.063-6.516 1.109c-90.98-24.6-165.4-5.032-207.5 12.53v-315.3c17.2-7.782 52.69-20.74 99.59-21.47c32.69-.5157 71.88 7.047 112.8 21.84C526.5 102.6 528 104.9 528 107.2V399.2z";e.DF={prefix:"far",iconName:n,icon:[576,512,r,i,o]},e.cn=e.DF},16092:function(t,e){"use strict";var n="browser",r=[128468],i="f37e",o="M7.724 65.49C13.36 55.11 21.79 46.47 32 40.56C39.63 36.15 48.25 33.26 57.46 32.33C59.61 32.11 61.79 32 64 32H448C483.3 32 512 60.65 512 96V416C512 451.3 483.3 480 448 480H64C28.65 480 0 451.3 0 416V96C0 93.79 .112 91.61 .3306 89.46C1.204 80.85 3.784 72.75 7.724 65.49V65.49zM48 416C48 424.8 55.16 432 64 432H448C456.8 432 464 424.8 464 416V160H48V416z";e.DF={prefix:"far",iconName:n,icon:[512,512,r,i,o]},e.m6=e.DF},6874:function(t,e){"use strict";var n="chevron-right",r=[9002],i="f054",o="M113.3 47.41l183.1 191.1c4.469 4.625 6.688 10.62 6.688 16.59s-2.219 11.97-6.688 16.59l-183.1 191.1c-9.152 9.594-24.34 9.906-33.9 .7187c-9.625-9.125-9.938-24.38-.7187-33.91l168-175.4L78.71 80.6c-9.219-9.5-8.906-24.78 .7187-33.91C88.99 37.5 104.2 37.82 113.3 47.41z";e.DF={prefix:"far",iconName:n,icon:[320,512,r,i,o]},e._t=e.DF},51546:function(t,e){"use strict";var n="circle-exclamation",r=["exclamation-circle"],i="f06a",o="M256 0C114.6 0 0 114.6 0 256s114.6 256 256 256s256-114.6 256-256S397.4 0 256 0zM256 464c-114.7 0-208-93.31-208-208S141.3 48 256 48s208 93.31 208 208S370.7 464 256 464zM256 304c13.25 0 24-10.75 24-24v-128C280 138.8 269.3 128 256 128S232 138.8 232 152v128C232 293.3 242.8 304 256 304zM256 337.1c-17.36 0-31.44 14.08-31.44 31.44C224.6 385.9 238.6 400 256 400s31.44-14.08 31.44-31.44C287.4 351.2 273.4 337.1 256 337.1z";e.DF={prefix:"far",iconName:n,icon:[512,512,r,i,o]},e.xH=e.DF},82060:function(t,e){"use strict";var n="clone",r=[],i="f24d",o="M64 464H288C296.8 464 304 456.8 304 448V384H352V448C352 483.3 323.3 512 288 512H64C28.65 512 0 483.3 0 448V224C0 188.7 28.65 160 64 160H128V208H64C55.16 208 48 215.2 48 224V448C48 456.8 55.16 464 64 464zM160 64C160 28.65 188.7 0 224 0H448C483.3 0 512 28.65 512 64V288C512 323.3 483.3 352 448 352H224C188.7 352 160 323.3 160 288V64zM224 304H448C456.8 304 464 296.8 464 288V64C464 55.16 456.8 48 448 48H224C215.2 48 208 55.16 208 64V288C208 296.8 215.2 304 224 304z";e.DF={prefix:"far",iconName:n,icon:[512,512,r,i,o]},e.WM=e.DF},72498:function(t,e){"use strict";var n="copy",r=[],i="f0c5",o="M502.6 70.63l-61.25-61.25C435.4 3.371 427.2 0 418.7 0H255.1c-35.35 0-64 28.66-64 64l.0195 256C192 355.4 220.7 384 256 384h192c35.2 0 64-28.8 64-64V93.25C512 84.77 508.6 76.63 502.6 70.63zM464 320c0 8.836-7.164 16-16 16H255.1c-8.838 0-16-7.164-16-16L239.1 64.13c0-8.836 7.164-16 16-16h128L384 96c0 17.67 14.33 32 32 32h47.1V320zM272 448c0 8.836-7.164 16-16 16H63.1c-8.838 0-16-7.164-16-16L47.98 192.1c0-8.836 7.164-16 16-16H160V128H63.99c-35.35 0-64 28.65-64 64l.0098 256C.002 483.3 28.66 512 64 512h192c35.2 0 64-28.8 64-64v-32h-47.1L272 448z";e.DF={prefix:"far",iconName:n,icon:[512,512,r,i,o]},e.kZ=e.DF},22159:function(t,e){"use strict";var n="envelope",r=[128386,9993,61443],i="f0e0",o="M64 112c-8.8 0-16 7.2-16 16v22.1L220.5 291.7c20.7 17 50.4 17 71.1 0L464 150.1V128c0-8.8-7.2-16-16-16H64zM48 212.2V384c0 8.8 7.2 16 16 16H448c8.8 0 16-7.2 16-16V212.2L322 328.8c-38.4 31.5-93.7 31.5-132 0L48 212.2zM0 128C0 92.7 28.7 64 64 64H448c35.3 0 64 28.7 64 64V384c0 35.3-28.7 64-64 64H64c-35.3 0-64-28.7-64-64V128z";e.DF={prefix:"far",iconName:n,icon:[512,512,r,i,o]},e.FU=e.DF},20829:function(t,e){"use strict";var n="file",r=[128196,128459,61462],i="f15b",o="M0 64C0 28.65 28.65 0 64 0H229.5C246.5 0 262.7 6.743 274.7 18.75L365.3 109.3C377.3 121.3 384 137.5 384 154.5V448C384 483.3 355.3 512 320 512H64C28.65 512 0 483.3 0 448V64zM336 448V160H256C238.3 160 224 145.7 224 128V48H64C55.16 48 48 55.16 48 64V448C48 456.8 55.16 464 64 464H320C328.8 464 336 456.8 336 448z";e.DF={prefix:"far",iconName:n,icon:[384,512,r,i,o]},e.gM=e.DF},49702:function(t,e){"use strict";var n="file-export",r=["arrow-right-from-file"],i="f56e",o="M568.1 303l-80-80c-9.375-9.375-24.56-9.375-33.94 0s-9.375 24.56 0 33.94L494.1 296H216C202.8 296 192 306.8 192 320s10.75 24 24 24h278.1l-39.03 39.03C450.3 387.7 448 393.8 448 400s2.344 12.28 7.031 16.97c9.375 9.375 24.56 9.375 33.94 0l80-80C578.3 327.6 578.3 312.4 568.1 303zM360 384c-13.25 0-24 10.74-24 24V448c0 8.836-7.164 16-16 16H64.02c-8.836 0-16-7.164-16-16L48 64.13c0-8.836 7.164-16 16-16h160L224 128c0 17.67 14.33 32 32 32h79.1v72c0 13.25 10.74 24 23.1 24S384 245.3 384 232V138.6c0-16.98-6.742-33.26-18.75-45.26l-74.63-74.64C278.6 6.742 262.3 0 245.4 0H63.1C28.65 0-.002 28.66 0 64l.0065 384c.002 35.34 28.65 64 64 64H320c35.2 0 64-28.8 64-64v-40C384 394.7 373.3 384 360 384z";e.DF={prefix:"far",iconName:n,icon:[576,512,r,i,o]},e.c=e.DF},30352:function(t,e){"use strict";var n="file-lines",r=[128441,128462,61686,"file-alt","file-text"],i="f15c",o="M365.3 93.38l-74.63-74.64C278.6 6.742 262.3 0 245.4 0L64-.0001c-35.35 0-64 28.65-64 64l.0065 384c0 35.34 28.65 64 64 64H320c35.2 0 64-28.8 64-64V138.6C384 121.7 377.3 105.4 365.3 93.38zM336 448c0 8.836-7.164 16-16 16H64.02c-8.838 0-16-7.164-16-16L48 64.13c0-8.836 7.164-16 16-16h160L224 128c0 17.67 14.33 32 32 32h79.1V448zM96 280C96 293.3 106.8 304 120 304h144C277.3 304 288 293.3 288 280S277.3 256 264 256h-144C106.8 256 96 266.8 96 280zM264 352h-144C106.8 352 96 362.8 96 376s10.75 24 24 24h144c13.25 0 24-10.75 24-24S277.3 352 264 352z";e.DF={prefix:"far",iconName:n,icon:[384,512,r,i,o]},e.nf=e.DF},19711:function(t,e){"use strict";var n="file-pdf",r=[],i="f1c1",o="M320 464C328.8 464 336 456.8 336 448V416H384V448C384 483.3 355.3 512 320 512H64C28.65 512 0 483.3 0 448V416H48V448C48 456.8 55.16 464 64 464H320zM256 160C238.3 160 224 145.7 224 128V48H64C55.16 48 48 55.16 48 64V192H0V64C0 28.65 28.65 0 64 0H229.5C246.5 0 262.7 6.743 274.7 18.75L365.3 109.3C377.3 121.3 384 137.5 384 154.5V192H336V160H256zM88 224C118.9 224 144 249.1 144 280C144 310.9 118.9 336 88 336H80V368C80 376.8 72.84 384 64 384C55.16 384 48 376.8 48 368V240C48 231.2 55.16 224 64 224H88zM112 280C112 266.7 101.3 256 88 256H80V304H88C101.3 304 112 293.3 112 280zM160 240C160 231.2 167.2 224 176 224H200C226.5 224 248 245.5 248 272V336C248 362.5 226.5 384 200 384H176C167.2 384 160 376.8 160 368V240zM192 352H200C208.8 352 216 344.8 216 336V272C216 263.2 208.8 256 200 256H192V352zM336 224C344.8 224 352 231.2 352 240C352 248.8 344.8 256 336 256H304V288H336C344.8 288 352 295.2 352 304C352 312.8 344.8 320 336 320H304V368C304 376.8 296.8 384 288 384C279.2 384 272 376.8 272 368V240C272 231.2 279.2 224 288 224H336z";e.DF={prefix:"far",iconName:n,icon:[384,512,r,i,o]},e.gS=e.DF},61322:function(t,e){"use strict";var n="layer-group",r=[],i="f5fd",o="M231.2 5.092C239 1.732 247.5 0 256 0C264.5 0 272.1 1.732 280.8 5.092L490.1 94.79C503.4 100.5 512 113.5 512 128C512 142.5 503.4 155.5 490.1 161.2L280.8 250.9C272.1 254.3 264.5 256 256 256C247.5 256 239 254.3 231.2 250.9L21.9 161.2C8.614 155.5 0 142.5 0 128C0 113.5 8.614 100.5 21.9 94.79L231.2 5.092zM256 48C253.1 48 251.1 48.41 250.1 49.21L66.26 128L250.1 206.8C251.1 207.6 253.1 208 256 208C258 208 260 207.6 261.9 206.8L445.7 128L261.9 49.21C260 48.41 258 48 256 48V48zM250.1 334.8C251.1 335.6 253.1 336 256 336C258 336 260 335.6 261.9 334.8L452 253.3C447.4 246.4 446.5 237.2 450.5 229.3C456.5 217.4 470.9 212.6 482.7 218.5L491.8 223.1C504.2 229.3 512 241.9 512 255.7C512 270.4 503.3 283.6 489.9 289.3L280.8 378.9C272.1 382.3 264.5 384 256 384C247.5 384 239 382.3 231.2 378.9L22.81 289.6C8.971 283.7 .0006 270.1 .0006 255C.0006 242.9 5.869 231.5 15.76 224.4L26.05 217C36.84 209.3 51.83 211.8 59.53 222.6C66.15 231.9 65.24 244.3 57.1 252.5L250.1 334.8zM59.53 350.6C66.15 359.9 65.24 372.3 57.1 380.5L250.1 462.8C251.1 463.6 253.1 464 256 464C258 464 260 463.6 261.9 462.8L452 381.3C447.4 374.4 446.5 365.2 450.5 357.3C456.5 345.4 470.9 340.6 482.7 346.5L491.8 351.1C504.2 357.3 512 369.9 512 383.7C512 398.4 503.3 411.6 489.9 417.3L280.8 506.9C272.1 510.3 264.5 512 256 512C247.5 512 239 510.3 231.2 506.9L22.81 417.6C8.971 411.7 .001 398.1 .001 383C.001 370.9 5.87 359.5 15.76 352.4L26.05 345C36.84 337.3 51.83 339.8 59.53 350.6L59.53 350.6z";e.DF={prefix:"far",iconName:n,icon:[512,512,r,i,o]},e.Kr=e.DF},73657:function(t,e){"use strict";var n="magnifying-glass",r=[128269,"search"],i="f002",o="M504.1 471l-134-134C399.1 301.5 415.1 256.8 415.1 208c0-114.9-93.13-208-208-208S-.0002 93.13-.0002 208S93.12 416 207.1 416c48.79 0 93.55-16.91 129-45.04l134 134C475.7 509.7 481.9 512 488 512s12.28-2.344 16.97-7.031C514.3 495.6 514.3 480.4 504.1 471zM48 208c0-88.22 71.78-160 160-160s160 71.78 160 160s-71.78 160-160 160S48 296.2 48 208z";e.DF={prefix:"far",iconName:n,icon:[512,512,r,i,o]},e.Y$=e.DF},18403:function(t,e){"use strict";var n="palette",r=[127912],i="f53f",o="M160 255.1C160 273.7 145.7 287.1 128 287.1C110.3 287.1 96 273.7 96 255.1C96 238.3 110.3 223.1 128 223.1C145.7 223.1 160 238.3 160 255.1zM128 159.1C128 142.3 142.3 127.1 160 127.1C177.7 127.1 192 142.3 192 159.1C192 177.7 177.7 191.1 160 191.1C142.3 191.1 128 177.7 128 159.1zM288 127.1C288 145.7 273.7 159.1 256 159.1C238.3 159.1 224 145.7 224 127.1C224 110.3 238.3 95.1 256 95.1C273.7 95.1 288 110.3 288 127.1zM320 159.1C320 142.3 334.3 127.1 352 127.1C369.7 127.1 384 142.3 384 159.1C384 177.7 369.7 191.1 352 191.1C334.3 191.1 320 177.7 320 159.1zM441.9 319.1H344C317.5 319.1 296 341.5 296 368C296 371.4 296.4 374.7 297 377.9C299.2 388.1 303.5 397.1 307.9 407.8C313.9 421.6 320 435.3 320 449.8C320 481.7 298.4 510.5 266.6 511.8C263.1 511.9 259.5 512 256 512C114.6 512 0 397.4 0 256C0 114.6 114.6 0 256 0C397.4 0 512 114.6 512 256C512 256.9 511.1 257.8 511.1 258.7C511.6 295.2 478.4 320 441.9 320V319.1zM463.1 258.2C463.1 257.4 464 256.7 464 255.1C464 141.1 370.9 47.1 256 47.1C141.1 47.1 48 141.1 48 255.1C48 370.9 141.1 464 256 464C258.9 464 261.8 463.9 264.6 463.8C265.4 463.8 265.9 463.6 266.2 463.5C266.6 463.2 267.3 462.8 268.2 461.7C270.1 459.4 272 455.2 272 449.8C272 448.1 271.4 444.3 266.4 432.7C265.8 431.5 265.2 430.1 264.5 428.5C260.2 418.9 253.4 403.5 250.1 387.8C248.7 381.4 248 374.8 248 368C248 314.1 290.1 271.1 344 271.1H441.9C449.6 271.1 455.1 269.3 459.7 266.2C463 263.4 463.1 260.9 463.1 258.2V258.2z";e.DF={prefix:"far",iconName:n,icon:[512,512,r,i,o]},e.q2=e.DF},42226:function(t,e){"use strict";var n="pen-line",r=[],i="e212",o="M36.37 360.9C40.53 346.8 48.16 333.9 58.57 323.5L362.7 19.32C387.7-5.678 428.3-5.678 453.3 19.32L492.7 58.75C495.8 61.87 498.5 65.24 500.9 68.79C517.3 93.63 514.6 127.4 492.7 149.3L188.5 453.4C187.2 454.7 185.9 455.1 184.5 457.2C174.9 465.7 163.5 471.1 151.1 475.6L30.77 511C22.35 513.5 13.24 511.2 7.03 504.1C.8198 498.8-1.502 489.7 .976 481.2L36.37 360.9zM59.44 452.6L137.6 429.6C143.1 427.7 149.8 424.2 154.6 419.5L383 191L320.1 128.1L92.51 357.4C91.92 358 91.35 358.6 90.8 359.3C86.94 363.6 84.07 368.8 82.42 374.4L59.44 452.6zM552 464C565.3 464 576 474.7 576 488C576 501.3 565.3 512 552 512H248C234.7 512 224 501.3 224 488C224 474.7 234.7 464 248 464H552z";e.DF={prefix:"far",iconName:n,icon:[576,512,r,i,o]},e.E8=e.DF},93763:function(t,e){"use strict";var n="pen-to-square",r=["edit"],i="f044",o="M373.1 24.97C401.2-3.147 446.8-3.147 474.9 24.97L487 37.09C515.1 65.21 515.1 110.8 487 138.9L289.8 336.2C281.1 344.8 270.4 351.1 258.6 354.5L158.6 383.1C150.2 385.5 141.2 383.1 135 376.1C128.9 370.8 126.5 361.8 128.9 353.4L157.5 253.4C160.9 241.6 167.2 230.9 175.8 222.2L373.1 24.97zM440.1 58.91C431.6 49.54 416.4 49.54 407 58.91L377.9 88L424 134.1L453.1 104.1C462.5 95.6 462.5 80.4 453.1 71.03L440.1 58.91zM203.7 266.6L186.9 325.1L245.4 308.3C249.4 307.2 252.9 305.1 255.8 302.2L390.1 168L344 121.9L209.8 256.2C206.9 259.1 204.8 262.6 203.7 266.6zM200 64C213.3 64 224 74.75 224 88C224 101.3 213.3 112 200 112H88C65.91 112 48 129.9 48 152V424C48 446.1 65.91 464 88 464H360C382.1 464 400 446.1 400 424V312C400 298.7 410.7 288 424 288C437.3 288 448 298.7 448 312V424C448 472.6 408.6 512 360 512H88C39.4 512 0 472.6 0 424V152C0 103.4 39.4 64 88 64H200z";e.DF={prefix:"far",iconName:n,icon:[512,512,r,i,o]},e.Y=e.DF},53664:function(t,e){"use strict";var n="square-arrow-right",r=["arrow-square-right"],i="f33b",o="M384 32H64C28.66 32 0 60.66 0 96v320c0 35.34 28.66 64 64 64h320c35.34 0 64-28.66 64-64V96C448 60.66 419.3 32 384 32zM400 416c0 8.82-7.18 16-16 16H64c-8.82 0-16-7.18-16-16V96c0-8.82 7.18-16 16-16h320c8.82 0 16 7.18 16 16V416zM232.3 134.4c-9.719-9-24.91-8.438-33.94 1.25c-9 9.719-8.469 24.88 1.25 33.94l67.21 62.41H120c-13.25 0-24 10.76-24 24.01c0 13.25 10.75 23.99 24 23.99h146.9l-67.21 62.41c-9.719 9.062-10.25 24.22-1.25 33.94c9.031 9.688 24.22 10.25 33.94 1.25l112-104C349.2 269 352 262.7 352 255.1s-2.781-13.04-7.656-17.6L232.3 134.4z";e.DF={prefix:"far",iconName:n,icon:[448,512,r,i,o]},e.JU=e.DF},35155:function(t,e){"use strict";var n="trash-can",r=[61460,"trash-alt"],i="f2ed",o="M160 400C160 408.8 152.8 416 144 416C135.2 416 128 408.8 128 400V192C128 183.2 135.2 176 144 176C152.8 176 160 183.2 160 192V400zM240 400C240 408.8 232.8 416 224 416C215.2 416 208 408.8 208 400V192C208 183.2 215.2 176 224 176C232.8 176 240 183.2 240 192V400zM320 400C320 408.8 312.8 416 304 416C295.2 416 288 408.8 288 400V192C288 183.2 295.2 176 304 176C312.8 176 320 183.2 320 192V400zM317.5 24.94L354.2 80H424C437.3 80 448 90.75 448 104C448 117.3 437.3 128 424 128H416V432C416 476.2 380.2 512 336 512H112C67.82 512 32 476.2 32 432V128H24C10.75 128 0 117.3 0 104C0 90.75 10.75 80 24 80H93.82L130.5 24.94C140.9 9.357 158.4 0 177.1 0H270.9C289.6 0 307.1 9.358 317.5 24.94H317.5zM151.5 80H296.5L277.5 51.56C276 49.34 273.5 48 270.9 48H177.1C174.5 48 171.1 49.34 170.5 51.56L151.5 80zM80 432C80 449.7 94.33 464 112 464H336C353.7 464 368 449.7 368 432V128H80V432z";e.DF={prefix:"far",iconName:n,icon:[448,512,r,i,o]},e.Vu=e.DF},23452:function(t,e){"use strict";var n="video",r=["video-camera"],i="f03d",o="M557.6 102.3c-11.53-7.406-25.88-8.391-38.28-2.688L416 147V128c0-35.35-28.65-64-64-64H64C28.65 64 0 92.65 0 128v256c0 35.35 28.65 64 64 64h288c35.35 0 64-28.65 64-64v-19.02l103.3 47.36c5.344 2.453 11.03 3.672 16.69 3.672c7.531 0 15.02-2.141 21.59-6.359C569.1 402.3 576 389.7 576 375.1V136C576 122.3 569.1 109.8 557.6 102.3zM368 384c0 8.822-7.178 16-16 16H64c-8.822 0-16-7.178-16-16V128c0-8.822 7.178-16 16-16h288c8.822 0 16 7.178 16 16V384zM528 363.5L416 312.2V199.8l112-51.33V363.5z";e.DF={prefix:"far",iconName:n,icon:[576,512,r,i,o]},e.Iy=e.DF},20655:function(t,e){"use strict";var n="align-left",r=[],i="f036",o="M288 64c0 17.7-14.3 32-32 32H32C14.3 96 0 81.7 0 64S14.3 32 32 32H256c17.7 0 32 14.3 32 32zm0 256c0 17.7-14.3 32-32 32H32c-17.7 0-32-14.3-32-32s14.3-32 32-32H256c17.7 0 32 14.3 32 32zM0 192c0-17.7 14.3-32 32-32H416c17.7 0 32 14.3 32 32s-14.3 32-32 32H32c-17.7 0-32-14.3-32-32zM448 448c0 17.7-14.3 32-32 32H32c-17.7 0-32-14.3-32-32s14.3-32 32-32H416c17.7 0 32 14.3 32 32z";e.DF={prefix:"fas",iconName:n,icon:[448,512,r,i,o]},e.el=e.DF},75028:function(t,e){"use strict";var n="bars",r=["navicon"],i="f0c9",o="M0 96C0 78.3 14.3 64 32 64H416c17.7 0 32 14.3 32 32s-14.3 32-32 32H32C14.3 128 0 113.7 0 96zM0 256c0-17.7 14.3-32 32-32H416c17.7 0 32 14.3 32 32s-14.3 32-32 32H32c-17.7 0-32-14.3-32-32zM448 416c0 17.7-14.3 32-32 32H32c-17.7 0-32-14.3-32-32s14.3-32 32-32H416c17.7 0 32 14.3 32 32z";e.DF={prefix:"fas",iconName:n,icon:[448,512,r,i,o]},e.xi=e.DF},903:function(t,e){"use strict";var n="check",r=[10003,10004],i="f00c",o="M470.6 105.4c12.5 12.5 12.5 32.8 0 45.3l-256 256c-12.5 12.5-32.8 12.5-45.3 0l-128-128c-12.5-12.5-12.5-32.8 0-45.3s32.8-12.5 45.3 0L192 338.7 425.4 105.4c12.5-12.5 32.8-12.5 45.3 0z";e.DF={prefix:"fas",iconName:n,icon:[512,512,r,i,o]},e.LE=e.DF},41778:function(t,e){"use strict";var n="chevron-down",r=[],i="f078",o="M233.4 406.6c12.5 12.5 32.8 12.5 45.3 0l192-192c12.5-12.5 12.5-32.8 0-45.3s-32.8-12.5-45.3 0L256 338.7 86.6 169.4c-12.5-12.5-32.8-12.5-45.3 0s-12.5 32.8 0 45.3l192 192z";e.DF={prefix:"fas",iconName:n,icon:[512,512,r,i,o]},e.pt=e.DF},64746:function(t,e){"use strict";var n="chevron-right",r=[9002],i="f054",o="M342.6 233.4c12.5 12.5 12.5 32.8 0 45.3l-192 192c-12.5 12.5-32.8 12.5-45.3 0s-12.5-32.8 0-45.3L274.7 256 105.4 86.6c-12.5-12.5-12.5-32.8 0-45.3s32.8-12.5 45.3 0l192 192z";e.DF={prefix:"fas",iconName:n,icon:[384,512,r,i,o]},e._t=e.DF},27898:function(t,e){"use strict";var n="grid-2",r=[],i="e196",o="M192 80c0-26.5-21.5-48-48-48H48C21.5 32 0 53.5 0 80v96c0 26.5 21.5 48 48 48h96c26.5 0 48-21.5 48-48V80zm0 256c0-26.5-21.5-48-48-48H48c-26.5 0-48 21.5-48 48v96c0 26.5 21.5 48 48 48h96c26.5 0 48-21.5 48-48V336zM256 80v96c0 26.5 21.5 48 48 48h96c26.5 0 48-21.5 48-48V80c0-26.5-21.5-48-48-48H304c-26.5 0-48 21.5-48 48zM448 336c0-26.5-21.5-48-48-48H304c-26.5 0-48 21.5-48 48v96c0 26.5 21.5 48 48 48h96c26.5 0 48-21.5 48-48V336z";e.DF={prefix:"fas",iconName:n,icon:[448,512,r,i,o]},e.em=e.DF},56931:function(t,e){"use strict";var n="lock",r=[128274],i="f023",o="M144 144v48H304V144c0-44.2-35.8-80-80-80s-80 35.8-80 80zM80 192V144C80 64.5 144.5 0 224 0s144 64.5 144 144v48h16c35.3 0 64 28.7 64 64V448c0 35.3-28.7 64-64 64H64c-35.3 0-64-28.7-64-64V256c0-35.3 28.7-64 64-64H80z";e.DF={prefix:"fas",iconName:n,icon:[448,512,r,i,o]},e.by=e.DF},79066:function(t,e){"use strict";var n="xmark",r=[128473,10005,10006,10060,215,"close","multiply","remove","times"],i="f00d",o="M310.6 150.6c12.5-12.5 12.5-32.8 0-45.3s-32.8-12.5-45.3 0L160 210.7 54.6 105.4c-12.5-12.5-32.8-12.5-45.3 0s-12.5 32.8 0 45.3L114.7 256 9.4 361.4c-12.5 12.5-12.5 32.8 0 45.3s32.8 12.5 45.3 0L160 301.3 265.4 406.6c12.5 12.5 32.8 12.5 45.3 0s12.5-32.8 0-45.3L205.3 256 310.6 150.6z";e.DF={prefix:"fas",iconName:n,icon:[320,512,r,i,o]},e.g8=e.DF},67814:function(t,e,n){"use strict";n.d(e,{G:function(){return w}});var r=n(23636),i=n(89632),o=n.n(i),a=n(30624),s=n.n(a);function u(t,e){var n=Object.keys(t);if(Object.getOwnPropertySymbols){var r=Object.getOwnPropertySymbols(t);e&&(r=r.filter((function(e){return Object.getOwnPropertyDescriptor(t,e).enumerable}))),n.push.apply(n,r)}return n}function c(t){for(var e=1;e<arguments.length;e++){var n=null!=arguments[e]?arguments[e]:{};e%2?u(Object(n),!0).forEach((function(e){f(t,e,n[e])})):Object.getOwnPropertyDescriptors?Object.defineProperties(t,Object.getOwnPropertyDescriptors(n)):u(Object(n)).forEach((function(e){Object.defineProperty(t,e,Object.getOwnPropertyDescriptor(n,e))}))}return t}function l(t){return l="function"==typeof Symbol&&"symbol"==typeof Symbol.iterator?function(t){return typeof t}:function(t){return t&&"function"==typeof Symbol&&t.constructor===Symbol&&t!==Symbol.prototype?"symbol":typeof t},l(t)}function f(t,e,n){return e in t?Object.defineProperty(t,e,{value:n,enumerable:!0,configurable:!0,writable:!0}):t[e]=n,t}function d(t,e){if(null==t)return{};var n,r,i=function(t,e){if(null==t)return{};var n,r,i={},o=Object.keys(t);for(r=0;r<o.length;r++)n=o[r],e.indexOf(n)>=0||(i[n]=t[n]);return i}(t,e);if(Object.getOwnPropertySymbols){var o=Object.getOwnPropertySymbols(t);for(r=0;r<o.length;r++)n=o[r],e.indexOf(n)>=0||Object.prototype.propertyIsEnumerable.call(t,n)&&(i[n]=t[n])}return i}function h(t){return function(t){if(Array.isArray(t))return p(t)}(t)||function(t){if("undefined"!=typeof Symbol&&null!=t[Symbol.iterator]||null!=t["@@iterator"])return Array.from(t)}(t)||function(t,e){if(!t)return;if("string"==typeof t)return p(t,e);var n=Object.prototype.toString.call(t).slice(8,-1);"Object"===n&&t.constructor&&(n=t.constructor.name);if("Map"===n||"Set"===n)return Array.from(t);if("Arguments"===n||/^(?:Ui|I)nt(?:8|16|32)(?:Clamped)?Array$/.test(n))return p(t,e)}(t)||function(){throw new TypeError("Invalid attempt to spread non-iterable instance.\nIn order to be iterable, non-array objects must have a [Symbol.iterator]() method.")}()}function p(t,e){(null==e||e>t.length)&&(e=t.length);for(var n=0,r=new Array(e);n<e;n++)r[n]=t[n];return r}function m(t){return e=t,(e-=0)==e?t:(t=t.replace(/[\-_\s]+(.)?/g,(function(t,e){return e?e.toUpperCase():""}))).substr(0,1).toLowerCase()+t.substr(1);var e}var g=["style"];function v(t){return t.split(";").map((function(t){return t.trim()})).filter((function(t){return t})).reduce((function(t,e){var n,r=e.indexOf(":"),i=m(e.slice(0,r)),o=e.slice(r+1).trim();return i.startsWith("webkit")?t[(n=i,n.charAt(0).toUpperCase()+n.slice(1))]=o:t[i]=o,t}),{})}var y=!1;try{y=!0}catch(t){}function b(t){return t&&"object"===l(t)&&t.prefix&&t.iconName&&t.icon?t:r.Qc.icon?r.Qc.icon(t):null===t?null:t&&"object"===l(t)&&t.prefix&&t.iconName?t:Array.isArray(t)&&2===t.length?{prefix:t[0],iconName:t[1]}:"string"==typeof t?{prefix:"fas",iconName:t}:void 0}function _(t,e){return Array.isArray(e)&&e.length>0||!Array.isArray(e)&&e?f({},t,e):{}}var w=s().forwardRef((function(t,e){var n=t.icon,i=t.mask,o=t.symbol,a=t.className,s=t.title,u=t.titleId,l=t.maskId,d=b(n),p=_("classes",[].concat(h(function(t){var e,n=t.beat,r=t.fade,i=t.beatFade,o=t.bounce,a=t.shake,s=t.flash,u=t.spin,c=t.spinPulse,l=t.spinReverse,d=t.pulse,h=t.fixedWidth,p=t.inverse,m=t.border,g=t.listItem,v=t.flip,y=t.size,b=t.rotation,_=t.pull,w=(f(e={"fa-beat":n,"fa-fade":r,"fa-beat-fade":i,"fa-bounce":o,"fa-shake":a,"fa-flash":s,"fa-spin":u,"fa-spin-reverse":l,"fa-spin-pulse":c,"fa-pulse":d,"fa-fw":h,"fa-inverse":p,"fa-border":m,"fa-li":g,"fa-flip":!0===v,"fa-flip-horizontal":"horizontal"===v||"both"===v,"fa-flip-vertical":"vertical"===v||"both"===v},"fa-".concat(y),null!=y),f(e,"fa-rotate-".concat(b),null!=b&&0!==b),f(e,"fa-pull-".concat(_),null!=_),f(e,"fa-swap-opacity",t.swapOpacity),e);return Object.keys(w).map((function(t){return w[t]?t:null})).filter((function(t){return t}))}(t)),h(a.split(" ")))),m=_("transform","string"==typeof t.transform?r.Qc.transform(t.transform):t.transform),g=_("mask",b(i)),v=(0,r.qv)(d,c(c(c(c({},p),m),g),{},{symbol:o,title:s,titleId:u,maskId:l}));if(!v)return function(){var t;!y&&console&&"function"==typeof console.error&&(t=console).error.apply(t,arguments)}("Could not find icon",d),null;var T=v.abstract,S={ref:e};return Object.keys(t).forEach((function(e){w.defaultProps.hasOwnProperty(e)||(S[e]=t[e])})),x(T[0],S)}));w.displayName="FontAwesomeIcon",w.propTypes={beat:o().bool,border:o().bool,beatFade:o().bool,bounce:o().bool,className:o().string,fade:o().bool,flash:o().bool,mask:o().oneOfType([o().object,o().array,o().string]),maskId:o().string,fixedWidth:o().bool,inverse:o().bool,flip:o().oneOf([!0,!1,"horizontal","vertical","both"]),icon:o().oneOfType([o().object,o().array,o().string]),listItem:o().bool,pull:o().oneOf(["right","left"]),pulse:o().bool,rotation:o().oneOf([0,90,180,270]),shake:o().bool,size:o().oneOf(["2xs","xs","sm","lg","xl","2xl","1x","2x","3x","4x","5x","6x","7x","8x","9x","10x"]),spin:o().bool,spinPulse:o().bool,spinReverse:o().bool,symbol:o().oneOfType([o().bool,o().string]),title:o().string,titleId:o().string,transform:o().oneOfType([o().string,o().object]),swapOpacity:o().bool},w.defaultProps={border:!1,className:"",mask:null,maskId:null,fixedWidth:!1,inverse:!1,flip:!1,icon:null,listItem:!1,pull:null,pulse:!1,rotation:null,size:null,spin:!1,spinPulse:!1,spinReverse:!1,beat:!1,fade:!1,beatFade:!1,bounce:!1,shake:!1,symbol:!1,title:"",titleId:null,transform:null,swapOpacity:!1};var x=function t(e,n){var r=arguments.length>2&&void 0!==arguments[2]?arguments[2]:{};if("string"==typeof n)return n;var i=(n.children||[]).map((function(n){return t(e,n)})),o=Object.keys(n.attributes||{}).reduce((function(t,e){var r=n.attributes[e];switch(e){case"class":t.attrs.className=r,delete n.attributes.class;break;case"style":t.attrs.style=v(r);break;default:0===e.indexOf("aria-")||0===e.indexOf("data-")?t.attrs[e.toLowerCase()]=r:t.attrs[m(e)]=r}return t}),{attrs:{}}),a=r.style,s=void 0===a?{}:a,u=d(r,g);return o.attrs.style=c(c({},o.attrs.style),s),e.apply(void 0,[n.tag,c(c({},o.attrs),u)].concat(h(i)))}.bind(null,s().createElement)},1516:function(t,e,n){"use strict";var r=n(90888);function i(){}function o(){}o.resetWarningCache=i,t.exports=function(){function t(t,e,n,i,o,a){if(a!==r){var s=new Error("Calling PropTypes validators directly is not supported by the `prop-types` package. Use PropTypes.checkPropTypes() to call them. Read more at http://fb.me/use-check-prop-types");throw s.name="Invariant Violation",s}}function e(){return t}t.isRequired=t;var n={array:t,bigint:t,bool:t,func:t,number:t,object:t,string:t,symbol:t,any:t,arrayOf:e,element:t,elementType:t,instanceOf:e,node:t,objectOf:e,oneOf:e,oneOfType:e,shape:e,exact:e,checkPropTypes:o,resetWarningCache:i};return n.PropTypes=n,n}},89632:function(t,e,n){t.exports=n(1516)()},90888:function(t){"use strict";t.exports="SECRET_DO_NOT_PASS_THIS_OR_YOU_WILL_BE_FIRED"},69898:function(t,e){"use strict";var n="fass",r="plus-large",i=[],o="e59e",a="M288 32l0-32H224l0 32 0 192H32 0v64H32 224V480v32h64V480 288l192 0 32 0 0-64-32 0-192 0 0-192z";e.DF={prefix:n,iconName:r,icon:[512,512,i,o,a]},e.RL=e.DF},53735:function(t){"use strict";t.exports=function(t,e,n){var r=[],i=0;return n.replace(t,(function(){var t=Array.prototype.slice.call(arguments),n=t.length,o=t[0],a=t[n-1],s=t[n-2],u=a.slice(i,s),c="function"==typeof e?e.apply(null,t):e;r.push(u,c),i=s+o.length})),r.push(n.slice(i)),r}},36602:function(t,e,n){"use strict";n.d(e,{Z:function(){return s}});var r=function(t,e,n){return void 0===n&&(n=0),Math.round(Math.sqrt((1-n)*Math.pow(t,2)+n*Math.pow(e,2)))},i=function(t,e,n){return void 0===n&&(n=0),Number(((1-n)*t+n*e).toFixed(2))},o=n(96895),a=function(t){var e=void 0===t?[]:t,n=e[0],r=void 0===n?0:n,i=e[1],o=void 0===i?0:i,a=e[2],s=void 0===a?0:a,u=e[3],c=void 0===u?1:u;return"#"+(1<<24|r<<16|o<<8|s).toString(16).slice(1)+(255*c).toString(16).padStart(2,"0").slice(0,2)},s=function(t,e,n){var s=(0,o.Z)(t),u=s[0],c=s[1],l=s[2],f=s[3],d=(0,o.Z)(e),h=d[0],p=d[1],m=d[2],g=d[3],v=a([r(u,h,n),r(c,p,n),r(l,m,n),i(f,g,n)]);return 1===f&&1===g?v.slice(0,7):v}},96895:function(t,e,n){"use strict";n.d(e,{Z:function(){return o}});var r=function(t){void 0===t&&(t="");var e=t.replace(/^#/,""),n=e.length;return 3===n||4===n?function(t){return t.split("").map((function(t){return t+t})).join("")}(e):e},i=function(t){return t?parseFloat((parseInt(t,16)/255).toFixed(2)):1},o=function(t){var e=r(t),n=e.slice(0,6),o=e.slice(6),a=parseInt(n,16);return[a>>16&255,a>>8&255,a>>0&255,i(o)]}},4204:function(t,e,n){"use strict";n.d(e,{Z:function(){return o}});var r=n(96895),i=function(t){var e=void 0===t?[]:t,n=e[0],r=void 0===n?0:n,i=e[1],o=void 0===i?0:i,a=e[2],s=void 0===a?0:a,u=e[3];return"rgba("+r+","+o+","+s+","+(void 0===u?1:u)+")"},o=function(t,e){var n=(0,r.Z)(t),o=n[0],a=n[1],s=n[2],u=n[3];return i([o,a,s,null!=e?e:u])}},3207:function(t,e,n){"use strict";n.d(e,{O:function(){return r}});var r=function(t,e,n,r){void 0===r&&(r=!1),n.addEventListener(t,e,r)}},5244:function(t,e,n){"use strict";n.d(e,{j:function(){return r}});var r=function(t,e){return e.appendChild(t)}},87965:function(t,e,n){"use strict";n.d(e,{y:function(){return r}});var r=function(t){null==t||t.blur()}},75524:function(t,e,n){"use strict";n.d(e,{T:function(){return r}});var r=function(t,e){return void 0===t&&(t=!0),e.cloneNode(t)}},17502:function(t,e,n){"use strict";n.d(e,{a:function(){return r}});var r=function(t){return document.createElement(t)}},88819:function(t,e,n){"use strict";n.d(e,{T:function(){return r}});var r=function(t,e){void 0===t&&(t={preventScroll:!1}),null==e||e.focus(t)}},25581:function(t,e,n){"use strict";n.d(e,{T:function(){return r}});var r=function(t,e){for(var n,r=(null===(n=e.parentNode)||void 0===n?void 0:n.children)||[],i=0;i<r.length;i++){var o=r[i];o&&o!==e&&t(o)}}},67839:function(t,e,n){"use strict";n.d(e,{I:function(){return r}});var r=function(t,e){return e.getAttribute(t)}},23637:function(t,e,n){"use strict";n.d(e,{L:function(){return r}});var r=function(t){return t?t.getBoundingClientRect():{bottom:0,height:0,left:0,right:0,top:0,width:0,x:0,y:0}}},60299:function(t,e,n){"use strict";n.d(e,{V:function(){return o}});var r=n(57367),i=n(73989),o=function(t,e,n){var o=(0,i.b)()/(t+n),a=(0,r.W)()/(e+n);return Math.min(o,a)}},79020:function(t,e,n){"use strict";n.d(e,{d:function(){return i}});var r=n(60299),i=function(t,e,n,i,o){var a=(0,r.V)(e,i,o),s=e>i?e/t:i/n;return a>1?s:a*s}},23675:function(t,e,n){"use strict";n.d(e,{$:function(){return r}});var r=function(t,e){return function(t){return t.style}(e)[t]}},57367:function(t,e,n){"use strict";n.d(e,{W:function(){return r}});var r=function(){return window.innerHeight}},73989:function(t,e,n){"use strict";n.d(e,{b:function(){return r}});var r=function(){return window.innerWidth}},41117:function(t,e,n){"use strict";n.d(e,{d:function(){return r}});var r=function(t,e){e.removeAttribute(t)}},33206:function(t,e,n){"use strict";n.d(e,{h:function(){return r}});var r=function(t,e){e.contains(t)&&e.removeChild(t)}},62050:function(t,e,n){"use strict";n.d(e,{x:function(){return r}});var r=function(t,e,n,r){void 0===r&&(r=!1),n.removeEventListener(t,e,r)}},89213:function(t,e,n){"use strict";n.d(e,{P:function(){return r}});var r=function(t,e,n){return n.setAttribute(t,e)}},27126:function(t,e,n){"use strict";n.d(e,{U:function(){return r}});var r=function(t,e,n,r){r.style.setProperty(e,n,t)}},13490:function(t,e,n){"use strict";var r=n(58908);t.exports=function(t,e){return void 0===e&&(e=!1),function(n,i,o){if(n)t(n);else if(i.statusCode>=400&&i.statusCode<=599){var a=o;if(e)if(r.TextDecoder){var s=function(t){void 0===t&&(t="");return t.toLowerCase().split(";").reduce((function(t,e){var n=e.split("="),r=n[0],i=n[1];return"charset"===r.trim()?i.trim():t}),"utf-8")}(i.headers&&i.headers["content-type"]);try{a=new TextDecoder(s).decode(o)}catch(t){}}else a=String.fromCharCode.apply(null,new Uint8Array(o));t({cause:a})}else t(null,o)}}},9603:function(t,e,n){"use strict";var r=n(58908),i=n(67154),o=n(27376);s.httpHandler=n(13490);function a(t,e,n){var r=t;return o(e)?(n=e,"string"==typeof t&&(r={uri:t})):r=i({},e,{uri:t}),r.callback=n,r}function s(t,e,n){return u(e=a(t,e,n))}function u(t){if(void 0===t.callback)throw new Error("callback argument missing");var e=!1,n=function(n,r,i){e||(e=!0,t.callback(n,r,i))};function r(){var t=void 0;if(t=c.response?c.response:c.responseText||function(t){try{if("document"===t.responseType)return t.responseXML;var e=t.responseXML&&"parsererror"===t.responseXML.documentElement.nodeName;if(""===t.responseType&&!e)return t.responseXML}catch(t){}return null}(c),g)try{t=JSON.parse(t)}catch(t){}return t}function i(t){return clearTimeout(l),t instanceof Error||(t=new Error(""+(t||"Unknown XMLHttpRequest Error"))),t.statusCode=0,n(t,v)}function o(){if(!u){var e;clearTimeout(l),e=t.useXDR&&void 0===c.status?200:1223===c.status?204:c.status;var i=v,o=null;return 0!==e?(i={body:r(),statusCode:e,method:d,headers:{},url:f,rawRequest:c},c.getAllResponseHeaders&&(i.headers=function(t){var e={};return t?(t.trim().split("\n").forEach((function(t){var n=t.indexOf(":"),r=t.slice(0,n).trim().toLowerCase(),i=t.slice(n+1).trim();void 0===e[r]?e[r]=i:Array.isArray(e[r])?e[r].push(i):e[r]=[e[r],i]})),e):e}(c.getAllResponseHeaders()))):o=new Error("Internal XMLHttpRequest Error"),n(o,i,i.body)}}var a,u,c=t.xhr||null;c||(c=t.cors||t.useXDR?new s.XDomainRequest:new s.XMLHttpRequest);var l,f=c.url=t.uri||t.url,d=c.method=t.method||"GET",h=t.body||t.data,p=c.headers=t.headers||{},m=!!t.sync,g=!1,v={body:void 0,headers:{},statusCode:0,method:d,url:f,rawRequest:c};if("json"in t&&!1!==t.json&&(g=!0,p.accept||p.Accept||(p.Accept="application/json"),"GET"!==d&&"HEAD"!==d&&(p["content-type"]||p["Content-Type"]||(p["Content-Type"]="application/json"),h=JSON.stringify(!0===t.json?h:t.json))),c.onreadystatechange=function(){4===c.readyState&&setTimeout(o,0)},c.onload=o,c.onerror=i,c.onprogress=function(){},c.onabort=function(){u=!0},c.ontimeout=i,c.open(d,f,!m,t.username,t.password),m||(c.withCredentials=!!t.withCredentials),!m&&t.timeout>0&&(l=setTimeout((function(){if(!u){u=!0,c.abort("timeout");var t=new Error("XMLHttpRequest timeout");t.code="ETIMEDOUT",i(t)}}),t.timeout)),c.setRequestHeader)for(a in p)p.hasOwnProperty(a)&&c.setRequestHeader(a,p[a]);else if(t.headers&&!function(t){for(var e in t)if(t.hasOwnProperty(e))return!1;return!0}(t.headers))throw new Error("Headers cannot be set on an XDomainRequest object");return"responseType"in t&&(c.responseType=t.responseType),"beforeSend"in t&&"function"==typeof t.beforeSend&&t.beforeSend(c),c.send(h||null),c}t.exports=s,t.exports.default=s,s.XMLHttpRequest=r.XMLHttpRequest||function(){},s.XDomainRequest="withCredentials"in new s.XMLHttpRequest?s.XMLHttpRequest:r.XDomainRequest,function(t,e){for(var n=0;n<t.length;n++)e(t[n])}(["get","put","post","patch","head","delete"],(function(t){s["delete"===t?"del":t]=function(e,n,r){return(n=a(e,n,r)).method=t.toUpperCase(),u(n)}}))},72167:function(t,e){"use strict";function n(t,e){return void 0===e&&(e=Object),e&&"function"==typeof e.freeze?e.freeze(t):t}var r=n({HTML:"text/html",isHTML:function(t){return t===r.HTML},XML_APPLICATION:"application/xml",XML_TEXT:"text/xml",XML_XHTML_APPLICATION:"application/xhtml+xml",XML_SVG_IMAGE:"image/svg+xml"}),i=n({HTML:"http://www.w3.org/1999/xhtml",isHTML:function(t){return t===i.HTML},SVG:"http://www.w3.org/2000/svg",XML:"http://www.w3.org/XML/1998/namespace",XMLNS:"http://www.w3.org/2000/xmlns/"});e.assign=function(t,e){if(null===t||"object"!=typeof t)throw new TypeError("target is not an object");for(var n in e)Object.prototype.hasOwnProperty.call(e,n)&&(t[n]=e[n]);return t},e.find=function(t,e,n){if(void 0===n&&(n=Array.prototype),t&&"function"==typeof n.find)return n.find.call(t,e);for(var r=0;r<t.length;r++)if(Object.prototype.hasOwnProperty.call(t,r)){var i=t[r];if(e.call(void 0,i,r,t))return i}},e.freeze=n,e.MIME_TYPE=r,e.NAMESPACE=i},86129:function(t,e,n){var r=n(72167),i=n(41146),o=n(31045),a=n(76925),s=i.DOMImplementation,u=r.NAMESPACE,c=a.ParseError,l=a.XMLReader;function f(t){return t.replace(/\r[\n\u0085]/g,"\n").replace(/[\r\u0085\u2028]/g,"\n")}function d(t){this.options=t||{locator:{}}}function h(){this.cdata=!1}function p(t,e){e.lineNumber=t.lineNumber,e.columnNumber=t.columnNumber}function m(t){if(t)return"\n@"+(t.systemId||"")+"#[line:"+t.lineNumber+",col:"+t.columnNumber+"]"}function g(t,e,n){return"string"==typeof t?t.substr(e,n):t.length>=e+n||e?new java.lang.String(t,e,n)+"":t}function v(t,e){t.currentElement?t.currentElement.appendChild(e):t.doc.appendChild(e)}d.prototype.parseFromString=function(t,e){var n=this.options,r=new l,i=n.domBuilder||new h,a=n.errorHandler,s=n.locator,c=n.xmlns||{},d=/\/x?html?$/.test(e),p=d?o.HTML_ENTITIES:o.XML_ENTITIES;s&&i.setDocumentLocator(s),r.errorHandler=function(t,e,n){if(!t){if(e instanceof h)return e;t=e}var r={},i=t instanceof Function;function o(e){var o=t[e];!o&&i&&(o=2==t.length?function(n){t(e,n)}:t),r[e]=o&&function(t){o("[xmldom "+e+"]\t"+t+m(n))}||function(){}}return n=n||{},o("warning"),o("error"),o("fatalError"),r}(a,i,s),r.domBuilder=n.domBuilder||i,d&&(c[""]=u.HTML),c.xml=c.xml||u.XML;var g=n.normalizeLineEndings||f;return t&&"string"==typeof t?r.parse(g(t),c,p):r.errorHandler.error("invalid doc source"),i.doc},h.prototype={startDocument:function(){this.doc=(new s).createDocument(null,null,null),this.locator&&(this.doc.documentURI=this.locator.systemId)},startElement:function(t,e,n,r){var i=this.doc,o=i.createElementNS(t,n||e),a=r.length;v(this,o),this.currentElement=o,this.locator&&p(this.locator,o);for(var s=0;s<a;s++){t=r.getURI(s);var u=r.getValue(s),c=(n=r.getQName(s),i.createAttributeNS(t,n));this.locator&&p(r.getLocator(s),c),c.value=c.nodeValue=u,o.setAttributeNode(c)}},endElement:function(t,e,n){var r=this.currentElement;r.tagName;this.currentElement=r.parentNode},startPrefixMapping:function(t,e){},endPrefixMapping:function(t){},processingInstruction:function(t,e){var n=this.doc.createProcessingInstruction(t,e);this.locator&&p(this.locator,n),v(this,n)},ignorableWhitespace:function(t,e,n){},characters:function(t,e,n){if(t=g.apply(this,arguments)){if(this.cdata)var r=this.doc.createCDATASection(t);else r=this.doc.createTextNode(t);this.currentElement?this.currentElement.appendChild(r):/^\s*$/.test(t)&&this.doc.appendChild(r),this.locator&&p(this.locator,r)}},skippedEntity:function(t){},endDocument:function(){this.doc.normalize()},setDocumentLocator:function(t){(this.locator=t)&&(t.lineNumber=0)},comment:function(t,e,n){t=g.apply(this,arguments);var r=this.doc.createComment(t);this.locator&&p(this.locator,r),v(this,r)},startCDATA:function(){this.cdata=!0},endCDATA:function(){this.cdata=!1},startDTD:function(t,e,n){var r=this.doc.implementation;if(r&&r.createDocumentType){var i=r.createDocumentType(t,e,n);this.locator&&p(this.locator,i),v(this,i),this.doc.doctype=i}},warning:function(t){console.warn("[xmldom warning]\t"+t,m(this.locator))},error:function(t){console.error("[xmldom error]\t"+t,m(this.locator))},fatalError:function(t){throw new c(t,this.locator)}},"endDTD,startEntity,endEntity,attributeDecl,elementDecl,externalEntityDecl,internalEntityDecl,resolveEntity,getExternalSubset,notationDecl,unparsedEntityDecl".replace(/\w+/g,(function(t){h.prototype[t]=function(){return null}})),e.DOMParser=d},41146:function(t,e,n){var r=n(72167),i=r.find,o=r.NAMESPACE;function a(t){return""!==t}function s(t,e){return t.hasOwnProperty(e)||(t[e]=!0),t}function u(t){if(!t)return[];var e=function(t){return t?t.split(/[\t\n\f\r ]+/).filter(a):[]}(t);return Object.keys(e.reduce(s,{}))}function c(t,e){for(var n in t)Object.prototype.hasOwnProperty.call(t,n)&&(e[n]=t[n])}function l(t,e){var n=t.prototype;if(!(n instanceof e)){function r(){}r.prototype=e.prototype,c(n,r=new r),t.prototype=n=r}n.constructor!=t&&("function"!=typeof t&&console.error("unknown Class:"+t),n.constructor=t)}var f={},d=f.ELEMENT_NODE=1,h=f.ATTRIBUTE_NODE=2,p=f.TEXT_NODE=3,m=f.CDATA_SECTION_NODE=4,g=f.ENTITY_REFERENCE_NODE=5,v=f.ENTITY_NODE=6,y=f.PROCESSING_INSTRUCTION_NODE=7,b=f.COMMENT_NODE=8,_=f.DOCUMENT_NODE=9,w=f.DOCUMENT_TYPE_NODE=10,x=f.DOCUMENT_FRAGMENT_NODE=11,T=f.NOTATION_NODE=12,S={},E={},k=(S.INDEX_SIZE_ERR=(E[1]="Index size error",1),S.DOMSTRING_SIZE_ERR=(E[2]="DOMString size error",2),S.HIERARCHY_REQUEST_ERR=(E[3]="Hierarchy request error",3)),C=(S.WRONG_DOCUMENT_ERR=(E[4]="Wrong document",4),S.INVALID_CHARACTER_ERR=(E[5]="Invalid character",5),S.NO_DATA_ALLOWED_ERR=(E[6]="No data allowed",6),S.NO_MODIFICATION_ALLOWED_ERR=(E[7]="No modification allowed",7),S.NOT_FOUND_ERR=(E[8]="Not found",8)),O=(S.NOT_SUPPORTED_ERR=(E[9]="Not supported",9),S.INUSE_ATTRIBUTE_ERR=(E[10]="Attribute in use",10));S.INVALID_STATE_ERR=(E[11]="Invalid state",11),S.SYNTAX_ERR=(E[12]="Syntax error",12),S.INVALID_MODIFICATION_ERR=(E[13]="Invalid modification",13),S.NAMESPACE_ERR=(E[14]="Invalid namespace",14),S.INVALID_ACCESS_ERR=(E[15]="Invalid access",15);function A(t,e){if(e instanceof Error)var n=e;else n=this,Error.call(this,E[t]),this.message=E[t],Error.captureStackTrace&&Error.captureStackTrace(this,A);return n.code=t,e&&(this.message=this.message+": "+e),n}function M(){}function P(t,e){this._node=t,this._refresh=e,D(this)}function D(t){var e=t._node._inc||t._node.ownerDocument._inc;if(t._inc!=e){var n=t._refresh(t._node);bt(t,"length",n.length),c(n,t),t._inc=e}}function I(){}function L(t,e){for(var n=t.length;n--;)if(t[n]===e)return n}function R(t,e,n,r){if(r?e[L(e,r)]=n:e[e.length++]=n,t){n.ownerElement=t;var i=t.ownerDocument;i&&(r&&q(i,t,r),function(t,e,n){t&&t._inc++,n.namespaceURI===o.XMLNS&&(e._nsMap[n.prefix?n.localName:""]=n.value)}(i,t,n))}}function N(t,e,n){var r=L(e,n);if(!(r>=0))throw new A(C,new Error(t.tagName+"@"+n));for(var i=e.length-1;r<i;)e[r]=e[++r];if(e.length=i,t){var o=t.ownerDocument;o&&(q(o,t,n),n.ownerElement=null)}}function j(){}function F(){}function U(t){return("<"==t?"&lt;":">"==t&&"&gt;")||"&"==t&&"&amp;"||'"'==t&&"&quot;"||"&#"+t.charCodeAt()+";"}function B(t,e){if(e(t))return!0;if(t=t.firstChild)do{if(B(t,e))return!0}while(t=t.nextSibling)}function z(){this.ownerDocument=this}function q(t,e,n,r){t&&t._inc++,n.namespaceURI===o.XMLNS&&delete e._nsMap[n.prefix?n.localName:""]}function H(t,e,n){if(t&&t._inc){t._inc++;var r=e.childNodes;if(n)r[r.length++]=n;else{for(var i=e.firstChild,o=0;i;)r[o++]=i,i=i.nextSibling;r.length=o,delete r[r.length]}}}function W(t,e){var n=e.previousSibling,r=e.nextSibling;return n?n.nextSibling=r:t.firstChild=r,r?r.previousSibling=n:t.lastChild=n,e.parentNode=null,e.previousSibling=null,e.nextSibling=null,H(t.ownerDocument,t),e}function V(t){return t&&t.nodeType===F.DOCUMENT_TYPE_NODE}function Y(t){return t&&t.nodeType===F.ELEMENT_NODE}function $(t){return t&&t.nodeType===F.TEXT_NODE}function G(t,e){var n=t.childNodes||[];if(i(n,Y)||V(e))return!1;var r=i(n,V);return!(e&&r&&n.indexOf(r)>n.indexOf(e))}function Z(t,e){var n=t.childNodes||[];if(i(n,(function(t){return Y(t)&&t!==e})))return!1;var r=i(n,V);return!(e&&r&&n.indexOf(r)>n.indexOf(e))}function K(t,e,n){if(!function(t){return t&&(t.nodeType===F.DOCUMENT_NODE||t.nodeType===F.DOCUMENT_FRAGMENT_NODE||t.nodeType===F.ELEMENT_NODE)}(t))throw new A(k,"Unexpected parent node type "+t.nodeType);if(n&&n.parentNode!==t)throw new A(C,"child not in parent");if(!function(t){return t&&(Y(t)||$(t)||V(t)||t.nodeType===F.DOCUMENT_FRAGMENT_NODE||t.nodeType===F.COMMENT_NODE||t.nodeType===F.PROCESSING_INSTRUCTION_NODE)}(e)||V(e)&&t.nodeType!==F.DOCUMENT_NODE)throw new A(k,"Unexpected node type "+e.nodeType+" for parent node type "+t.nodeType)}function X(t,e,n){var r=t.childNodes||[],o=e.childNodes||[];if(e.nodeType===F.DOCUMENT_FRAGMENT_NODE){var a=o.filter(Y);if(a.length>1||i(o,$))throw new A(k,"More than one element or text in fragment");if(1===a.length&&!G(t,n))throw new A(k,"Element in fragment can not be inserted before doctype")}if(Y(e)&&!G(t,n))throw new A(k,"Only one element can be added and only after doctype");if(V(e)){if(i(r,V))throw new A(k,"Only one doctype is allowed");var s=i(r,Y);if(n&&r.indexOf(s)<r.indexOf(n))throw new A(k,"Doctype can only be inserted before an element");if(!n&&s)throw new A(k,"Doctype can not be appended since element is present")}}function Q(t,e,n){var r=t.childNodes||[],o=e.childNodes||[];if(e.nodeType===F.DOCUMENT_FRAGMENT_NODE){var a=o.filter(Y);if(a.length>1||i(o,$))throw new A(k,"More than one element or text in fragment");if(1===a.length&&!Z(t,n))throw new A(k,"Element in fragment can not be inserted before doctype")}if(Y(e)&&!Z(t,n))throw new A(k,"Only one element can be added and only after doctype");if(V(e)){if(i(r,(function(t){return V(t)&&t!==n})))throw new A(k,"Only one doctype is allowed");var s=i(r,Y);if(n&&r.indexOf(s)<r.indexOf(n))throw new A(k,"Doctype can only be inserted before an element")}}function J(t,e,n,r){K(t,e,n),t.nodeType===F.DOCUMENT_NODE&&(r||X)(t,e,n);var i=e.parentNode;if(i&&i.removeChild(e),e.nodeType===x){var o=e.firstChild;if(null==o)return e;var a=e.lastChild}else o=a=e;var s=n?n.previousSibling:t.lastChild;o.previousSibling=s,a.nextSibling=n,s?s.nextSibling=o:t.firstChild=o,null==n?t.lastChild=a:n.previousSibling=a;do{o.parentNode=t}while(o!==a&&(o=o.nextSibling));return H(t.ownerDocument||t,t),e.nodeType==x&&(e.firstChild=e.lastChild=null),e}function tt(){this._nsMap={}}function et(){}function nt(){}function rt(){}function it(){}function ot(){}function at(){}function st(){}function ut(){}function ct(){}function lt(){}function ft(){}function dt(){}function ht(t,e){var n=[],r=9==this.nodeType&&this.documentElement||this,i=r.prefix,o=r.namespaceURI;if(o&&null==i&&null==(i=r.lookupPrefix(o)))var a=[{namespace:o,prefix:null}];return gt(this,n,t,e,a),n.join("")}function pt(t,e,n){var r=t.prefix||"",i=t.namespaceURI;if(!i)return!1;if("xml"===r&&i===o.XML||i===o.XMLNS)return!1;for(var a=n.length;a--;){var s=n[a];if(s.prefix===r)return s.namespace!==i}return!0}function mt(t,e,n){t.push(" ",e,'="',n.replace(/[<>&"\t\n\r]/g,U),'"')}function gt(t,e,n,r,i){if(i||(i=[]),r){if(!(t=r(t)))return;if("string"==typeof t)return void e.push(t)}switch(t.nodeType){case d:var a=t.attributes,s=a.length,u=t.firstChild,c=t.tagName,l=c;if(!(n=o.isHTML(t.namespaceURI)||n)&&!t.prefix&&t.namespaceURI){for(var f,v=0;v<a.length;v++)if("xmlns"===a.item(v).name){f=a.item(v).value;break}if(!f)for(var T=i.length-1;T>=0;T--){if(""===(S=i[T]).prefix&&S.namespace===t.namespaceURI){f=S.namespace;break}}if(f!==t.namespaceURI)for(T=i.length-1;T>=0;T--){var S;if((S=i[T]).namespace===t.namespaceURI){S.prefix&&(l=S.prefix+":"+c);break}}}e.push("<",l);for(var E=0;E<s;E++){"xmlns"==(k=a.item(E)).prefix?i.push({prefix:k.localName,namespace:k.value}):"xmlns"==k.nodeName&&i.push({prefix:"",namespace:k.value})}for(E=0;E<s;E++){var k,C,O;if(pt(k=a.item(E),0,i))mt(e,(C=k.prefix||"")?"xmlns:"+C:"xmlns",O=k.namespaceURI),i.push({prefix:C,namespace:O});gt(k,e,n,r,i)}if(c===l&&pt(t,0,i))mt(e,(C=t.prefix||"")?"xmlns:"+C:"xmlns",O=t.namespaceURI),i.push({prefix:C,namespace:O});if(u||n&&!/^(?:meta|link|img|br|hr|input)$/i.test(c)){if(e.push(">"),n&&/^script$/i.test(c))for(;u;)u.data?e.push(u.data):gt(u,e,n,r,i.slice()),u=u.nextSibling;else for(;u;)gt(u,e,n,r,i.slice()),u=u.nextSibling;e.push("</",l,">")}else e.push("/>");return;case _:case x:for(u=t.firstChild;u;)gt(u,e,n,r,i.slice()),u=u.nextSibling;return;case h:return mt(e,t.name,t.value);case p:return e.push(t.data.replace(/[<&>]/g,U));case m:return e.push("<![CDATA[",t.data,"]]>");case b:return e.push("\x3c!--",t.data,"--\x3e");case w:var A=t.publicId,M=t.systemId;if(e.push("<!DOCTYPE ",t.name),A)e.push(" PUBLIC ",A),M&&"."!=M&&e.push(" ",M),e.push(">");else if(M&&"."!=M)e.push(" SYSTEM ",M,">");else{var P=t.internalSubset;P&&e.push(" [",P,"]"),e.push(">")}return;case y:return e.push("<?",t.target," ",t.data,"?>");case g:return e.push("&",t.nodeName,";");default:e.push("??",t.nodeName)}}function vt(t,e,n){var r;switch(e.nodeType){case d:(r=e.cloneNode(!1)).ownerDocument=t;case x:break;case h:n=!0}if(r||(r=e.cloneNode(!1)),r.ownerDocument=t,r.parentNode=null,n)for(var i=e.firstChild;i;)r.appendChild(vt(t,i,n)),i=i.nextSibling;return r}function yt(t,e,n){var r=new e.constructor;for(var i in e)if(Object.prototype.hasOwnProperty.call(e,i)){var o=e[i];"object"!=typeof o&&o!=r[i]&&(r[i]=o)}switch(e.childNodes&&(r.childNodes=new M),r.ownerDocument=t,r.nodeType){case d:var a=e.attributes,s=r.attributes=new I,u=a.length;s._ownerElement=r;for(var c=0;c<u;c++)r.setAttributeNode(yt(t,a.item(c),!0));break;case h:n=!0}if(n)for(var l=e.firstChild;l;)r.appendChild(yt(t,l,n)),l=l.nextSibling;return r}function bt(t,e,n){t[e]=n}A.prototype=Error.prototype,c(S,A),M.prototype={length:0,item:function(t){return this[t]||null},toString:function(t,e){for(var n=[],r=0;r<this.length;r++)gt(this[r],n,t,e);return n.join("")},filter:function(t){return Array.prototype.filter.call(this,t)},indexOf:function(t){return Array.prototype.indexOf.call(this,t)}},P.prototype.item=function(t){return D(this),this[t]},l(P,M),I.prototype={length:0,item:M.prototype.item,getNamedItem:function(t){for(var e=this.length;e--;){var n=this[e];if(n.nodeName==t)return n}},setNamedItem:function(t){var e=t.ownerElement;if(e&&e!=this._ownerElement)throw new A(O);var n=this.getNamedItem(t.nodeName);return R(this._ownerElement,this,t,n),n},setNamedItemNS:function(t){var e,n=t.ownerElement;if(n&&n!=this._ownerElement)throw new A(O);return e=this.getNamedItemNS(t.namespaceURI,t.localName),R(this._ownerElement,this,t,e),e},removeNamedItem:function(t){var e=this.getNamedItem(t);return N(this._ownerElement,this,e),e},removeNamedItemNS:function(t,e){var n=this.getNamedItemNS(t,e);return N(this._ownerElement,this,n),n},getNamedItemNS:function(t,e){for(var n=this.length;n--;){var r=this[n];if(r.localName==e&&r.namespaceURI==t)return r}return null}},j.prototype={hasFeature:function(t,e){return!0},createDocument:function(t,e,n){var r=new z;if(r.implementation=this,r.childNodes=new M,r.doctype=n||null,n&&r.appendChild(n),e){var i=r.createElementNS(t,e);r.appendChild(i)}return r},createDocumentType:function(t,e,n){var r=new at;return r.name=t,r.nodeName=t,r.publicId=e||"",r.systemId=n||"",r}},F.prototype={firstChild:null,lastChild:null,previousSibling:null,nextSibling:null,attributes:null,parentNode:null,childNodes:null,ownerDocument:null,nodeValue:null,namespaceURI:null,prefix:null,localName:null,insertBefore:function(t,e){return J(this,t,e)},replaceChild:function(t,e){J(this,t,e,Q),e&&this.removeChild(e)},removeChild:function(t){return W(this,t)},appendChild:function(t){return this.insertBefore(t,null)},hasChildNodes:function(){return null!=this.firstChild},cloneNode:function(t){return yt(this.ownerDocument||this,this,t)},normalize:function(){for(var t=this.firstChild;t;){var e=t.nextSibling;e&&e.nodeType==p&&t.nodeType==p?(this.removeChild(e),t.appendData(e.data)):(t.normalize(),t=e)}},isSupported:function(t,e){return this.ownerDocument.implementation.hasFeature(t,e)},hasAttributes:function(){return this.attributes.length>0},lookupPrefix:function(t){for(var e=this;e;){var n=e._nsMap;if(n)for(var r in n)if(Object.prototype.hasOwnProperty.call(n,r)&&n[r]===t)return r;e=e.nodeType==h?e.ownerDocument:e.parentNode}return null},lookupNamespaceURI:function(t){for(var e=this;e;){var n=e._nsMap;if(n&&Object.prototype.hasOwnProperty.call(n,t))return n[t];e=e.nodeType==h?e.ownerDocument:e.parentNode}return null},isDefaultNamespace:function(t){return null==this.lookupPrefix(t)}},c(f,F),c(f,F.prototype),z.prototype={nodeName:"#document",nodeType:_,doctype:null,documentElement:null,_inc:1,insertBefore:function(t,e){if(t.nodeType==x){for(var n=t.firstChild;n;){var r=n.nextSibling;this.insertBefore(n,e),n=r}return t}return J(this,t,e),t.ownerDocument=this,null===this.documentElement&&t.nodeType===d&&(this.documentElement=t),t},removeChild:function(t){return this.documentElement==t&&(this.documentElement=null),W(this,t)},replaceChild:function(t,e){J(this,t,e,Q),t.ownerDocument=this,e&&this.removeChild(e),Y(t)&&(this.documentElement=t)},importNode:function(t,e){return vt(this,t,e)},getElementById:function(t){var e=null;return B(this.documentElement,(function(n){if(n.nodeType==d&&n.getAttribute("id")==t)return e=n,!0})),e},getElementsByClassName:function(t){var e=u(t);return new P(this,(function(n){var r=[];return e.length>0&&B(n.documentElement,(function(i){if(i!==n&&i.nodeType===d){var o=i.getAttribute("class");if(o){var a=t===o;if(!a){var s=u(o);a=e.every((c=s,function(t){return c&&-1!==c.indexOf(t)}))}a&&r.push(i)}}var c})),r}))},createElement:function(t){var e=new tt;return e.ownerDocument=this,e.nodeName=t,e.tagName=t,e.localName=t,e.childNodes=new M,(e.attributes=new I)._ownerElement=e,e},createDocumentFragment:function(){var t=new lt;return t.ownerDocument=this,t.childNodes=new M,t},createTextNode:function(t){var e=new rt;return e.ownerDocument=this,e.appendData(t),e},createComment:function(t){var e=new it;return e.ownerDocument=this,e.appendData(t),e},createCDATASection:function(t){var e=new ot;return e.ownerDocument=this,e.appendData(t),e},createProcessingInstruction:function(t,e){var n=new ft;return n.ownerDocument=this,n.tagName=n.target=t,n.nodeValue=n.data=e,n},createAttribute:function(t){var e=new et;return e.ownerDocument=this,e.name=t,e.nodeName=t,e.localName=t,e.specified=!0,e},createEntityReference:function(t){var e=new ct;return e.ownerDocument=this,e.nodeName=t,e},createElementNS:function(t,e){var n=new tt,r=e.split(":"),i=n.attributes=new I;return n.childNodes=new M,n.ownerDocument=this,n.nodeName=e,n.tagName=e,n.namespaceURI=t,2==r.length?(n.prefix=r[0],n.localName=r[1]):n.localName=e,i._ownerElement=n,n},createAttributeNS:function(t,e){var n=new et,r=e.split(":");return n.ownerDocument=this,n.nodeName=e,n.name=e,n.namespaceURI=t,n.specified=!0,2==r.length?(n.prefix=r[0],n.localName=r[1]):n.localName=e,n}},l(z,F),tt.prototype={nodeType:d,hasAttribute:function(t){return null!=this.getAttributeNode(t)},getAttribute:function(t){var e=this.getAttributeNode(t);return e&&e.value||""},getAttributeNode:function(t){return this.attributes.getNamedItem(t)},setAttribute:function(t,e){var n=this.ownerDocument.createAttribute(t);n.value=n.nodeValue=""+e,this.setAttributeNode(n)},removeAttribute:function(t){var e=this.getAttributeNode(t);e&&this.removeAttributeNode(e)},appendChild:function(t){return t.nodeType===x?this.insertBefore(t,null):function(t,e){return e.parentNode&&e.parentNode.removeChild(e),e.parentNode=t,e.previousSibling=t.lastChild,e.nextSibling=null,e.previousSibling?e.previousSibling.nextSibling=e:t.firstChild=e,t.lastChild=e,H(t.ownerDocument,t,e),e}(this,t)},setAttributeNode:function(t){return this.attributes.setNamedItem(t)},setAttributeNodeNS:function(t){return this.attributes.setNamedItemNS(t)},removeAttributeNode:function(t){return this.attributes.removeNamedItem(t.nodeName)},removeAttributeNS:function(t,e){var n=this.getAttributeNodeNS(t,e);n&&this.removeAttributeNode(n)},hasAttributeNS:function(t,e){return null!=this.getAttributeNodeNS(t,e)},getAttributeNS:function(t,e){var n=this.getAttributeNodeNS(t,e);return n&&n.value||""},setAttributeNS:function(t,e,n){var r=this.ownerDocument.createAttributeNS(t,e);r.value=r.nodeValue=""+n,this.setAttributeNode(r)},getAttributeNodeNS:function(t,e){return this.attributes.getNamedItemNS(t,e)},getElementsByTagName:function(t){return new P(this,(function(e){var n=[];return B(e,(function(r){r===e||r.nodeType!=d||"*"!==t&&r.tagName!=t||n.push(r)})),n}))},getElementsByTagNameNS:function(t,e){return new P(this,(function(n){var r=[];return B(n,(function(i){i===n||i.nodeType!==d||"*"!==t&&i.namespaceURI!==t||"*"!==e&&i.localName!=e||r.push(i)})),r}))}},z.prototype.getElementsByTagName=tt.prototype.getElementsByTagName,z.prototype.getElementsByTagNameNS=tt.prototype.getElementsByTagNameNS,l(tt,F),et.prototype.nodeType=h,l(et,F),nt.prototype={data:"",substringData:function(t,e){return this.data.substring(t,t+e)},appendData:function(t){t=this.data+t,this.nodeValue=this.data=t,this.length=t.length},insertData:function(t,e){this.replaceData(t,0,e)},appendChild:function(t){throw new Error(E[k])},deleteData:function(t,e){this.replaceData(t,e,"")},replaceData:function(t,e,n){n=this.data.substring(0,t)+n+this.data.substring(t+e),this.nodeValue=this.data=n,this.length=n.length}},l(nt,F),rt.prototype={nodeName:"#text",nodeType:p,splitText:function(t){var e=this.data,n=e.substring(t);e=e.substring(0,t),this.data=this.nodeValue=e,this.length=e.length;var r=this.ownerDocument.createTextNode(n);return this.parentNode&&this.parentNode.insertBefore(r,this.nextSibling),r}},l(rt,nt),it.prototype={nodeName:"#comment",nodeType:b},l(it,nt),ot.prototype={nodeName:"#cdata-section",nodeType:m},l(ot,nt),at.prototype.nodeType=w,l(at,F),st.prototype.nodeType=T,l(st,F),ut.prototype.nodeType=v,l(ut,F),ct.prototype.nodeType=g,l(ct,F),lt.prototype.nodeName="#document-fragment",lt.prototype.nodeType=x,l(lt,F),ft.prototype.nodeType=y,l(ft,F),dt.prototype.serializeToString=function(t,e,n){return ht.call(t,e,n)},F.prototype.toString=ht;try{if(Object.defineProperty){function _t(t){switch(t.nodeType){case d:case x:var e=[];for(t=t.firstChild;t;)7!==t.nodeType&&8!==t.nodeType&&e.push(_t(t)),t=t.nextSibling;return e.join("");default:return t.nodeValue}}Object.defineProperty(P.prototype,"length",{get:function(){return D(this),this.$$length}}),Object.defineProperty(F.prototype,"textContent",{get:function(){return _t(this)},set:function(t){switch(this.nodeType){case d:case x:for(;this.firstChild;)this.removeChild(this.firstChild);(t||String(t))&&this.appendChild(this.ownerDocument.createTextNode(t));break;default:this.data=t,this.value=t,this.nodeValue=t}}}),bt=function(t,e,n){t["$$"+e]=n}}}catch(wt){}e.DocumentType=at,e.DOMException=A,e.DOMImplementation=j,e.Element=tt,e.Node=F,e.NodeList=M,e.XMLSerializer=dt},31045:function(t,e,n){var r=n(72167).freeze;e.XML_ENTITIES=r({amp:"&",apos:"'",gt:">",lt:"<",quot:'"'}),e.HTML_ENTITIES=r({lt:"<",gt:">",amp:"&",quot:'"',apos:"'",Agrave:"À",Aacute:"Á",Acirc:"Â",Atilde:"Ã",Auml:"Ä",Aring:"Å",AElig:"Æ",Ccedil:"Ç",Egrave:"È",Eacute:"É",Ecirc:"Ê",Euml:"Ë",Igrave:"Ì",Iacute:"Í",Icirc:"Î",Iuml:"Ï",ETH:"Ð",Ntilde:"Ñ",Ograve:"Ò",Oacute:"Ó",Ocirc:"Ô",Otilde:"Õ",Ouml:"Ö",Oslash:"Ø",Ugrave:"Ù",Uacute:"Ú",Ucirc:"Û",Uuml:"Ü",Yacute:"Ý",THORN:"Þ",szlig:"ß",agrave:"à",aacute:"á",acirc:"â",atilde:"ã",auml:"ä",aring:"å",aelig:"æ",ccedil:"ç",egrave:"è",eacute:"é",ecirc:"ê",euml:"ë",igrave:"ì",iacute:"í",icirc:"î",iuml:"ï",eth:"ð",ntilde:"ñ",ograve:"ò",oacute:"ó",ocirc:"ô",otilde:"õ",ouml:"ö",oslash:"ø",ugrave:"ù",uacute:"ú",ucirc:"û",uuml:"ü",yacute:"ý",thorn:"þ",yuml:"ÿ",nbsp:" ",iexcl:"¡",cent:"¢",pound:"£",curren:"¤",yen:"¥",brvbar:"¦",sect:"§",uml:"¨",copy:"©",ordf:"ª",laquo:"«",not:"¬",shy:"­­",reg:"®",macr:"¯",deg:"°",plusmn:"±",sup2:"²",sup3:"³",acute:"´",micro:"µ",para:"¶",middot:"·",cedil:"¸",sup1:"¹",ordm:"º",raquo:"»",frac14:"¼",frac12:"½",frac34:"¾",iquest:"¿",times:"×",divide:"÷",forall:"∀",part:"∂",exist:"∃",empty:"∅",nabla:"∇",isin:"∈",notin:"∉",ni:"∋",prod:"∏",sum:"∑",minus:"−",lowast:"∗",radic:"√",prop:"∝",infin:"∞",ang:"∠",and:"∧",or:"∨",cap:"∩",cup:"∪",int:"∫",there4:"∴",sim:"∼",cong:"≅",asymp:"≈",ne:"≠",equiv:"≡",le:"≤",ge:"≥",sub:"⊂",sup:"⊃",nsub:"⊄",sube:"⊆",supe:"⊇",oplus:"⊕",otimes:"⊗",perp:"⊥",sdot:"⋅",Alpha:"Α",Beta:"Β",Gamma:"Γ",Delta:"Δ",Epsilon:"Ε",Zeta:"Ζ",Eta:"Η",Theta:"Θ",Iota:"Ι",Kappa:"Κ",Lambda:"Λ",Mu:"Μ",Nu:"Ν",Xi:"Ξ",Omicron:"Ο",Pi:"Π",Rho:"Ρ",Sigma:"Σ",Tau:"Τ",Upsilon:"Υ",Phi:"Φ",Chi:"Χ",Psi:"Ψ",Omega:"Ω",alpha:"α",beta:"β",gamma:"γ",delta:"δ",epsilon:"ε",zeta:"ζ",eta:"η",theta:"θ",iota:"ι",kappa:"κ",lambda:"λ",mu:"μ",nu:"ν",xi:"ξ",omicron:"ο",pi:"π",rho:"ρ",sigmaf:"ς",sigma:"σ",tau:"τ",upsilon:"υ",phi:"φ",chi:"χ",psi:"ψ",omega:"ω",thetasym:"ϑ",upsih:"ϒ",piv:"ϖ",OElig:"Œ",oelig:"œ",Scaron:"Š",scaron:"š",Yuml:"Ÿ",fnof:"ƒ",circ:"ˆ",tilde:"˜",ensp:" ",emsp:" ",thinsp:" ",zwnj:"‌",zwj:"‍",lrm:"‎",rlm:"‏",ndash:"–",mdash:"—",lsquo:"‘",rsquo:"’",sbquo:"‚",ldquo:"“",rdquo:"”",bdquo:"„",dagger:"†",Dagger:"‡",bull:"•",hellip:"…",permil:"‰",prime:"′",Prime:"″",lsaquo:"‹",rsaquo:"›",oline:"‾",euro:"€",trade:"™",larr:"←",uarr:"↑",rarr:"→",darr:"↓",harr:"↔",crarr:"↵",lceil:"⌈",rceil:"⌉",lfloor:"⌊",rfloor:"⌋",loz:"◊",spades:"♠",clubs:"♣",hearts:"♥",diams:"♦"}),e.entityMap=e.HTML_ENTITIES},3969:function(t,e,n){var r=n(41146);r.DOMImplementation,r.XMLSerializer,e.DOMParser=n(86129).DOMParser},76925:function(t,e,n){var r=n(72167).NAMESPACE,i=/[A-Z_a-z\xC0-\xD6\xD8-\xF6\u00F8-\u02FF\u0370-\u037D\u037F-\u1FFF\u200C-\u200D\u2070-\u218F\u2C00-\u2FEF\u3001-\uD7FF\uF900-\uFDCF\uFDF0-\uFFFD]/,o=new RegExp("[\\-\\.0-9"+i.source.slice(1,-1)+"\\u00B7\\u0300-\\u036F\\u203F-\\u2040]"),a=new RegExp("^"+i.source+o.source+"*(?::"+i.source+o.source+"*)?$");function s(t,e){this.message=t,this.locator=e,Error.captureStackTrace&&Error.captureStackTrace(this,s)}function u(){}function c(t,e){return e.lineNumber=t.lineNumber,e.columnNumber=t.columnNumber,e}function l(t,e,n,i,o,a){function s(t,e,r){n.attributeNames.hasOwnProperty(t)&&a.fatalError("Attribute "+t+" redefined"),n.addValue(t,e.replace(/[\t\n\r]/g," ").replace(/&#?\w+;/g,o),r)}for(var u,c=++e,l=0;;){var f=t.charAt(c);switch(f){case"=":if(1===l)u=t.slice(e,c),l=3;else{if(2!==l)throw new Error("attribute equal must after attrName");l=3}break;case"'":case'"':if(3===l||1===l){if(1===l&&(a.warning('attribute value must after "="'),u=t.slice(e,c)),e=c+1,!((c=t.indexOf(f,e))>0))throw new Error("attribute value no end '"+f+"' match");s(u,d=t.slice(e,c),e-1),l=5}else{if(4!=l)throw new Error('attribute value must after "="');s(u,d=t.slice(e,c),e),a.warning('attribute "'+u+'" missed start quot('+f+")!!"),e=c+1,l=5}break;case"/":switch(l){case 0:n.setTagName(t.slice(e,c));case 5:case 6:case 7:l=7,n.closed=!0;case 4:case 1:break;case 2:n.closed=!0;break;default:throw new Error("attribute invalid close char('/')")}break;case"":return a.error("unexpected end of input"),0==l&&n.setTagName(t.slice(e,c)),c;case">":switch(l){case 0:n.setTagName(t.slice(e,c));case 5:case 6:case 7:break;case 4:case 1:"/"===(d=t.slice(e,c)).slice(-1)&&(n.closed=!0,d=d.slice(0,-1));case 2:2===l&&(d=u),4==l?(a.warning('attribute "'+d+'" missed quot(")!'),s(u,d,e)):(r.isHTML(i[""])&&d.match(/^(?:disabled|checked|selected)$/i)||a.warning('attribute "'+d+'" missed value!! "'+d+'" instead!!'),s(d,d,e));break;case 3:throw new Error("attribute value missed!!")}return c;case"":f=" ";default:if(f<=" ")switch(l){case 0:n.setTagName(t.slice(e,c)),l=6;break;case 1:u=t.slice(e,c),l=2;break;case 4:var d=t.slice(e,c);a.warning('attribute "'+d+'" missed quot(")!!'),s(u,d,e);case 5:l=6}else switch(l){case 2:n.tagName;r.isHTML(i[""])&&u.match(/^(?:disabled|checked|selected)$/i)||a.warning('attribute "'+u+'" missed value!! "'+u+'" instead2!!'),s(u,u,e),e=c,l=1;break;case 5:a.warning('attribute space is required"'+u+'"!!');case 6:l=1,e=c;break;case 3:l=4,e=c;break;case 7:throw new Error("elements closed character '/' and '>' must be connected to")}}c++}}function f(t,e,n){for(var i=t.tagName,o=null,a=t.length;a--;){var s=t[a],u=s.qName,c=s.value;if((h=u.indexOf(":"))>0)var l=s.prefix=u.slice(0,h),f=u.slice(h+1),d="xmlns"===l&&f;else f=u,l=null,d="xmlns"===u&&"";s.localName=f,!1!==d&&(null==o&&(o={},p(n,n={})),n[d]=o[d]=c,s.uri=r.XMLNS,e.startPrefixMapping(d,c))}for(a=t.length;a--;){(l=(s=t[a]).prefix)&&("xml"===l&&(s.uri=r.XML),"xmlns"!==l&&(s.uri=n[l||""]))}var h;(h=i.indexOf(":"))>0?(l=t.prefix=i.slice(0,h),f=t.localName=i.slice(h+1)):(l=null,f=t.localName=i);var m=t.uri=n[l||""];if(e.startElement(m,f,i,t),!t.closed)return t.currentNSMap=n,t.localNSMap=o,!0;if(e.endElement(m,f,i),o)for(l in o)Object.prototype.hasOwnProperty.call(o,l)&&e.endPrefixMapping(l)}function d(t,e,n,r,i){if(/^(?:script|textarea)$/i.test(n)){var o=t.indexOf("</"+n+">",e),a=t.substring(e+1,o);if(/[&<]/.test(a))return/^script$/i.test(n)?(i.characters(a,0,a.length),o):(a=a.replace(/&#?\w+;/g,r),i.characters(a,0,a.length),o)}return e+1}function h(t,e,n,r){var i=r[n];return null==i&&((i=t.lastIndexOf("</"+n+">"))<e&&(i=t.lastIndexOf("</"+n)),r[n]=i),i<e}function p(t,e){for(var n in t)Object.prototype.hasOwnProperty.call(t,n)&&(e[n]=t[n])}function m(t,e,n,r){if("-"===t.charAt(e+2))return"-"===t.charAt(e+3)?(i=t.indexOf("--\x3e",e+4))>e?(n.comment(t,e+4,i-e-4),i+3):(r.error("Unclosed comment"),-1):-1;if("CDATA["==t.substr(e+3,6)){var i=t.indexOf("]]>",e+9);return n.startCDATA(),n.characters(t,e+9,i-e-9),n.endCDATA(),i+3}var o=function(t,e){var n,r=[],i=/'[^']+'|"[^"]+"|[^\s<>\/=]+=?|(\/?\s*>|<)/g;i.lastIndex=e,i.exec(t);for(;n=i.exec(t);)if(r.push(n),n[1])return r}(t,e),a=o.length;if(a>1&&/!doctype/i.test(o[0][0])){var s=o[1][0],u=!1,c=!1;a>3&&(/^public$/i.test(o[2][0])?(u=o[3][0],c=a>4&&o[4][0]):/^system$/i.test(o[2][0])&&(c=o[3][0]));var l=o[a-1];return n.startDTD(s,u,c),n.endDTD(),l.index+l[0].length}return-1}function g(t,e,n){var r=t.indexOf("?>",e);if(r){var i=t.substring(e,r).match(/^<\?(\S*)\s*([\s\S]*?)\s*$/);if(i){i[0].length;return n.processingInstruction(i[1],i[2]),r+2}return-1}return-1}function v(){this.attributeNames={}}s.prototype=new Error,s.prototype.name=s.name,u.prototype={parse:function(t,e,n){var i=this.domBuilder;i.startDocument(),p(e,e={}),function(t,e,n,i,o){function a(t){if(t>65535){var e=55296+((t-=65536)>>10),n=56320+(1023&t);return String.fromCharCode(e,n)}return String.fromCharCode(t)}function u(t){var e=t.slice(1,-1);return Object.hasOwnProperty.call(n,e)?n[e]:"#"===e.charAt(0)?a(parseInt(e.substr(1).replace("x","0x"))):(o.error("entity not found:"+t),t)}function p(e){if(e>E){var n=t.substring(E,e).replace(/&#?\w+;/g,u);x&&y(E),i.characters(n,0,e-E),E=e}}function y(e,n){for(;e>=_&&(n=w.exec(t));)b=n.index,_=b+n[0].length,x.lineNumber++;x.columnNumber=e-b+1}var b=0,_=0,w=/.*(?:\r\n?|\n)|.*$/g,x=i.locator,T=[{currentNSMap:e}],S={},E=0;for(;;){try{var k=t.indexOf("<",E);if(k<0){if(!t.substr(E).match(/^\s*$/)){var C=i.doc,O=C.createTextNode(t.substr(E));C.appendChild(O),i.currentElement=O}return}switch(k>E&&p(k),t.charAt(k+1)){case"/":var A=t.indexOf(">",k+3),M=t.substring(k+2,A).replace(/[ \t\n\r]+$/g,""),P=T.pop();A<0?(M=t.substring(k+2).replace(/[\s<].*/,""),o.error("end tag name: "+M+" is not complete:"+P.tagName),A=k+1+M.length):M.match(/\s</)&&(M=M.replace(/[\s<].*/,""),o.error("end tag name: "+M+" maybe not complete"),A=k+1+M.length);var D=P.localNSMap,I=P.tagName==M;if(I||P.tagName&&P.tagName.toLowerCase()==M.toLowerCase()){if(i.endElement(P.uri,P.localName,M),D)for(var L in D)Object.prototype.hasOwnProperty.call(D,L)&&i.endPrefixMapping(L);I||o.fatalError("end tag name: "+M+" is not match the current start tagName:"+P.tagName)}else T.push(P);A++;break;case"?":x&&y(k),A=g(t,k,i);break;case"!":x&&y(k),A=m(t,k,i,o);break;default:x&&y(k);var R=new v,N=T[T.length-1].currentNSMap,j=(A=l(t,k,R,N,u,o),R.length);if(!R.closed&&h(t,A,R.tagName,S)&&(R.closed=!0,n.nbsp||o.warning("unclosed xml attribute")),x&&j){for(var F=c(x,{}),U=0;U<j;U++){var B=R[U];y(B.offset),B.locator=c(x,{})}i.locator=F,f(R,i,N)&&T.push(R),i.locator=x}else f(R,i,N)&&T.push(R);r.isHTML(R.uri)&&!R.closed?A=d(t,A,R.tagName,u,i):A++}}catch(t){if(t instanceof s)throw t;o.error("element parse error: "+t),A=-1}A>E?E=A:p(Math.max(k,E)+1)}}(t,e,n,i,this.errorHandler),i.endDocument()}},v.prototype={setTagName:function(t){if(!a.test(t))throw new Error("invalid tagName:"+t);this.tagName=t},addValue:function(t,e,n){if(!a.test(t))throw new Error("invalid attribute:"+t);this.attributeNames[t]=this.length,this[this.length++]={qName:t,value:e,offset:n}},length:0,getLocalName:function(t){return this[t].localName},getLocator:function(t){return this[t].locator},getQName:function(t){return this[t].qName},getURI:function(t){return this[t].uri},getValue:function(t){return this[t].value}},e.XMLReader=u,e.ParseError=s},64666:function(t,e,n){"use strict";var r;"Set"in n.g?"function"==typeof Set.prototype.forEach&&(r=!1,new Set([!0]).forEach((function(t){r=t})),!0===r)?t.exports=function(t){var e=[];return new Set(t).forEach((function(t){e.push(t)})),e}:t.exports=function(t){var e=new Set;return t.filter((function(t){return!e.has(t)&&(e.add(t),!0)}))}:t.exports=function(t){for(var e=[],n=0;n<t.length;n++)-1===e.indexOf(t[n])&&e.push(t[n]);return e}},9669:function(t,e,n){t.exports=n(51609)},55448:function(t,e,n){"use strict";var r=n(64867),i=n(36026),o=n(4372),a=n(15327),s=n(94097),u=n(84109),c=n(67985),l=n(85061);t.exports=function(t){return new Promise((function(e,n){var f=t.data,d=t.headers,h=t.responseType;r.isFormData(f)&&delete d["Content-Type"];var p=new XMLHttpRequest;if(t.auth){var m=t.auth.username||"",g=t.auth.password?unescape(encodeURIComponent(t.auth.password)):"";d.Authorization="Basic "+btoa(m+":"+g)}var v=s(t.baseURL,t.url);function y(){if(p){var r="getAllResponseHeaders"in p?u(p.getAllResponseHeaders()):null,o={data:h&&"text"!==h&&"json"!==h?p.response:p.responseText,status:p.status,statusText:p.statusText,headers:r,config:t,request:p};i(e,n,o),p=null}}if(p.open(t.method.toUpperCase(),a(v,t.params,t.paramsSerializer),!0),p.timeout=t.timeout,"onloadend"in p?p.onloadend=y:p.onreadystatechange=function(){p&&4===p.readyState&&(0!==p.status||p.responseURL&&0===p.responseURL.indexOf("file:"))&&setTimeout(y)},p.onabort=function(){p&&(n(l("Request aborted",t,"ECONNABORTED",p)),p=null)},p.onerror=function(){n(l("Network Error",t,null,p)),p=null},p.ontimeout=function(){var e="timeout of "+t.timeout+"ms exceeded";t.timeoutErrorMessage&&(e=t.timeoutErrorMessage),n(l(e,t,t.transitional&&t.transitional.clarifyTimeoutError?"ETIMEDOUT":"ECONNABORTED",p)),p=null},r.isStandardBrowserEnv()){var b=(t.withCredentials||c(v))&&t.xsrfCookieName?o.read(t.xsrfCookieName):void 0;b&&(d[t.xsrfHeaderName]=b)}"setRequestHeader"in p&&r.forEach(d,(function(t,e){void 0===f&&"content-type"===e.toLowerCase()?delete d[e]:p.setRequestHeader(e,t)})),r.isUndefined(t.withCredentials)||(p.withCredentials=!!t.withCredentials),h&&"json"!==h&&(p.responseType=t.responseType),"function"==typeof t.onDownloadProgress&&p.addEventListener("progress",t.onDownloadProgress),"function"==typeof t.onUploadProgress&&p.upload&&p.upload.addEventListener("progress",t.onUploadProgress),t.cancelToken&&t.cancelToken.promise.then((function(t){p&&(p.abort(),n(t),p=null)})),f||(f=null),p.send(f)}))}},51609:function(t,e,n){"use strict";var r=n(64867),i=n(91849),o=n(30321),a=n(47185);function s(t){var e=new o(t),n=i(o.prototype.request,e);return r.extend(n,o.prototype,e),r.extend(n,e),n}var u=s(n(45655));u.Axios=o,u.create=function(t){return s(a(u.defaults,t))},u.Cancel=n(65263),u.CancelToken=n(14972),u.isCancel=n(26502),u.all=function(t){return Promise.all(t)},u.spread=n(8713),u.isAxiosError=n(16268),t.exports=u,t.exports.default=u},65263:function(t){"use strict";function e(t){this.message=t}e.prototype.toString=function(){return"Cancel"+(this.message?": "+this.message:"")},e.prototype.__CANCEL__=!0,t.exports=e},14972:function(t,e,n){"use strict";var r=n(65263);function i(t){if("function"!=typeof t)throw new TypeError("executor must be a function.");var e;this.promise=new Promise((function(t){e=t}));var n=this;t((function(t){n.reason||(n.reason=new r(t),e(n.reason))}))}i.prototype.throwIfRequested=function(){if(this.reason)throw this.reason},i.source=function(){var t;return{token:new i((function(e){t=e})),cancel:t}},t.exports=i},26502:function(t){"use strict";t.exports=function(t){return!(!t||!t.__CANCEL__)}},30321:function(t,e,n){"use strict";var r=n(64867),i=n(15327),o=n(80782),a=n(13572),s=n(47185),u=n(54875),c=u.validators;function l(t){this.defaults=t,this.interceptors={request:new o,response:new o}}l.prototype.request=function(t){"string"==typeof t?(t=arguments[1]||{}).url=arguments[0]:t=t||{},(t=s(this.defaults,t)).method?t.method=t.method.toLowerCase():this.defaults.method?t.method=this.defaults.method.toLowerCase():t.method="get";var e=t.transitional;void 0!==e&&u.assertOptions(e,{silentJSONParsing:c.transitional(c.boolean,"1.0.0"),forcedJSONParsing:c.transitional(c.boolean,"1.0.0"),clarifyTimeoutError:c.transitional(c.boolean,"1.0.0")},!1);var n=[],r=!0;this.interceptors.request.forEach((function(e){"function"==typeof e.runWhen&&!1===e.runWhen(t)||(r=r&&e.synchronous,n.unshift(e.fulfilled,e.rejected))}));var i,o=[];if(this.interceptors.response.forEach((function(t){o.push(t.fulfilled,t.rejected)})),!r){var l=[a,void 0];for(Array.prototype.unshift.apply(l,n),l=l.concat(o),i=Promise.resolve(t);l.length;)i=i.then(l.shift(),l.shift());return i}for(var f=t;n.length;){var d=n.shift(),h=n.shift();try{f=d(f)}catch(t){h(t);break}}try{i=a(f)}catch(t){return Promise.reject(t)}for(;o.length;)i=i.then(o.shift(),o.shift());return i},l.prototype.getUri=function(t){return t=s(this.defaults,t),i(t.url,t.params,t.paramsSerializer).replace(/^\?/,"")},r.forEach(["delete","get","head","options"],(function(t){l.prototype[t]=function(e,n){return this.request(s(n||{},{method:t,url:e,data:(n||{}).data}))}})),r.forEach(["post","put","patch"],(function(t){l.prototype[t]=function(e,n,r){return this.request(s(r||{},{method:t,url:e,data:n}))}})),t.exports=l},80782:function(t,e,n){"use strict";var r=n(64867);function i(){this.handlers=[]}i.prototype.use=function(t,e,n){return this.handlers.push({fulfilled:t,rejected:e,synchronous:!!n&&n.synchronous,runWhen:n?n.runWhen:null}),this.handlers.length-1},i.prototype.eject=function(t){this.handlers[t]&&(this.handlers[t]=null)},i.prototype.forEach=function(t){r.forEach(this.handlers,(function(e){null!==e&&t(e)}))},t.expor
[truncated: 2,241,761 more chars]
