# Supplementary material for: Providing Equitable Care for Patients With Non-English Language Preference in Telemedicine: Training on Working With Interpreters in Telehealth
Source: MedEdPORTAL. 2023 Dec 14;19:11367. doi: 10.15766/mep_2374-8265.11367 (PMC10719426; doi:10.15766/mep_2374-8265.11367)
Supplement: Supplementary file 1 — Module Instructions.docxEquitable Care in Telemedicine folderFacilitator Guide for Alternative Teaching Options.docxInterpreter Room for Improvement Example.mp4Interpreter Better Example.mp4Working With Interpreters in Telehealth.pptxTips for Best Practices With Interpreters Handout.docxPostsurvey.docx [file mep_2374-8265.11367-s001.zip › B. Equitable Care in Telemedicine/content/lib/rise/eb9bd09f.js]

/*! For license information please see eb9bd09f.js.LICENSE.txt */
"use strict";(self.wpRiseJsonp=self.wpRiseJsonp||[]).push([["node_modules_react_index_js-_ab5b1"],{72408:function(e,t,r){var n=r(27418),o="function"==typeof Symbol&&Symbol.for,u=o?Symbol.for("react.element"):60103,f=o?Symbol.for("react.portal"):60106,l=o?Symbol.for("react.fragment"):60107,c=o?Symbol.for("react.strict_mode"):60108,i=o?Symbol.for("react.profiler"):60114,a=o?Symbol.for("react.provider"):60109,s=o?Symbol.for("react.context"):60110,p=o?Symbol.for("react.forward_ref"):60112,y=o?Symbol.for("react.suspense"):60113,d=o?Symbol.for("react.memo"):60115,h=o?Symbol.for("react.lazy"):60116,v="function"==typeof Symbol&&Symbol.iterator;function m(e){for(var t="https://reactjs.org/docs/error-decoder.html?invariant="+e,r=1;r<arguments.length;r++)t+="&args[]="+encodeURIComponent(arguments[r]);return"Minified React error #"+e+"; visit "+t+" for the full message or use the non-minified dev environment for full errors and additional helpful warnings."}var b={isMounted:function(){return!1},enqueueForceUpdate:function(){},enqueueReplaceState:function(){},enqueueSetState:function(){}},_={};function S(e,t,r){this.props=e,this.context=t,this.refs=_,this.updater=r||b}function k(){}function w(e,t,r){this.props=e,this.context=t,this.refs=_,this.updater=r||b}S.prototype.isReactComponent={},S.prototype.setState=function(e,t){if("object"!=typeof e&&"function"!=typeof e&&null!=e)throw Error(m(85));this.updater.enqueueSetState(this,e,t,"setState")},S.prototype.forceUpdate=function(e){this.updater.enqueueForceUpdate(this,e,"forceUpdate")},k.prototype=S.prototype;var $=w.prototype=new k;$.constructor=w,n($,S.prototype),$.isPureReactComponent=!0;var g={current:null},R=Object.prototype.hasOwnProperty,C={key:!0,ref:!0,__self:!0,__source:!0};function x(e,t,r){var n,o={},f=null,l=null;if(null!=t)for(n in void 0!==t.ref&&(l=t.ref),void 0!==t.key&&(f=""+t.key),t)R.call(t,n)&&!C.hasOwnProperty(n)&&(o[n]=t[n]);var c=arguments.length-2;if(1===c)o.children=r;else if(1<c){for(var i=Array(c),a=0;a<c;a++)i[a]=arguments[a+2];o.children=i}if(e&&e.defaultProps)for(n in c=e.defaultProps)void 0===o[n]&&(o[n]=c[n]);return{$$typeof:u,type:e,key:f,ref:l,props:o,_owner:g.current}}function E(e){return"object"==typeof e&&null!==e&&e.$$typeof===u}var P=/\/+/g,j=[];function O(e,t,r,n){if(j.length){var o=j.pop();return o.result=e,o.keyPrefix=t,o.func=r,o.context=n,o.count=0,o}return{result:e,keyPrefix:t,func:r,context:n,count:0}}function A(e){e.result=null,e.keyPrefix=null,e.func=null,e.context=null,e.count=0,10>j.length&&j.push(e)}function I(e,t,r,n){var o=typeof e;"undefined"!==o&&"boolean"!==o||(e=null);var l=!1;if(null===e)l=!0;else switch(o){case"string":case"number":l=!0;break;case"object":switch(e.$$typeof){case u:case f:l=!0}}if(l)return r(n,e,""===t?"."+q(e,0):t),1;if(l=0,t=""===t?".":t+":",Array.isArray(e))for(var c=0;c<e.length;c++){var i=t+q(o=e[c],c);l+=I(o,i,r,n)}else if(null===e||"object"!=typeof e?i=null:i="function"==typeof(i=v&&e[v]||e["@@iterator"])?i:null,"function"==typeof i)for(e=i.call(e),c=0;!(o=e.next()).done;)l+=I(o=o.value,i=t+q(o,c++),r,n);else if("object"===o)throw r=""+e,Error(m(31,"[object Object]"===r?"object with keys {"+Object.keys(e).join(", ")+"}":r,""));return l}function U(e,t,r){return null==e?0:I(e,"",t,r)}function q(e,t){return"object"==typeof e&&null!==e&&null!=e.key?function(e){var t={"=":"=0",":":"=2"};return"$"+(""+e).replace(/[=:]/g,(function(e){return t[e]}))}(e.key):t.toString(36)}function F(e,t){e.func.call(e.context,t,e.count++)}function L(e,t,r){var n=e.result,o=e.keyPrefix;e=e.func.call(e.context,t,e.count++),Array.isArray(e)?M(e,n,r,(function(e){return e})):null!=e&&(E(e)&&(e=function(e,t){return{$$typeof:u,type:e.type,key:t,ref:e.ref,props:e.props,_owner:e._owner}}(e,o+(!e.key||t&&t.key===e.key?"":(""+e.key).replace(P,"$&/")+"/")+r)),n.push(e))}function M(e,t,r,n,o){var u="";null!=r&&(u=(""+r).replace(P,"$&/")+"/"),U(e,L,t=O(t,u,n,o)),A(t)}var D={current:null};function V(){var e=D.current;if(null===e)throw Error(m(321));return e}var B={ReactCurrentDispatcher:D,ReactCurrentBatchConfig:{suspense:null},ReactCurrentOwner:g,IsSomeRendererActing:{current:!1},assign:n};t.Children={map:function(e,t,r){if(null==e)return e;var n=[];return M(e,n,null,t,r),n},forEach:function(e,t,r){if(null==e)return e;U(e,F,t=O(null,null,t,r)),A(t)},count:function(e){return U(e,(function(){return null}),null)},toArray:function(e){var t=[];return M(e,t,null,(function(e){return e})),t},only:function(e){if(!E(e))throw Error(m(143));return e}},t.Component=S,t.Fragment=l,t.Profiler=i,t.PureComponent=w,t.StrictMode=c,t.Suspense=y,t.__SECRET_INTERNALS_DO_NOT_USE_OR_YOU_WILL_BE_FIRED=B,t.cloneElement=function(e,t,r){if(null==e)throw Error(m(267,e));var o=n({},e.props),f=e.key,l=e.ref,c=e._owner;if(null!=t){if(void 0!==t.ref&&(l=t.ref,c=g.current),void 0!==t.key&&(f=""+t.key),e.type&&e.type.defaultProps)var i=e.type.defaultProps;for(a in t)R.call(t,a)&&!C.hasOwnProperty(a)&&(o[a]=void 0===t[a]&&void 0!==i?i[a]:t[a])}var a=arguments.length-2;if(1===a)o.children=r;else if(1<a){i=Array(a);for(var s=0;s<a;s++)i[s]=arguments[s+2];o.children=i}return{$$typeof:u,type:e.type,key:f,ref:l,props:o,_owner:c}},t.createContext=function(e,t){return void 0===t&&(t=null),(e={$$typeof:s,_calculateChangedBits:t,_currentValue:e,_currentValue2:e,_threadCount:0,Provider:null,Consumer:null}).Provider={$$typeof:a,_context:e},e.Consumer=e},t.createElement=x,t.createFactory=function(e){var t=x.bind(null,e);return t.type=e,t},t.createRef=function(){return{current:null}},t.forwardRef=function(e){return{$$typeof:p,render:e}},t.isValidElement=E,t.lazy=function(e){return{$$typeof:h,_ctor:e,_status:-1,_result:null}},t.memo=function(e,t){return{$$typeof:d,type:e,compare:void 0===t?null:t}},t.useCallback=function(e,t){return V().useCallback(e,t)},t.useContext=function(e,t){return V().useContext(e,t)},t.useDebugValue=function(){},t.useEffect=function(e,t){return V().useEffect(e,t)},t.useImperativeHandle=function(e,t,r){return V().useImperativeHandle(e,t,r)},t.useLayoutEffect=function(e,t){return V().useLayoutEffect(e,t)},t.useMemo=function(e,t){return V().useMemo(e,t)},t.useReducer=function(e,t,r){return V().useReducer(e,t,r)},t.useRef=function(e){return V().useRef(e)},t.useState=function(e){return V().useState(e)},t.version="16.14.0"},67294:function(e,t,r){e.exports=r(72408)}}]);
