# Supplementary material for: Providing Equitable Care for Patients With Non-English Language Preference in Telemedicine: Training on Working With Interpreters in Telehealth
Source: MedEdPORTAL. 2023 Dec 14;19:11367. doi: 10.15766/mep_2374-8265.11367 (PMC10719426; doi:10.15766/mep_2374-8265.11367)
Supplement: Supplementary file 1 — Module Instructions.docxEquitable Care in Telemedicine folderFacilitator Guide for Alternative Teaching Options.docxInterpreter Room for Improvement Example.mp4Interpreter Better Example.mp4Working With Interpreters in Telehealth.pptxTips for Best Practices With Interpreters Handout.docxPostsurvey.docx [file mep_2374-8265.11367-s001.zip › B. Equitable Care in Telemedicine/content/lib/wb/467c7226.css]

.ProseMirror {
  position: relative;
}

.ProseMirror {
  word-wrap: break-word;
  white-space: pre-wrap;
  white-space: break-spaces;
  -webkit-font-variant-ligatures: none;
  font-variant-ligatures: none;
  font-feature-settings: "liga" 0; /* the above doesn't seem to work in Edge */
}

.ProseMirror pre {
  white-space: pre-wrap;
}

.ProseMirror li {
  position: relative;
}

.ProseMirror-hideselection *::selection { background: transparent; }
.ProseMirror-hideselection *::-moz-selection { background: transparent; }
.ProseMirror-hideselection { caret-color: transparent; }

.ProseMirror-selectednode {
  outline: 2px solid #8cf;
}

/* Make sure li selections wrap around markers */

li.ProseMirror-selectednode {
  outline: none;
}

li.ProseMirror-selectednode:after {
  content: "";
  position: absolute;
  left: -32px;
  right: -2px; top: -2px; bottom: -2px;
  border: 2px solid #8cf;
  pointer-events: none;
}

/* Protect against generic img rules */

img.ProseMirror-separator {
  display: inline !important;
  border: none !important;
  margin: 0 !important;
}

.ProseMirror .tableWrapper {
  overflow-x: auto;
}
.ProseMirror table {
  border-collapse: collapse;
  table-layout: fixed;
  width: 100%;
  overflow: hidden;
}
.ProseMirror td,
.ProseMirror th {
  vertical-align: top;
  box-sizing: border-box;
  position: relative;
}
.ProseMirror .column-resize-handle {
  position: absolute;
  right: -2px;
  top: 0;
  bottom: 0;
  width: 4px;
  z-index: 20;
  background-color: #adf;
  pointer-events: none;
}
.ProseMirror.resize-cursor {
  cursor: ew-resize;
  cursor: col-resize;
}
/* Give selected cells a blue overlay */
.ProseMirror .selectedCell:after {
  z-index: 2;
  position: absolute;
  content: '';
  left: 0;
  right: 0;
  top: 0;
  bottom: 0;
  background: rgba(200, 200, 255, 0.4);
  pointer-events: none;
}

.writers-block .ProseMirror {
  outline: none;
}

.writers-block .ProseMirror * {
  font: inherit;
}

.writers-block .ProseMirror em {
  font-style: italic;
}

.writers-block .ProseMirror strong {
  font-weight: bold;
}

.writers-block .ProseMirror .writers-block-placeholder {
  color: #707070;
}

.writers-block .ProseMirror .writers-block-table-wrap {
  margin: 0 -0.5rem;
  overflow-x: auto;
  padding: 0 0.5rem;
}

.writers-block .ProseMirror .writers-block-table-dashed th,
.writers-block .ProseMirror .writers-block-table-dashed td {
  border-style: dashed;
}

.writers-block
  .ProseMirror
  .writers-block-table-alternate-rows
  tr:nth-child(2n) {
  background: #f5f5f5;
}

.writers-block .ProseMirror th,
.writers-block .ProseMirror td {
  border: 0.1rem solid #ddd;
  padding: 1.7rem 1.5rem;
}

.writers-block .ProseMirror th.writers-block-highlighted,
.writers-block .ProseMirror td.writers-block-highlighted {
  border-color: #f00;
  border-style: double;
}

.writers-block .ProseMirror th.writers-block-thick,
.writers-block .ProseMirror td.writers-block-thick {
  border-width: 0.2rem;
}


/*# sourceMappingURL=467c7226.css.map*/
