# Supplementary material for: Providing Equitable Care for Patients With Non-English Language Preference in Telemedicine: Training on Working With Interpreters in Telehealth
Source: MedEdPORTAL. 2023 Dec 14;19:11367. doi: 10.15766/mep_2374-8265.11367 (PMC10719426; doi:10.15766/mep_2374-8265.11367)
Supplement: Supplementary file 1 — Module Instructions.docxEquitable Care in Telemedicine folderFacilitator Guide for Alternative Teaching Options.docxInterpreter Room for Improvement Example.mp4Interpreter Better Example.mp4Working With Interpreters in Telehealth.pptxTips for Best Practices With Interpreters Handout.docxPostsurvey.docx [file mep_2374-8265.11367-s001.zip › B. Equitable Care in Telemedicine/content/lib/wb/ae9f88e9.js]

"use strict";(self.webpackChunk_articulate_writers_block_bundles=self.webpackChunk_articulate_writers_block_bundles||[]).push([[894],{724:(t,e,r)=>{r.d(e,{fK:()=>d});var o=r(676);const n=["p",0],s=["blockquote",0],i=["hr"],l=["pre",["code",0]],a=["br"],h={doc:{content:"block+"},paragraph:{content:"inline*",group:"block",parseDOM:[{tag:"p"}],toDOM:()=>n},blockquote:{content:"block+",group:"block",defining:!0,parseDOM:[{tag:"blockquote"}],toDOM:()=>s},horizontal_rule:{group:"block",parseDOM:[{tag:"hr"}],toDOM:()=>i},heading:{attrs:{level:{default:1}},content:"inline*",group:"block",defining:!0,parseDOM:[{tag:"h1",attrs:{level:1}},{tag:"h2",attrs:{level:2}},{tag:"h3",attrs:{level:3}},{tag:"h4",attrs:{level:4}},{tag:"h5",attrs:{level:5}},{tag:"h6",attrs:{level:6}}],toDOM:t=>["h"+t.attrs.level,0]},code_block:{content:"text*",marks:"",group:"block",code:!0,defining:!0,parseDOM:[{tag:"pre",preserveWhitespace:"full"}],toDOM:()=>l},text:{group:"inline"},image:{inline:!0,attrs:{src:{},alt:{default:null},title:{default:null}},group:"inline",draggable:!0,parseDOM:[{tag:"img[src]",getAttrs:t=>({src:t.getAttribute("src"),title:t.getAttribute("title"),alt:t.getAttribute("alt")})}],toDOM(t){let{src:e,alt:r,title:o}=t.attrs;return["img",{src:e,alt:r,title:o}]}},hard_break:{inline:!0,group:"inline",selectable:!1,parseDOM:[{tag:"br"}],toDOM:()=>a}},c=["em",0],p=["strong",0],u=["code",0],f={link:{attrs:{href:{},title:{default:null}},inclusive:!1,parseDOM:[{tag:"a[href]",getAttrs:t=>({href:t.getAttribute("href"),title:t.getAttribute("title")})}],toDOM(t){let{href:e,title:r}=t.attrs;return["a",{href:e,title:r},0]}},em:{parseDOM:[{tag:"i"},{tag:"em"},{style:"font-style=italic"},{style:"font-style=normal",clearMark:t=>"em"==t.type.name}],toDOM:()=>c},strong:{parseDOM:[{tag:"strong"},{tag:"b",getAttrs:t=>"normal"!=t.style.fontWeight&&null},{style:"font-weight=400",clearMark:t=>"strong"==t.type.name},{style:"font-weight",getAttrs:t=>/^(bold(er)?|[5-9]\d{2,})$/.test(t)&&null}],toDOM:()=>p},code:{parseDOM:[{tag:"code"}],toDOM:()=>u}},d=new o.V_({nodes:h,marks:f})},83:(t,e,r)=>{r.d(e,{Cx:()=>c});const o=["ol",0],n=["ul",0],s=["li",0],i={attrs:{order:{default:1}},parseDOM:[{tag:"ol",getAttrs:t=>({order:t.hasAttribute("start")?+t.getAttribute("start"):1})}],toDOM:t=>1==t.attrs.order?o:["ol",{start:t.attrs.order},0]},l={parseDOM:[{tag:"ul"}],toDOM:()=>n},a={parseDOM:[{tag:"li"}],toDOM:()=>s,defining:!0};function h(t,e){let r={};for(let e in t)r[e]=t[e];for(let t in e)r[t]=e[t];return r}function c(t,e,r){return t.append({ordered_list:h(i,{content:"list_item+",group:r}),bullet_list:h(l,{content:"list_item+",group:r}),list_item:h(a,{content:e})})}},468:(t,e,r)=>{r.d(e,{V3:()=>X});var o=r(676);const n=Math.pow(2,16);function s(t){return 65535&t}class i{constructor(t,e,r){this.pos=t,this.delInfo=e,this.recover=r}get deleted(){return(8&this.delInfo)>0}get deletedBefore(){return(5&this.delInfo)>0}get deletedAfter(){return(6&this.delInfo)>0}get deletedAcross(){return(4&this.delInfo)>0}}class l{constructor(t,e=!1){if(this.ranges=t,this.inverted=e,!t.length&&l.empty)return l.empty}recover(t){let e=0,r=s(t);if(!this.inverted)for(let t=0;t<r;t++)e+=this.ranges[3*t+2]-this.ranges[3*t+1];return this.ranges[3*r]+e+function(t){return(t-(65535&t))/n}(t)}mapResult(t,e=1){return this._map(t,e,!1)}map(t,e=1){return this._map(t,e,!0)}_map(t,e,r){let o=0,s=this.inverted?2:1,l=this.inverted?1:2;for(let a=0;a<this.ranges.length;a+=3){let h=this.ranges[a]-(this.inverted?o:0);if(h>t)break;let c=this.ranges[a+s],p=this.ranges[a+l],u=h+c;if(t<=u){let s=h+o+((c?t==h?-1:t==u?1:e:e)<0?0:p);if(r)return s;let l=t==h?2:t==u?1:4;return(e<0?t!=h:t!=u)&&(l|=8),new i(s,l,t==(e<0?h:u)?null:a/3+(t-h)*n)}o+=p-c}return r?t+o:new i(t+o,0,null)}touches(t,e){let r=0,o=s(e),n=this.inverted?2:1,i=this.inverted?1:2;for(let e=0;e<this.ranges.length;e+=3){let s=this.ranges[e]-(this.inverted?r:0);if(s>t)break;let l=this.ranges[e+n];if(t<=s+l&&e==3*o)return!0;r+=this.ranges[e+i]-l}return!1}forEach(t){let e=this.inverted?2:1,r=this.inverted?1:2;for(let o=0,n=0;o<this.ranges.length;o+=3){let s=this.ranges[o],i=s-(this.inverted?n:0),l=s+(this.inverted?0:n),a=this.ranges[o+e],h=this.ranges[o+r];t(i,i+a,l,l+h),n+=h-a}}invert(){return new l(this.ranges,!this.inverted)}toString(){return(this.inverted?"-":"")+JSON.stringify(this.ranges)}static offset(t){return 0==t?l.empty:new l(t<0?[0,-t,0]:[0,0,t])}}l.empty=new l([]);const a=Object.create(null);class h{getMap(){return l.empty}merge(t){return null}static fromJSON(t,e){if(!e||!e.stepType)throw new RangeError("Invalid input for Step.fromJSON");let r=a[e.stepType];if(!r)throw new RangeError(`No step type ${e.stepType} defined`);return r.fromJSON(t,e)}static jsonID(t,e){if(t in a)throw new RangeError("Duplicate use of step JSON ID "+t);return a[t]=e,e.prototype.jsonID=t,e}}class c{constructor(t,e){this.doc=t,this.failed=e}static ok(t){return new c(t,null)}static fail(t){return new c(null,t)}static fromReplace(t,e,r,n){try{return c.ok(t.replace(e,r,n))}catch(t){if(t instanceof o.e4)return c.fail(t.message);throw t}}}function p(t,e,r){let n=[];for(let o=0;o<t.childCount;o++){let s=t.child(o);s.content.size&&(s=s.copy(p(s.content,e,s))),s.isInline&&(s=e(s,r,o)),n.push(s)}return o.HY.fromArray(n)}class u extends h{constructor(t,e,r){super(),this.from=t,this.to=e,this.mark=r}apply(t){let e=t.slice(this.from,this.to),r=t.resolve(this.from),n=r.node(r.sharedDepth(this.to)),s=new o.p2(p(e.content,((t,e)=>t.isAtom&&e.type.allowsMarkType(this.mark.type)?t.mark(this.mark.addToSet(t.marks)):t),n),e.openStart,e.openEnd);return c.fromReplace(t,this.from,this.to,s)}invert(){return new f(this.from,this.to,this.mark)}map(t){let e=t.mapResult(this.from,1),r=t.mapResult(this.to,-1);return e.deleted&&r.deleted||e.pos>=r.pos?null:new u(e.pos,r.pos,this.mark)}merge(t){return t instanceof u&&t.mark.eq(this.mark)&&this.from<=t.to&&this.to>=t.from?new u(Math.min(this.from,t.from),Math.max(this.to,t.to),this.mark):null}toJSON(){return{stepType:"addMark",mark:this.mark.toJSON(),from:this.from,to:this.to}}static fromJSON(t,e){if("number"!=typeof e.from||"number"!=typeof e.to)throw new RangeError("Invalid input for AddMarkStep.fromJSON");return new u(e.from,e.to,t.markFromJSON(e.mark))}}h.jsonID("addMark",u);class f extends h{constructor(t,e,r){super(),this.from=t,this.to=e,this.mark=r}apply(t){let e=t.slice(this.from,this.to),r=new o.p2(p(e.content,(t=>t.mark(this.mark.removeFromSet(t.marks))),t),e.openStart,e.openEnd);return c.fromReplace(t,this.from,this.to,r)}invert(){return new u(this.from,this.to,this.mark)}map(t){let e=t.mapResult(this.from,1),r=t.mapResult(this.to,-1);return e.deleted&&r.deleted||e.pos>=r.pos?null:new f(e.pos,r.pos,this.mark)}merge(t){return t instanceof f&&t.mark.eq(this.mark)&&this.from<=t.to&&this.to>=t.from?new f(Math.min(this.from,t.from),Math.max(this.to,t.to),this.mark):null}toJSON(){return{stepType:"removeMark",mark:this.mark.toJSON(),from:this.from,to:this.to}}static fromJSON(t,e){if("number"!=typeof e.from||"number"!=typeof e.to)throw new RangeError("Invalid input for RemoveMarkStep.fromJSON");return new f(e.from,e.to,t.markFromJSON(e.mark))}}h.jsonID("removeMark",f);class d extends h{constructor(t,e){super(),this.pos=t,this.mark=e}apply(t){let e=t.nodeAt(this.pos);if(!e)return c.fail("No node at mark step's position");let r=e.type.create(e.attrs,null,this.mark.addToSet(e.marks));return c.fromReplace(t,this.pos,this.pos+1,new o.p2(o.HY.from(r),0,e.isLeaf?0:1))}invert(t){let e=t.nodeAt(this.pos);if(e){let t=this.mark.addToSet(e.marks);if(t.length==e.marks.length){for(let r=0;r<e.marks.length;r++)if(!e.marks[r].isInSet(t))return new d(this.pos,e.marks[r]);return new d(this.pos,this.mark)}}return new m(this.pos,this.mark)}map(t){let e=t.mapResult(this.pos,1);return e.deletedAfter?null:new d(e.pos,this.mark)}toJSON(){return{stepType:"addNodeMark",pos:this.pos,mark:this.mark.toJSON()}}static fromJSON(t,e){if("number"!=typeof e.pos)throw new RangeError("Invalid input for AddNodeMarkStep.fromJSON");return new d(e.pos,t.markFromJSON(e.mark))}}h.jsonID("addNodeMark",d);class m extends h{constructor(t,e){super(),this.pos=t,this.mark=e}apply(t){let e=t.nodeAt(this.pos);if(!e)return c.fail("No node at mark step's position");let r=e.type.create(e.attrs,null,this.mark.removeFromSet(e.marks));return c.fromReplace(t,this.pos,this.pos+1,new o.p2(o.HY.from(r),0,e.isLeaf?0:1))}invert(t){let e=t.nodeAt(this.pos);return e&&this.mark.isInSet(e.marks)?new d(this.pos,this.mark):this}map(t){let e=t.mapResult(this.pos,1);return e.deletedAfter?null:new m(e.pos,this.mark)}toJSON(){return{stepType:"removeNodeMark",pos:this.pos,mark:this.mark.toJSON()}}static fromJSON(t,e){if("number"!=typeof e.pos)throw new RangeError("Invalid input for RemoveNodeMarkStep.fromJSON");return new m(e.pos,t.markFromJSON(e.mark))}}h.jsonID("removeNodeMark",m);class g extends h{constructor(t,e,r,o=!1){super(),this.from=t,this.to=e,this.slice=r,this.structure=o}apply(t){return this.structure&&b(t,this.from,this.to)?c.fail("Structure replace would overwrite content"):c.fromReplace(t,this.from,this.to,this.slice)}getMap(){return new l([this.from,this.to-this.from,this.slice.size])}invert(t){return new g(this.from,this.from+this.slice.size,t.slice(this.from,this.to))}map(t){let e=t.mapResult(this.from,1),r=t.mapResult(this.to,-1);return e.deletedAcross&&r.deletedAcross?null:new g(e.pos,Math.max(e.pos,r.pos),this.slice)}merge(t){if(!(t instanceof g)||t.structure||this.structure)return null;if(this.from+this.slice.size!=t.from||this.slice.openEnd||t.slice.openStart){if(t.to!=this.from||this.slice.openStart||t.slice.openEnd)return null;{let e=this.slice.size+t.slice.size==0?o.p2.empty:new o.p2(t.slice.content.append(this.slice.content),t.slice.openStart,this.slice.openEnd);return new g(t.from,this.to,e,this.structure)}}{let e=this.slice.size+t.slice.size==0?o.p2.empty:new o.p2(this.slice.content.append(t.slice.content),this.slice.openStart,t.slice.openEnd);return new g(this.from,this.to+(t.to-t.from),e,this.structure)}}toJSON(){let t={stepType:"replace",from:this.from,to:this.to};return this.slice.size&&(t.slice=this.slice.toJSON()),this.structure&&(t.structure=!0),t}static fromJSON(t,e){if("number"!=typeof e.from||"number"!=typeof e.to)throw new RangeError("Invalid input for ReplaceStep.fromJSON");return new g(e.from,e.to,o.p2.fromJSON(t,e.slice),!!e.structure)}}h.jsonID("replace",g);class w extends h{constructor(t,e,r,o,n,s,i=!1){super(),this.from=t,this.to=e,this.gapFrom=r,this.gapTo=o,this.slice=n,this.insert=s,this.structure=i}apply(t){if(this.structure&&(b(t,this.from,this.gapFrom)||b(t,this.gapTo,this.to)))return c.fail("Structure gap-replace would overwrite content");let e=t.slice(this.gapFrom,this.gapTo);if(e.openStart||e.openEnd)return c.fail("Gap is not a flat range");let r=this.slice.insertAt(this.insert,e.content);return r?c.fromReplace(t,this.from,this.to,r):c.fail("Content does not fit in gap")}getMap(){return new l([this.from,this.gapFrom-this.from,this.insert,this.gapTo,this.to-this.gapTo,this.slice.size-this.insert])}invert(t){let e=this.gapTo-this.gapFrom;return new w(this.from,this.from+this.slice.size+e,this.from+this.insert,this.from+this.insert+e,t.slice(this.from,this.to).removeBetween(this.gapFrom-this.from,this.gapTo-this.from),this.gapFrom-this.from,this.structure)}map(t){let e=t.mapResult(this.from,1),r=t.mapResult(this.to,-1),o=t.map(this.gapFrom,-1),n=t.map(this.gapTo,1);return e.deletedAcross&&r.deletedAcross||o<e.pos||n>r.pos?null:new w(e.pos,r.pos,o,n,this.slice,this.insert,this.structure)}toJSON(){let t={stepType:"replaceAround",from:this.from,to:this.to,gapFrom:this.gapFrom,gapTo:this.gapTo,insert:this.insert};return this.slice.size&&(t.slice=this.slice.toJSON()),this.structure&&(t.structure=!0),t}static fromJSON(t,e){if("number"!=typeof e.from||"number"!=typeof e.to||"number"!=typeof e.gapFrom||"number"!=typeof e.gapTo||"number"!=typeof e.insert)throw new RangeError("Invalid input for ReplaceAroundStep.fromJSON");return new w(e.from,e.to,e.gapFrom,e.gapTo,o.p2.fromJSON(t,e.slice),e.insert,!!e.structure)}}function b(t,e,r){let o=t.resolve(e),n=r-e,s=o.depth;for(;n>0&&s>0&&o.indexAfter(s)==o.node(s).childCount;)s--,n--;if(n>0){let t=o.node(s).maybeChild(o.indexAfter(s));for(;n>0;){if(!t||t.isLeaf)return!0;t=t.firstChild,n--}}return!1}h.jsonID("replaceAround",w);class y extends h{constructor(t,e,r){super(),this.pos=t,this.attr=e,this.value=r}apply(t){let e=t.nodeAt(this.pos);if(!e)return c.fail("No node at attribute step's position");let r=Object.create(null);for(let t in e.attrs)r[t]=e.attrs[t];r[this.attr]=this.value;let n=e.type.create(r,null,e.marks);return c.fromReplace(t,this.pos,this.pos+1,new o.p2(o.HY.from(n),0,e.isLeaf?0:1))}getMap(){return l.empty}invert(t){return new y(this.pos,this.attr,t.nodeAt(this.pos).attrs[this.attr])}map(t){let e=t.mapResult(this.pos,1);return e.deletedAfter?null:new y(e.pos,this.attr,this.value)}toJSON(){return{stepType:"attr",pos:this.pos,attr:this.attr,value:this.value}}static fromJSON(t,e){if("number"!=typeof e.pos||"string"!=typeof e.attr)throw new RangeError("Invalid input for AttrStep.fromJSON");return new y(e.pos,e.attr,e.value)}}h.jsonID("attr",y);let v=class extends Error{};v=function t(e){let r=Error.call(this,e);return r.__proto__=t.prototype,r},(v.prototype=Object.create(Error.prototype)).constructor=v,v.prototype.name="TransformError";const k=Object.create(null);class S{constructor(t,e,r){this.$anchor=t,this.$head=e,this.ranges=r||[new C(t.min(e),t.max(e))]}get anchor(){return this.$anchor.pos}get head(){return this.$head.pos}get from(){return this.$from.pos}get to(){return this.$to.pos}get $from(){return this.ranges[0].$from}get $to(){return this.ranges[0].$to}get empty(){let t=this.ranges;for(let e=0;e<t.length;e++)if(t[e].$from.pos!=t[e].$to.pos)return!1;return!0}content(){return this.$from.doc.slice(this.from,this.to,!0)}replace(t,e=o.p2.empty){let r=e.content.lastChild,n=null;for(let t=0;t<e.openEnd;t++)n=r,r=r.lastChild;let s=t.steps.length,i=this.ranges;for(let l=0;l<i.length;l++){let{$from:a,$to:h}=i[l],c=t.mapping.slice(s);t.replaceRange(c.map(a.pos),c.map(h.pos),l?o.p2.empty:e),0==l&&I(t,s,(r?r.isInline:n&&n.isTextblock)?-1:1)}}replaceWith(t,e){let r=t.steps.length,o=this.ranges;for(let n=0;n<o.length;n++){let{$from:s,$to:i}=o[n],l=t.mapping.slice(r),a=l.map(s.pos),h=l.map(i.pos);n?t.deleteRange(a,h):(t.replaceRangeWith(a,h,e),I(t,r,e.isInline?-1:1))}}static findFrom(t,e,r=!1){let o=t.parent.inlineContent?new M(t):x(t.node(0),t.parent,t.pos,t.index(),e,r);if(o)return o;for(let o=t.depth-1;o>=0;o--){let n=e<0?x(t.node(0),t.node(o),t.before(o+1),t.index(o),e,r):x(t.node(0),t.node(o),t.after(o+1),t.index(o)+1,e,r);if(n)return n}return null}static near(t,e=1){return this.findFrom(t,e)||this.findFrom(t,-e)||new D(t.node(0))}static atStart(t){return x(t,t,0,0,1)||new D(t)}static atEnd(t){return x(t,t,t.content.size,t.childCount,-1)||new D(t)}static fromJSON(t,e){if(!e||!e.type)throw new RangeError("Invalid input for Selection.fromJSON");let r=k[e.type];if(!r)throw new RangeError(`No selection type ${e.type} defined`);return r.fromJSON(t,e)}static jsonID(t,e){if(t in k)throw new RangeError("Duplicate use of selection JSON ID "+t);return k[t]=e,e.prototype.jsonID=t,e}getBookmark(){return M.between(this.$anchor,this.$head).getBookmark()}}S.prototype.visible=!0;class C{constructor(t,e){this.$from=t,this.$to=e}}let $=!1;function O(t){$||t.parent.inlineContent||($=!0,console.warn("TextSelection endpoint not pointing into a node with inline content ("+t.parent.type.name+")"))}class M extends S{constructor(t,e=t){O(t),O(e),super(t,e)}get $cursor(){return this.$anchor.pos==this.$head.pos?this.$head:null}map(t,e){let r=t.resolve(e.map(this.head));if(!r.parent.inlineContent)return S.near(r);let o=t.resolve(e.map(this.anchor));return new M(o.parent.inlineContent?o:r,r)}replace(t,e=o.p2.empty){if(super.replace(t,e),e==o.p2.empty){let e=this.$from.marksAcross(this.$to);e&&t.ensureMarks(e)}}eq(t){return t instanceof M&&t.anchor==this.anchor&&t.head==this.head}getBookmark(){return new A(this.anchor,this.head)}toJSON(){return{type:"text",anchor:this.anchor,head:this.head}}static fromJSON(t,e){if("number"!=typeof e.anchor||"number"!=typeof e.head)throw new RangeError("Invalid input for TextSelection.fromJSON");return new M(t.resolve(e.anchor),t.resolve(e.head))}static create(t,e,r=e){let o=t.resolve(e);return new this(o,r==e?o:t.resolve(r))}static between(t,e,r){let o=t.pos-e.pos;if(r&&!o||(r=o>=0?1:-1),!e.parent.inlineContent){let t=S.findFrom(e,r,!0)||S.findFrom(e,-r,!0);if(!t)return S.near(e,r);e=t.$head}return t.parent.inlineContent||(0==o||(t=(S.findFrom(t,-r,!0)||S.findFrom(t,r,!0)).$anchor).pos<e.pos!=o<0)&&(t=e),new M(t,e)}}S.jsonID("text",M);class A{constructor(t,e){this.anchor=t,this.head=e}map(t){return new A(t.map(this.anchor),t.map(this.head))}resolve(t){return M.between(t.resolve(this.anchor),t.resolve(this.head))}}class N extends S{constructor(t){let e=t.nodeAfter,r=t.node(0).resolve(t.pos+e.nodeSize);super(t,r),this.node=e}map(t,e){let{deleted:r,pos:o}=e.mapResult(this.anchor),n=t.resolve(o);return r?S.near(n):new N(n)}content(){return new o.p2(o.HY.from(this.node),0,0)}eq(t){return t instanceof N&&t.anchor==this.anchor}toJSON(){return{type:"node",anchor:this.anchor}}getBookmark(){return new R(this.anchor)}static fromJSON(t,e){if("number"!=typeof e.anchor)throw new RangeError("Invalid input for NodeSelection.fromJSON");return new N(t.resolve(e.anchor))}static create(t,e){return new N(t.resolve(e))}static isSelectable(t){return!t.isText&&!1!==t.type.spec.selectable}}N.prototype.visible=!1,S.jsonID("node",N);class R{constructor(t){this.anchor=t}map(t){let{deleted:e,pos:r}=t.mapResult(this.anchor);return e?new A(r,r):new R(r)}resolve(t){let e=t.resolve(this.anchor),r=e.nodeAfter;return r&&N.isSelectable(r)?new N(e):S.near(e)}}class D extends S{constructor(t){super(t.resolve(0),t.resolve(t.content.size))}replace(t,e=o.p2.empty){if(e==o.p2.empty){t.delete(0,t.doc.content.size);let e=S.atStart(t.doc);e.eq(t.selection)||t.setSelection(e)}else super.replace(t,e)}toJSON(){return{type:"all"}}static fromJSON(t){return new D(t)}map(t){return new D(t)}eq(t){return t instanceof D}getBookmark(){return J}}S.jsonID("all",D);const J={map(){return this},resolve:t=>new D(t)};function x(t,e,r,o,n,s=!1){if(e.inlineContent)return M.create(t,r);for(let i=o-(n>0?0:1);n>0?i<e.childCount:i>=0;i+=n){let o=e.child(i);if(o.isAtom){if(!s&&N.isSelectable(o))return N.create(t,r-(n<0?o.nodeSize:0))}else{let e=x(t,o,r+n,n<0?o.childCount:0,n,s);if(e)return e}r+=o.nodeSize*n}return null}function I(t,e,r){let o=t.steps.length-1;if(o<e)return;let n,s=t.steps[o];(s instanceof g||s instanceof w)&&(t.mapping.maps[o].forEach(((t,e,r,o)=>{null==n&&(n=o)})),t.setSelection(S.near(t.doc.resolve(n),r)))}function E(t,e){return e&&t?t.bind(e):t}class _{constructor(t,e,r){this.name=t,this.init=E(e.init,r),this.apply=E(e.apply,r)}}new _("doc",{init:t=>t.doc||t.schema.topNodeType.createAndFill(),apply:t=>t.doc}),new _("selection",{init:(t,e)=>t.selection||S.atStart(e.doc),apply:t=>t.selection}),new _("storedMarks",{init:t=>t.storedMarks||null,apply:(t,e,r,o)=>o.selection.$cursor?t.storedMarks:null}),new _("scrollToSelection",{init:()=>0,apply:(t,e)=>t.scrolledIntoView?e+1:e});const T=Object.create(null);class z{constructor(t="key"){this.key=function(t){return t in T?t+"$"+ ++T[t]:(T[t]=0,t+"$")}(t)}get(t){return t.config.pluginsByKey[this.key]}getState(t){return t[this.key]}}for(var F={8:"Backspace",9:"Tab",10:"Enter",12:"NumLock",13:"Enter",16:"Shift",17:"Control",18:"Alt",20:"CapsLock",27:"Escape",32:" ",33:"PageUp",34:"PageDown",35:"End",36:"Home",37:"ArrowLeft",38:"ArrowUp",39:"ArrowRight",40:"ArrowDown",44:"PrintScreen",45:"Insert",46:"Delete",59:";",61:"=",91:"Meta",92:"Meta",106:"*",107:"+",108:",",109:"-",110:".",111:"/",144:"NumLock",145:"ScrollLock",160:"Shift",161:"Shift",162:"Control",163:"Control",164:"Alt",165:"Alt",173:"-",186:";",187:"=",188:",",189:"-",190:".",191:"/",192:"`",219:"[",220:"\\",221:"]",222:"'"},j={48:")",49:"!",50:"@",51:"#",52:"$",53:"%",54:"^",55:"&",56:"*",57:"(",59:":",61:"+",173:"_",186:":",187:"+",188:"<",189:"_",190:">",191:"?",192:"~",219:"{",220:"|",221:"}",222:'"'},B="undefined"!=typeof navigator&&/Chrome\/(\d+)/.exec(navigator.userAgent),L=("undefined"!=typeof navigator&&/Gecko\/\d+/.test(navigator.userAgent),"undefined"!=typeof navigator&&/Mac/.test(navigator.platform)),q=("undefined"!=typeof navigator&&/MSIE \d|Trident\/(?:[7-9]|\d{2,})\..*rv:(\d+)/.exec(navigator.userAgent),L||B&&B[1],0);q<10;q++)F[48+q]=F[96+q]=String(q);for(q=1;q<=24;q++)F[q+111]="F"+q;for(q=65;q<=90;q++)F[q]=String.fromCharCode(q+32),j[q]=String.fromCharCode(q);for(var H in F)j.hasOwnProperty(H)||(j[H]=F[H]);const Y="undefined"!=typeof navigator&&/Mac|iP(hone|[oa]d)/.test(navigator.platform);function W(t){let e,r,o,n,s=t.split(/-(?!$)/),i=s[s.length-1];"Space"==i&&(i=" ");for(let t=0;t<s.length-1;t++){let i=s[t];if(/^(cmd|meta|m)$/i.test(i))n=!0;else if(/^a(lt)?$/i.test(i))e=!0;else if(/^(c|ctrl|control)$/i.test(i))r=!0;else if(/^s(hift)?$/i.test(i))o=!0;else{if(!/^mod$/i.test(i))throw new Error("Unrecognized modifier name: "+i);Y?n=!0:r=!0}}return e&&(i="Alt-"+i),r&&(i="Ctrl-"+i),n&&(i="Meta-"+i),o&&(i="Shift-"+i),i}var P,U;if("undefined"!=typeof WeakMap){let t=new WeakMap;P=e=>t.get(e),U=(e,r)=>(t.set(e,r),r)}else{const t=[],e=10;let r=0;P=e=>{for(let r=0;r<t.length;r+=2)if(t[r]==e)return t[r+1]},U=(o,n)=>(r==e&&(r=0),t[r++]=o,t[r++]=n)}var V=class{constructor(t,e,r,o){this.width=t,this.height=e,this.map=r,this.problems=o}findCell(t){for(let e=0;e<this.map.length;e++){const r=this.map[e];if(r!=t)continue;const o=e%this.width,n=e/this.width|0;let s=o+1,i=n+1;for(let t=1;s<this.width&&this.map[e+t]==r;t++)s++;for(let t=1;i<this.height&&this.map[e+this.width*t]==r;t++)i++;return{left:o,top:n,right:s,bottom:i}}throw new RangeError(`No cell with offset ${t} found`)}colCount(t){for(let e=0;e<this.map.length;e++)if(this.map[e]==t)return e%this.width;throw new RangeError(`No cell with offset ${t} found`)}nextCell(t,e,r){const{left:o,right:n,top:s,bottom:i}=this.findCell(t);return"horiz"==e?(r<0?0==o:n==this.width)?null:this.map[s*this.width+(r<0?o-1:n)]:(r<0?0==s:i==this.height)?null:this.map[o+this.width*(r<0?s-1:i)]}rectBetween(t,e){const{left:r,right:o,top:n,bottom:s}=this.findCell(t),{left:i,right:l,top:a,bottom:h}=this.findCell(e);return{left:Math.min(r,i),top:Math.min(n,a),right:Math.max(o,l),bottom:Math.max(s,h)}}cellsInRect(t){const e=[],r={};for(let o=t.top;o<t.bottom;o++)for(let n=t.left;n<t.right;n++){const s=o*this.width+n,i=this.map[s];r[i]||(r[i]=!0,n==t.left&&n&&this.map[s-1]==i||o==t.top&&o&&this.map[s-this.width]==i||e.push(i))}return e}positionAt(t,e,r){for(let o=0,n=0;;o++){const s=n+r.child(o).nodeSize;if(o==t){let r=e+t*this.width;const o=(t+1)*this.width;for(;r<o&&this.map[r]<n;)r++;return r==o?s-1:this.map[r]}n=s}}static get(t){return P(t)||U(t,function(t){if("table"!=t.type.spec.tableRole)throw new RangeError("Not a table node: "+t.type.name);const e=function(t){let e=-1,r=!1;for(let o=0;o<t.childCount;o++){const n=t.child(o);let s=0;if(r)for(let e=0;e<o;e++){const r=t.child(e);for(let t=0;t<r.childCount;t++){const n=r.child(t);e+n.attrs.rowspan>o&&(s+=n.attrs.colspan)}}for(let t=0;t<n.childCount;t++){const e=n.child(t);s+=e.attrs.colspan,e.attrs.rowspan>1&&(r=!0)}-1==e?e=s:e!=s&&(e=Math.max(e,s))}return e}(t),r=t.childCount,o=[];let n=0,s=null;const i=[];for(let t=0,n=e*r;t<n;t++)o[t]=0;for(let l=0,a=0;l<r;l++){const h=t.child(l);a++;for(let t=0;;t++){for(;n<o.length&&0!=o[n];)n++;if(t==h.childCount)break;const c=h.child(t),{colspan:p,rowspan:u,colwidth:f}=c.attrs;for(let t=0;t<u;t++){if(t+l>=r){(s||(s=[])).push({type:"overlong_rowspan",pos:a,n:u-t});break}const h=n+t*e;for(let t=0;t<p;t++){0==o[h+t]?o[h+t]=a:(s||(s=[])).push({type:"collision",row:l,pos:a,n:p-t});const r=f&&f[t];if(r){const o=(h+t)%e*2,n=i[o];null==n||n!=r&&1==i[o+1]?(i[o]=r,i[o+1]=1):n==r&&i[o+1]++}}}n+=p,a+=c.nodeSize}const c=(l+1)*e;let p=0;for(;n<c;)0==o[n++]&&p++;p&&(s||(s=[])).push({type:"missing",row:l,n:p}),a++}const l=new V(e,r,o,s);let a=!1;for(let t=0;!a&&t<i.length;t+=2)null!=i[t]&&i[t+1]<r&&(a=!0);return a&&function(t,e,r){t.problems||(t.problems=[]);const o={};for(let n=0;n<t.map.length;n++){const s=t.map[n];if(o[s])continue;o[s]=!0;const i=r.nodeAt(s);if(!i)throw new RangeError(`No cell with offset ${s} found`);let l=null;const a=i.attrs;for(let r=0;r<a.colspan;r++){const o=e[(n+r)%t.width*2];null==o||a.colwidth&&a.colwidth[r]==o||((l||(l=G(a)))[r]=o)}l&&t.problems.unshift({type:"colwidth mismatch",pos:s,colwidth:l})}}(l,i,t),l}(t))}};function G(t){if(t.colwidth)return t.colwidth.slice();const e=[];for(let r=0;r<t.colspan;r++)e.push(0);return e}function K(t,e){if("string"==typeof t)return{};const r=t.getAttribute("data-colwidth"),o=r&&/^\d+(,\d+)*$/.test(r)?r.split(",").map((t=>Number(t))):null,n=Number(t.getAttribute("colspan")||1),s={colspan:n,rowspan:Number(t.getAttribute("rowspan")||1),colwidth:o&&o.length==n?o:null};for(const r in e){const o=e[r].getFromDOM,n=o&&o(t);null!=n&&(s[r]=n)}return s}function Q(t,e){const r={};1!=t.attrs.colspan&&(r.colspan=t.attrs.colspan),1!=t.attrs.rowspan&&(r.rowspan=t.attrs.rowspan),t.attrs.colwidth&&(r["data-colwidth"]=t.attrs.colwidth.join(","));for(const o in e){const n=e[o].setDOMAttr;n&&n(t.attrs[o],r)}return r}function X(t){const e=t.cellAttributes||{},r={colspan:{default:1},rowspan:{default:1},colwidth:{default:null}};for(const t in e)r[t]={default:e[t].default};return{table:{content:"table_row+",tableRole:"table",isolating:!0,group:t.tableGroup,parseDOM:[{tag:"table"}],toDOM:()=>["table",["tbody",0]]},table_row:{content:"(table_cell | table_header)*",tableRole:"row",parseDOM:[{tag:"tr"}],toDOM:()=>["tr",0]},table_cell:{content:t.cellContent,attrs:r,tableRole:"cell",isolating:!0,parseDOM:[{tag:"td",getAttrs:t=>K(t,e)}],toDOM:t=>["td",Q(t,e),0]},table_header:{content:t.cellContent,attrs:r,tableRole:"header_cell",isolating:!0,parseDOM:[{tag:"th",getAttrs:t=>K(t,e)}],toDOM:t=>["th",Q(t,e),0]}}}function Z(t){let e=t.cached.tableNodeTypes;if(!e){e=t.cached.tableNodeTypes={};for(const r in t.nodes){const o=t.nodes[r],n=o.spec.tableRole;n&&(e[n]=o)}}return e}function tt(t){const e=t.selection.$head;for(let t=e.depth;t>0;t--)if("row"==e.node(t).type.spec.tableRole)return!0;return!1}function et(t){return"row"==t.parent.type.spec.tableRole&&!!t.nodeAfter}function rt(t,e){return t.depth==e.depth&&t.pos>=e.start(-1)&&t.pos<=e.end(-1)}function ot(t,e,r){const o=t.node(-1),n=V.get(o),s=t.start(-1),i=n.nextCell(t.pos-s,e,r);return null==i?null:t.node(0).resolve(s+i)}function nt(t,e,r=1){const o={...t,colspan:t.colspan-r};return o.colwidth&&(o.colwidth=o.colwidth.slice(),o.colwidth.splice(e,r),o.colwidth.some((t=>t>0))||(o.colwidth=null)),o}new z("selectingCells");var st=class extends S{constructor(t,e=t){const r=t.node(-1),o=V.get(r),n=t.start(-1),s=o.rectBetween(t.pos-n,e.pos-n),i=t.node(0),l=o.cellsInRect(s).filter((t=>t!=e.pos-n));l.unshift(e.pos-n);const a=l.map((t=>{const e=r.nodeAt(t);if(!e)throw RangeError(`No cell with offset ${t} found`);const o=n+t+1;return new C(i.resolve(o),i.resolve(o+e.content.size))}));super(a[0].$from,a[0].$to,a),this.$anchorCell=t,this.$headCell=e}map(t,e){const r=t.resolve(e.map(this.$anchorCell.pos)),o=t.resolve(e.map(this.$headCell.pos));if(et(r)&&et(o)&&rt(r,o)){const t=this.$anchorCell.node(-1)!=r.node(-1);return t&&this.isRowSelection()?st.rowSelection(r,o):t&&this.isColSelection()?st.colSelection(r,o):new st(r,o)}return M.between(r,o)}content(){const t=this.$anchorCell.node(-1),e=V.get(t),r=this.$anchorCell.start(-1),n=e.rectBetween(this.$anchorCell.pos-r,this.$headCell.pos-r),s={},i=[];for(let r=n.top;r<n.bottom;r++){const l=[];for(let o=r*e.width+n.left,i=n.left;i<n.right;i++,o++){const r=e.map[o];if(s[r])continue;s[r]=!0;const i=e.findCell(r);let a=t.nodeAt(r);if(!a)throw RangeError(`No cell with offset ${r} found`);const h=n.left-i.left,c=i.right-n.right;if(h>0||c>0){let t=a.attrs;if(h>0&&(t=nt(t,0,h)),c>0&&(t=nt(t,t.colspan-c,c)),i.left<n.left){if(a=a.type.createAndFill(t),!a)throw RangeError(`Could not create cell with attrs ${JSON.stringify(t)}`)}else a=a.type.create(t,a.content)}if(i.top<n.top||i.bottom>n.bottom){const t={...a.attrs,rowspan:Math.min(i.bottom,n.bottom)-Math.max(i.top,n.top)};a=i.top<n.top?a.type.createAndFill(t):a.type.create(t,a.content)}l.push(a)}i.push(t.child(r).copy(o.HY.from(l)))}const l=this.isColSelection()&&this.isRowSelection()?t:i;return new o.p2(o.HY.from(l),1,1)}replace(t,e=o.p2.empty){const r=t.steps.length,n=this.ranges;for(let s=0;s<n.length;s++){const{$from:i,$to:l}=n[s],a=t.mapping.slice(r);t.replace(a.map(i.pos),a.map(l.pos),s?o.p2.empty:e)}const s=S.findFrom(t.doc.resolve(t.mapping.slice(r).map(this.to)),-1);s&&t.setSelection(s)}replaceWith(t,e){this.replace(t,new o.p2(o.HY.from(e),0,0))}forEachCell(t){const e=this.$anchorCell.node(-1),r=V.get(e),o=this.$anchorCell.start(-1),n=r.cellsInRect(r.rectBetween(this.$anchorCell.pos-o,this.$headCell.pos-o));for(let r=0;r<n.length;r++)t(e.nodeAt(n[r]),o+n[r])}isColSelection(){const t=this.$anchorCell.index(-1),e=this.$headCell.index(-1);if(Math.min(t,e)>0)return!1;const r=t+this.$anchorCell.nodeAfter.attrs.rowspan,o=e+this.$headCell.nodeAfter.attrs.rowspan;return Math.max(r,o)==this.$headCell.node(-1).childCount}static colSelection(t,e=t){const r=t.node(-1),o=V.get(r),n=t.start(-1),s=o.findCell(t.pos-n),i=o.findCell(e.pos-n),l=t.node(0);return s.top<=i.top?(s.top>0&&(t=l.resolve(n+o.map[s.left])),i.bottom<o.height&&(e=l.resolve(n+o.map[o.width*(o.height-1)+i.right-1]))):(i.top>0&&(e=l.resolve(n+o.map[i.left])),s.bottom<o.height&&(t=l.resolve(n+o.map[o.width*(o.height-1)+s.right-1]))),new st(t,e)}isRowSelection(){const t=this.$anchorCell.node(-1),e=V.get(t),r=this.$anchorCell.start(-1),o=e.colCount(this.$anchorCell.pos-r),n=e.colCount(this.$headCell.pos-r);if(Math.min(o,n)>0)return!1;const s=o+this.$anchorCell.nodeAfter.attrs.colspan,i=n+this.$headCell.nodeAfter.attrs.colspan;return Math.max(s,i)==e.width}eq(t){return t instanceof st&&t.$anchorCell.pos==this.$anchorCell.pos&&t.$headCell.pos==this.$headCell.pos}static rowSelection(t,e=t){const r=t.node(-1),o=V.get(r),n=t.start(-1),s=o.findCell(t.pos-n),i=o.findCell(e.pos-n),l=t.node(0);return s.left<=i.left?(s.left>0&&(t=l.resolve(n+o.map[s.top*o.width])),i.right<o.width&&(e=l.resolve(n+o.map[o.width*(i.top+1)-1]))):(i.left>0&&(e=l.resolve(n+o.map[i.top*o.width])),s.right<o.width&&(t=l.resolve(n+o.map[o.width*(s.top+1)-1]))),new st(t,e)}toJSON(){return{type:"cell",anchor:this.$anchorCell.pos,head:this.$headCell.pos}}static fromJSON(t,e){return new st(t.resolve(e.anchor),t.resolve(e.head))}static create(t,e,r=e){return new st(t.resolve(e),t.resolve(r))}getBookmark(){return new it(this.$anchorCell.pos,this.$headCell.pos)}};st.prototype.visible=!1,S.jsonID("cell",st);var it=class{constructor(t,e){this.anchor=t,this.head=e}map(t){return new it(t.map(this.anchor),t.map(this.head))}resolve(t){const e=t.resolve(this.anchor),r=t.resolve(this.head);return"row"==e.parent.type.spec.tableRole&&"row"==r.parent.type.spec.tableRole&&e.index()<e.parent.childCount&&r.index()<r.parent.childCount&&rt(e,r)?new st(e,r):S.near(r,1)}};function lt(t,e,r){return!r.eq(t.selection)&&(e&&e(t.tr.setSelection(r).scrollIntoView()),!0)}function at(t,e){return(r,o,n)=>{if(!n)return!1;const s=r.selection;if(s instanceof st)return lt(r,o,S.near(s.$headCell,e));if("horiz"!=t&&!s.empty)return!1;const i=pt(n,t,e);if(null==i)return!1;if("horiz"==t)return lt(r,o,S.near(r.doc.resolve(s.head+e),e));{const n=r.doc.resolve(i),s=ot(n,t,e);let l;return l=s?S.near(s,1):e<0?S.near(r.doc.resolve(n.before(-1)),-1):S.near(r.doc.resolve(n.after(-1)),1),lt(r,o,l)}}}function ht(t,e){return(r,o,n)=>{if(!n)return!1;const s=r.selection;let i;if(s instanceof st)i=s;else{const o=pt(n,t,e);if(null==o)return!1;i=new st(r.doc.resolve(o))}const l=ot(i.$headCell,t,e);return!!l&&lt(r,o,new st(i.$anchorCell,l))}}function ct(t,e){const r=t.selection;if(!(r instanceof st))return!1;if(e){const n=t.tr,s=Z(t.schema).cell.createAndFill().content;r.forEachCell(((t,e)=>{t.content.eq(s)||n.replace(n.mapping.map(e+1),n.mapping.map(e+t.nodeSize-1),new o.p2(s,0,0))})),n.docChanged&&e(n)}return!0}function pt(t,e,r){if(!(t.state.selection instanceof M))return null;const{$head:o}=t.state.selection;for(let n=o.depth-1;n>=0;n--){const s=o.node(n);if((r<0?o.index(n):o.indexAfter(n))!=(r<0?0:s.childCount))return null;if("cell"==s.type.spec.tableRole||"header_cell"==s.type.spec.tableRole){const s=o.before(n),i="vert"==e?r>0?"down":"up":r>0?"right":"left";return t.endOfTextblock(i)?s:null}}return null}function ut(t){const e=t.selection,r=function(t){const e=t.selection;if("$anchorCell"in e&&e.$anchorCell)return e.$anchorCell.pos>e.$headCell.pos?e.$anchorCell:e.$headCell;if("node"in e&&e.node&&"cell"==e.node.type.spec.tableRole)return e.$anchor;const r=function(t){for(let e=t.depth-1;e>0;e--)if("row"==t.node(e).type.spec.tableRole)return t.node(0).resolve(t.before(e+1));return null}(e.$head)||function(t){for(let e=t.nodeAfter,r=t.pos;e;e=e.firstChild,r++){const o=e.type.spec.tableRole;if("cell"==o||"header_cell"==o)return t.doc.resolve(r)}for(let e=t.nodeBefore,r=t.pos;e;e=e.lastChild,r--){const o=e.type.spec.tableRole;if("cell"==o||"header_cell"==o)return t.doc.resolve(r-e.nodeSize)}}(e.$head);if(r)return r;throw new RangeError(`No cell found around position ${e.head}`)}(t),o=r.node(-1),n=r.start(-1),s=V.get(o);return{...e instanceof st?s.rectBetween(e.$anchorCell.pos-n,e.$headCell.pos-n):s.findCell(r.pos-n),tableStart:n,map:s,table:o}}function ft(t,e,r){const o=e.map.cellsInRect({left:0,top:0,right:"row"==t?e.map.width:1,bottom:"column"==t?e.map.height:1});for(let t=0;t<o.length;t++){const n=e.table.nodeAt(o[t]);if(n&&n.type!==r.header_cell)return!1}return!0}function dt(t,e){return(e=e||{useDeprecatedLogic:!1}).useDeprecatedLogic?function(t){return function(e,r){if(!tt(e))return!1;if(r){const o=Z(e.schema),n=ut(e),s=e.tr,i=n.map.cellsInRect("column"==t?{left:n.left,top:0,right:n.right,bottom:n.map.height}:"row"==t?{left:0,top:n.top,right:n.map.width,bottom:n.bottom}:n),l=i.map((t=>n.table.nodeAt(t)));for(let t=0;t<i.length;t++)l[t].type==o.header_cell&&s.setNodeMarkup(n.tableStart+i[t],o.cell,l[t].attrs);if(0==s.steps.length)for(let t=0;t<i.length;t++)s.setNodeMarkup(n.tableStart+i[t],o.header_cell,l[t].attrs);r(s)}return!0}}(t):function(e,r){if(!tt(e))return!1;if(r){const o=Z(e.schema),n=ut(e),s=e.tr,i=ft("row",n,o),l=ft("column",n,o),a=("column"===t?i:"row"===t&&l)?1:0,h="column"==t?{left:0,top:a,right:1,bottom:n.map.height}:"row"==t?{left:a,top:0,right:n.map.width,bottom:1}:n,c="column"==t?l?o.cell:o.header_cell:"row"==t?i?o.cell:o.header_cell:o.cell;n.map.cellsInRect(h).forEach((t=>{const e=t+n.tableStart,r=s.doc.nodeAt(e);r&&s.setNodeMarkup(e,c,r.attrs)})),r(s)}return!0}}new z("fix-tables"),function(t){let e=function(t){let e=Object.create(null);for(let r in t)e[W(r)]=t[r];return e}(t)}({ArrowLeft:at("horiz",-1),ArrowRight:at("horiz",1),ArrowUp:at("vert",-1),ArrowDown:at("vert",1),"Shift-ArrowLeft":ht("horiz",-1),"Shift-ArrowRight":ht("horiz",1),"Shift-ArrowUp":ht("vert",-1),"Shift-ArrowDown":ht("vert",1),Backspace:ct,"Mod-Backspace":ct,Delete:ct,"Mod-Delete":ct}),new z("tableColumnResizing"),dt("row",{useDeprecatedLogic:!0}),dt("column",{useDeprecatedLogic:!0}),dt("cell",{useDeprecatedLogic:!0})}}]);
//# sourceMappingURL=ae9f88e9.js.map
