# Supplementary material for: Providing Equitable Care for Patients With Non-English Language Preference in Telemedicine: Training on Working With Interpreters in Telehealth
Source: MedEdPORTAL. 2023 Dec 14;19:11367. doi: 10.15766/mep_2374-8265.11367 (PMC10719426; doi:10.15766/mep_2374-8265.11367)
Supplement: Supplementary file 1 — Module Instructions.docxEquitable Care in Telemedicine folderFacilitator Guide for Alternative Teaching Options.docxInterpreter Room for Improvement Example.mp4Interpreter Better Example.mp4Working With Interpreters in Telehealth.pptxTips for Best Practices With Interpreters Handout.docxPostsurvey.docx [file mep_2374-8265.11367-s001.zip › B. Equitable Care in Telemedicine/content/lib/wb/b92601c5.js]

"use strict";(self.webpackChunk_articulate_writers_block_bundles=self.webpackChunk_articulate_writers_block_bundles||[]).push([[544],{544:(t,e,n)=>{n.r(e),n.d(e,{default:()=>l});const l=n(789).Z},789:(t,e,n)=>{n.d(e,{Z:()=>$});var l=n(676),r=n(724),s=n(83);const a=/([a-z%]+)\s*$/i;function o(t){const e=a.exec(t);if(null==e)return[];const n=parseFloat(t),l=e[1];return isNaN(n)?[]:[n,l]}const i={attrs:{size:{default:14}},toDOM:t=>["span",{style:`font-size: ${t.attrs.size/10}rem`}],parseDOM:[{style:"font-size",getAttrs(t){if("string"!=typeof t)return null;const[e,n]=o(t);if(null==e)return null;switch(n){case"rem":return{size:Math.round(10*e)};case"px":return{size:Math.round(e)};default:return null}}}]},c={...r.fK.spec.marks.get("link"),toDOM:t=>["a",{href:t.attrs.href,target:"_blank",title:t.attrs.title,rel:"noopener noreferrer"}]};function u(t){const e=[];return null!=t.align&&e.push(`text-align: ${t.align}`),0!==t.indent&&e.push(`margin-left: ${2*t.indent}rem`),0===e.length?null:e.join("; ")}const d=["left","center","right","justify"];function f(t){return"string"==typeof t&&h(d,t)}const g=["top","middle","bottom"];function p(t){return"string"==typeof t&&h(g,t)}function h(t,e){return t.includes(e)}function b(t){const e={};if(t instanceof HTMLElement){if(null!=t.style.marginLeft){const[n,l]=o(t.style.marginLeft);if(null!=n)switch(l){case"px":e.indent=n/20;break;case"rem":e.indent=n/2}}f(t.style.textAlign)&&(e.align=t.style.textAlign)}return e}const m={attrs:{align:{default:"left"},level:{default:1},indent:{default:0}},content:"inline*",group:"block",defining:!0,toDOM(t){const e=t.attrs,n=u(e);return[`h${e.level}`,{style:n},0]},parseDOM:new Array(6).fill(null).map(((t,e)=>{const n=e+1;return{tag:`h${n}`,getAttrs:M.bind(null,n)}}))};function M(t,e){return{...b(e),level:t}}const y={attrs:{align:{default:"left"},indent:{default:0}},content:"inline*",group:"block",toDOM:t=>["p",{style:u(t.attrs)},0],parseDOM:[{tag:"p",getAttrs:b}]};function O(t){return 100*t+"%"}const D=(0,n(468).V3)({cellContent:"paragraph",tableGroup:"block",cellAttributes:{align:{default:"left",getFromDOM:t=>t instanceof HTMLElement&&f(t.style.textAlign)?t.style.textAlign:null,setDOMAttr(t,e){f(t)&&A(e,"text-align",t)}},background:{default:null,getFromDOM:t=>t instanceof HTMLElement?t.style.backgroundColor??null:null,setDOMAttr(t,e){"string"==typeof t&&A(e,"background-color",t)}},highlighted:{default:!1,getFromDOM:t=>t instanceof HTMLElement?t.classList.contains("fr-highlighted"):null,setDOMAttr(t,e){Boolean(t)&&L(e,"writers-block-highlighted")}},thick:{default:!1,getFromDOM:t=>t instanceof HTMLElement?t.classList.contains("fr-thick"):null,setDOMAttr(t,e){Boolean(t)&&L(e,"writers-block-thick")}},valign:{default:"middle",getFromDOM:t=>t instanceof HTMLElement&&p(t.style.verticalAlign)?t.style.verticalAlign:null,setDOMAttr(t,e){p(t)&&A(e,"vertical-align",t)}}}}),k={...D.table,attrs:{...D.table.attrs,alternateRows:{default:!1},cols:{default:[]},dashed:{default:!1},marginLeft:{default:0},marginRight:{default:0},width:{default:1}},toDOM(t){const e=t.attrs,n=e.cols.map((t=>["col",{style:`width: ${O(t)}`}])),l=[],r={"margin-left":O(e.marginLeft),"margin-right":O(e.marginRight),width:O(e.width)};return e.alternateRows&&l.push("writers-block-table-alternate-rows"),e.dashed&&l.push("writers-block-table-dashed"),["div",{class:"writers-block-table-wrap"},["table",{class:l.length>0?l.join(" "):null,style:Object.entries(r).map((t=>t.join(": "))).join("; ")},["colgroup",...n],["tbody",0]]]},parseDOM:[{tag:"table",getAttrs(t){const e={};return t instanceof HTMLElement&&(t.classList.contains("fr-alternate-rows")&&(e.alternateRows=!0),t.classList.contains("fr-dashed-borders")&&(e.dashed=!0)),e}}]};function w(t){if(null==t.attrs)return t;const{colwidth:e,...n}=t.attrs;return{...t,attrs:n}}const E=w(D.table_cell),T=w(D.table_header),_=D.table_row;function A(t,e,n){"string"!=typeof t.style&&(t.style=""),t.style+=`${e}: ${n};`}function L(t,e){"string"!=typeof t.class&&(t.class=""),t.class+=" "+e}const x=(0,s.Cx)(r.fK.spec.nodes,"paragraph (bullet_list | ordered_list)?","block").remove("image").remove("horizontal_rule").update("heading",m).update("paragraph",y).addToEnd("table",k).addToEnd("table_cell",E).addToEnd("table_header",T).addToEnd("table_row",_),v=r.fK.spec.marks.remove("code").update("link",c).addToEnd("fontsize",i).addToEnd("backgroundcolor",{attrs:{color:{default:"#ffffff"}},toDOM:t=>["span",{style:`background-color: ${t.attrs.color}`}]}).addToEnd("fontcolor",{attrs:{color:{default:"#000000"}},toDOM:t=>["span",{style:`color: ${t.attrs.color}`}],parseDOM:[{style:"color",getAttrs:t=>null==t?null:{color:t}}]}).addToEnd("fontfamily",{attrs:{family:{}},toDOM:t=>["span",{style:`font-family: "${t.attrs.family}"`},0],parseDOM:[{style:"font-family"}]}).addToEnd("strikethrough",{toDOM:()=>["s",0],parseDOM:[{tag:"s"},{style:"text-decoration=line-through"}]}).addToEnd("subscript",{excludes:"superscript",toDOM:()=>["sub",0],parseDOM:[{tag:"sub"}]}).addToEnd("superscript",{excludes:"subscript",toDOM:()=>["sup",0],parseDOM:[{tag:"sup"}]}).addToEnd("underline",{toDOM:()=>["u",0],parseDOM:[{tag:"u"},{style:"text-decoration=underline"}]}),$=new l.V_({nodes:x,marks:v})}}]);
//# sourceMappingURL=b92601c5.js.map
