# Supplementary material for: Providing Equitable Care for Patients With Non-English Language Preference in Telemedicine: Training on Working With Interpreters in Telehealth
Source: MedEdPORTAL. 2023 Dec 14;19:11367. doi: 10.15766/mep_2374-8265.11367 (PMC10719426; doi:10.15766/mep_2374-8265.11367)
Supplement: Supplementary file 1 — Module Instructions.docxEquitable Care in Telemedicine folderFacilitator Guide for Alternative Teaching Options.docxInterpreter Room for Improvement Example.mp4Interpreter Better Example.mp4Working With Interpreters in Telehealth.pptxTips for Best Practices With Interpreters Handout.docxPostsurvey.docx [file mep_2374-8265.11367-s001.zip › B. Equitable Care in Telemedicine/content/lib/wb/d4168b22.js]

"use strict";(self.webpackChunk_articulate_writers_block_bundles=self.webpackChunk_articulate_writers_block_bundles||[]).push([[676],{676:(t,e,n)=>{function r(t){this.content=t}n.d(e,{sI:()=>F,aw:()=>G,PW:()=>ht,HY:()=>h,vc:()=>p,ZU:()=>Z,NB:()=>A,Ts:()=>z,Jq:()=>V,e4:()=>u,ZQ:()=>b,V_:()=>Q,p2:()=>f}),r.prototype={constructor:r,find:function(t){for(var e=0;e<this.content.length;e+=2)if(this.content[e]===t)return e;return-1},get:function(t){var e=this.find(t);return-1==e?void 0:this.content[e+1]},update:function(t,e,n){var i=n&&n!=t?this.remove(n):this,s=i.find(t),o=i.content.slice();return-1==s?o.push(n||t,e):(o[s+1]=e,n&&(o[s]=n)),new r(o)},remove:function(t){var e=this.find(t);if(-1==e)return this;var n=this.content.slice();return n.splice(e,2),new r(n)},addToStart:function(t,e){return new r([t,e].concat(this.remove(t).content))},addToEnd:function(t,e){var n=this.remove(t).content.slice();return n.push(t,e),new r(n)},addBefore:function(t,e,n){var i=this.remove(e),s=i.content.slice(),o=i.find(t);return s.splice(-1==o?s.length:o,0,e,n),new r(s)},forEach:function(t){for(var e=0;e<this.content.length;e+=2)t(this.content[e],this.content[e+1])},prepend:function(t){return(t=r.from(t)).size?new r(t.content.concat(this.subtract(t).content)):this},append:function(t){return(t=r.from(t)).size?new r(this.subtract(t).content.concat(t.content)):this},subtract:function(t){var e=this;t=r.from(t);for(var n=0;n<t.content.length;n+=2)e=e.remove(t.content[n]);return e},toObject:function(){var t={};return this.forEach((function(e,n){t[e]=n})),t},get size(){return this.content.length>>1}},r.from=function(t){if(t instanceof r)return t;var e=[];if(t)for(var n in t)e.push(n,t[n]);return new r(e)};const i=r;function s(t,e,n){for(let r=0;;r++){if(r==t.childCount||r==e.childCount)return t.childCount==e.childCount?null:n;let i=t.child(r),o=e.child(r);if(i!=o){if(!i.sameMarkup(o))return n;if(i.isText&&i.text!=o.text){for(let t=0;i.text[t]==o.text[t];t++)n++;return n}if(i.content.size||o.content.size){let t=s(i.content,o.content,n+1);if(null!=t)return t}n+=i.nodeSize}else n+=i.nodeSize}}function o(t,e,n,r){for(let i=t.childCount,s=e.childCount;;){if(0==i||0==s)return i==s?null:{a:n,b:r};let h=t.child(--i),l=e.child(--s),a=h.nodeSize;if(h!=l){if(!h.sameMarkup(l))return{a:n,b:r};if(h.isText&&h.text!=l.text){let t=0,e=Math.min(h.text.length,l.text.length);for(;t<e&&h.text[h.text.length-t-1]==l.text[l.text.length-t-1];)t++,n--,r--;return{a:n,b:r}}if(h.content.size||l.content.size){let t=o(h.content,l.content,n-1,r-1);if(t)return t}n-=a,r-=a}else n-=a,r-=a}}class h{constructor(t,e){if(this.content=t,this.size=e||0,null==e)for(let e=0;e<t.length;e++)this.size+=t[e].nodeSize}nodesBetween(t,e,n,r=0,i){for(let s=0,o=0;o<e;s++){let h=this.content[s],l=o+h.nodeSize;if(l>t&&!1!==n(h,r+o,i||null,s)&&h.content.size){let i=o+1;h.nodesBetween(Math.max(0,t-i),Math.min(h.content.size,e-i),n,r+i)}o=l}}descendants(t){this.nodesBetween(0,this.size,t)}textBetween(t,e,n,r){let i="",s=!0;return this.nodesBetween(t,e,((o,h)=>{o.isText?(i+=o.text.slice(Math.max(t,h)-h,e-h),s=!n):o.isLeaf?(r?i+="function"==typeof r?r(o):r:o.type.spec.leafText&&(i+=o.type.spec.leafText(o)),s=!n):!s&&o.isBlock&&(i+=n,s=!0)}),0),i}append(t){if(!t.size)return this;if(!this.size)return t;let e=this.lastChild,n=t.firstChild,r=this.content.slice(),i=0;for(e.isText&&e.sameMarkup(n)&&(r[r.length-1]=e.withText(e.text+n.text),i=1);i<t.content.length;i++)r.push(t.content[i]);return new h(r,this.size+t.size)}cut(t,e=this.size){if(0==t&&e==this.size)return this;let n=[],r=0;if(e>t)for(let i=0,s=0;s<e;i++){let o=this.content[i],h=s+o.nodeSize;h>t&&((s<t||h>e)&&(o=o.isText?o.cut(Math.max(0,t-s),Math.min(o.text.length,e-s)):o.cut(Math.max(0,t-s-1),Math.min(o.content.size,e-s-1))),n.push(o),r+=o.nodeSize),s=h}return new h(n,r)}cutByIndex(t,e){return t==e?h.empty:0==t&&e==this.content.length?this:new h(this.content.slice(t,e))}replaceChild(t,e){let n=this.content[t];if(n==e)return this;let r=this.content.slice(),i=this.size+e.nodeSize-n.nodeSize;return r[t]=e,new h(r,i)}addToStart(t){return new h([t].concat(this.content),this.size+t.nodeSize)}addToEnd(t){return new h(this.content.concat(t),this.size+t.nodeSize)}eq(t){if(this.content.length!=t.content.length)return!1;for(let e=0;e<this.content.length;e++)if(!this.content[e].eq(t.content[e]))return!1;return!0}get firstChild(){return this.content.length?this.content[0]:null}get lastChild(){return this.content.length?this.content[this.content.length-1]:null}get childCount(){return this.content.length}child(t){let e=this.content[t];if(!e)throw new RangeError("Index "+t+" out of range for "+this);return e}maybeChild(t){return this.content[t]||null}forEach(t){for(let e=0,n=0;e<this.content.length;e++){let r=this.content[e];t(r,n,e),n+=r.nodeSize}}findDiffStart(t,e=0){return s(this,t,e)}findDiffEnd(t,e=this.size,n=t.size){return o(this,t,e,n)}findIndex(t,e=-1){if(0==t)return a(0,t);if(t==this.size)return a(this.content.length,t);if(t>this.size||t<0)throw new RangeError(`Position ${t} outside of fragment (${this})`);for(let n=0,r=0;;n++){let i=r+this.child(n).nodeSize;if(i>=t)return i==t||e>0?a(n+1,i):a(n,r);r=i}}toString(){return"<"+this.toStringInner()+">"}toStringInner(){return this.content.join(", ")}toJSON(){return this.content.length?this.content.map((t=>t.toJSON())):null}static fromJSON(t,e){if(!e)return h.empty;if(!Array.isArray(e))throw new RangeError("Invalid input for Fragment.fromJSON");return new h(e.map(t.nodeFromJSON))}static fromArray(t){if(!t.length)return h.empty;let e,n=0;for(let r=0;r<t.length;r++){let i=t[r];n+=i.nodeSize,r&&i.isText&&t[r-1].sameMarkup(i)?(e||(e=t.slice(0,r)),e[e.length-1]=i.withText(e[e.length-1].text+i.text)):e&&e.push(i)}return new h(e||t,n)}static from(t){if(!t)return h.empty;if(t instanceof h)return t;if(Array.isArray(t))return this.fromArray(t);if(t.attrs)return new h([t],t.nodeSize);throw new RangeError("Can not convert "+t+" to a Fragment"+(t.nodesBetween?" (looks like multiple versions of prosemirror-model were loaded)":""))}}h.empty=new h([],0);const l={index:0,offset:0};function a(t,e){return l.index=t,l.offset=e,l}function c(t,e){if(t===e)return!0;if(!t||"object"!=typeof t||!e||"object"!=typeof e)return!1;let n=Array.isArray(t);if(Array.isArray(e)!=n)return!1;if(n){if(t.length!=e.length)return!1;for(let n=0;n<t.length;n++)if(!c(t[n],e[n]))return!1}else{for(let n in t)if(!(n in e)||!c(t[n],e[n]))return!1;for(let n in e)if(!(n in t))return!1}return!0}class p{constructor(t,e){this.type=t,this.attrs=e}addToSet(t){let e,n=!1;for(let r=0;r<t.length;r++){let i=t[r];if(this.eq(i))return t;if(this.type.excludes(i.type))e||(e=t.slice(0,r));else{if(i.type.excludes(this.type))return t;!n&&i.type.rank>this.type.rank&&(e||(e=t.slice(0,r)),e.push(this),n=!0),e&&e.push(i)}}return e||(e=t.slice()),n||e.push(this),e}removeFromSet(t){for(let e=0;e<t.length;e++)if(this.eq(t[e]))return t.slice(0,e).concat(t.slice(e+1));return t}isInSet(t){for(let e=0;e<t.length;e++)if(this.eq(t[e]))return!0;return!1}eq(t){return this==t||this.type==t.type&&c(this.attrs,t.attrs)}toJSON(){let t={type:this.type.name};for(let e in this.attrs){t.attrs=this.attrs;break}return t}static fromJSON(t,e){if(!e)throw new RangeError("Invalid input for Mark.fromJSON");let n=t.marks[e.type];if(!n)throw new RangeError(`There is no mark type ${e.type} in this schema`);return n.create(e.attrs)}static sameSet(t,e){if(t==e)return!0;if(t.length!=e.length)return!1;for(let n=0;n<t.length;n++)if(!t[n].eq(e[n]))return!1;return!0}static setFrom(t){if(!t||Array.isArray(t)&&0==t.length)return p.none;if(t instanceof p)return[t];let e=t.slice();return e.sort(((t,e)=>t.type.rank-e.type.rank)),e}}p.none=[];class u extends Error{}class f{constructor(t,e,n){this.content=t,this.openStart=e,this.openEnd=n}get size(){return this.content.size-this.openStart-this.openEnd}insertAt(t,e){let n=m(this.content,t+this.openStart,e);return n&&new f(n,this.openStart,this.openEnd)}removeBetween(t,e){return new f(d(this.content,t+this.openStart,e+this.openStart),this.openStart,this.openEnd)}eq(t){return this.content.eq(t.content)&&this.openStart==t.openStart&&this.openEnd==t.openEnd}toString(){return this.content+"("+this.openStart+","+this.openEnd+")"}toJSON(){if(!this.content.size)return null;let t={content:this.content.toJSON()};return this.openStart>0&&(t.openStart=this.openStart),this.openEnd>0&&(t.openEnd=this.openEnd),t}static fromJSON(t,e){if(!e)return f.empty;let n=e.openStart||0,r=e.openEnd||0;if("number"!=typeof n||"number"!=typeof r)throw new RangeError("Invalid input for Slice.fromJSON");return new f(h.fromJSON(t,e.content),n,r)}static maxOpen(t,e=!0){let n=0,r=0;for(let r=t.firstChild;r&&!r.isLeaf&&(e||!r.type.spec.isolating);r=r.firstChild)n++;for(let n=t.lastChild;n&&!n.isLeaf&&(e||!n.type.spec.isolating);n=n.lastChild)r++;return new f(t,n,r)}}function d(t,e,n){let{index:r,offset:i}=t.findIndex(e),s=t.maybeChild(r),{index:o,offset:h}=t.findIndex(n);if(i==e||s.isText){if(h!=n&&!t.child(o).isText)throw new RangeError("Removing non-flat range");return t.cut(0,e).append(t.cut(n))}if(r!=o)throw new RangeError("Removing non-flat range");return t.replaceChild(r,s.copy(d(s.content,e-i-1,n-i-1)))}function m(t,e,n,r){let{index:i,offset:s}=t.findIndex(e),o=t.maybeChild(i);if(s==e||o.isText)return r&&!r.canReplace(i,i,n)?null:t.cut(0,e).append(n).append(t.cut(e));let h=m(o.content,e-s-1,n);return h&&t.replaceChild(i,o.copy(h))}function g(t,e,n){if(n.openStart>t.depth)throw new u("Inserted content deeper than insertion position");if(t.depth-n.openStart!=e.depth-n.openEnd)throw new u("Inconsistent open depths");return x(t,e,n,0)}function x(t,e,n,r){let i=t.index(r),s=t.node(r);if(i==e.index(r)&&r<t.depth-n.openStart){let o=x(t,e,n,r+1);return s.copy(s.content.replaceChild(i,o))}if(n.content.size){if(n.openStart||n.openEnd||t.depth!=r||e.depth!=r){let{start:i,end:o}=function(t,e){let n=e.depth-t.openStart,r=e.node(n).copy(t.content);for(let t=n-1;t>=0;t--)r=e.node(t).copy(h.from(r));return{start:r.resolveNoCache(t.openStart+n),end:r.resolveNoCache(r.content.size-t.openEnd-n)}}(n,t);return v(s,M(t,i,o,e,r))}{let r=t.parent,i=r.content;return v(r,i.cut(0,t.parentOffset).append(n.content).append(i.cut(e.parentOffset)))}}return v(s,C(t,e,r))}function y(t,e){if(!e.type.compatibleContent(t.type))throw new u("Cannot join "+e.type.name+" onto "+t.type.name)}function k(t,e,n){let r=t.node(n);return y(r,e.node(n)),r}function w(t,e){let n=e.length-1;n>=0&&t.isText&&t.sameMarkup(e[n])?e[n]=t.withText(e[n].text+t.text):e.push(t)}function S(t,e,n,r){let i=(e||t).node(n),s=0,o=e?e.index(n):i.childCount;t&&(s=t.index(n),t.depth>n?s++:t.textOffset&&(w(t.nodeAfter,r),s++));for(let t=s;t<o;t++)w(i.child(t),r);e&&e.depth==n&&e.textOffset&&w(e.nodeBefore,r)}function v(t,e){return t.type.checkContent(e),t.copy(e)}function M(t,e,n,r,i){let s=t.depth>i&&k(t,e,i+1),o=r.depth>i&&k(n,r,i+1),l=[];return S(null,t,i,l),s&&o&&e.index(i)==n.index(i)?(y(s,o),w(v(s,M(t,e,n,r,i+1)),l)):(s&&w(v(s,C(t,e,i+1)),l),S(e,n,i,l),o&&w(v(o,C(n,r,i+1)),l)),S(r,null,i,l),new h(l)}function C(t,e,n){let r=[];return S(null,t,n,r),t.depth>n&&w(v(k(t,e,n+1),C(t,e,n+1)),r),S(e,null,n,r),new h(r)}f.empty=new f(h.empty,0,0);class b{constructor(t,e,n){this.pos=t,this.path=e,this.parentOffset=n,this.depth=e.length/3-1}resolveDepth(t){return null==t?this.depth:t<0?this.depth+t:t}get parent(){return this.node(this.depth)}get doc(){return this.node(0)}node(t){return this.path[3*this.resolveDepth(t)]}index(t){return this.path[3*this.resolveDepth(t)+1]}indexAfter(t){return t=this.resolveDepth(t),this.index(t)+(t!=this.depth||this.textOffset?1:0)}start(t){return 0==(t=this.resolveDepth(t))?0:this.path[3*t-1]+1}end(t){return t=this.resolveDepth(t),this.start(t)+this.node(t).content.size}before(t){if(!(t=this.resolveDepth(t)))throw new RangeError("There is no position before the top-level node");return t==this.depth+1?this.pos:this.path[3*t-1]}after(t){if(!(t=this.resolveDepth(t)))throw new RangeError("There is no position after the top-level node");return t==this.depth+1?this.pos:this.path[3*t-1]+this.path[3*t].nodeSize}get textOffset(){return this.pos-this.path[this.path.length-1]}get nodeAfter(){let t=this.parent,e=this.index(this.depth);if(e==t.childCount)return null;let n=this.pos-this.path[this.path.length-1],r=t.child(e);return n?t.child(e).cut(n):r}get nodeBefore(){let t=this.index(this.depth),e=this.pos-this.path[this.path.length-1];return e?this.parent.child(t).cut(0,e):0==t?null:this.parent.child(t-1)}posAtIndex(t,e){e=this.resolveDepth(e);let n=this.path[3*e],r=0==e?0:this.path[3*e-1]+1;for(let e=0;e<t;e++)r+=n.child(e).nodeSize;return r}marks(){let t=this.parent,e=this.index();if(0==t.content.size)return p.none;if(this.textOffset)return t.child(e).marks;let n=t.maybeChild(e-1),r=t.maybeChild(e);if(!n){let t=n;n=r,r=t}let i=n.marks;for(var s=0;s<i.length;s++)!1!==i[s].type.spec.inclusive||r&&i[s].isInSet(r.marks)||(i=i[s--].removeFromSet(i));return i}marksAcross(t){let e=this.parent.maybeChild(this.index());if(!e||!e.isInline)return null;let n=e.marks,r=t.parent.maybeChild(t.index());for(var i=0;i<n.length;i++)!1!==n[i].type.spec.inclusive||r&&n[i].isInSet(r.marks)||(n=n[i--].removeFromSet(n));return n}sharedDepth(t){for(let e=this.depth;e>0;e--)if(this.start(e)<=t&&this.end(e)>=t)return e;return 0}blockRange(t=this,e){if(t.pos<this.pos)return t.blockRange(this);for(let n=this.depth-(this.parent.inlineContent||this.pos==t.pos?1:0);n>=0;n--)if(t.pos<=this.end(n)&&(!e||e(this.node(n))))return new z(this,t,n);return null}sameParent(t){return this.pos-this.parentOffset==t.pos-t.parentOffset}max(t){return t.pos>this.pos?t:this}min(t){return t.pos<this.pos?t:this}toString(){let t="";for(let e=1;e<=this.depth;e++)t+=(t?"/":"")+this.node(e).type.name+"_"+this.index(e-1);return t+":"+this.parentOffset}static resolve(t,e){if(!(e>=0&&e<=t.content.size))throw new RangeError("Position "+e+" out of range");let n=[],r=0,i=e;for(let e=t;;){let{index:t,offset:s}=e.content.findIndex(i),o=i-s;if(n.push(e,t,r+s),!o)break;if(e=e.child(t),e.isText)break;i=o-1,r+=s+1}return new b(e,n,i)}static resolveCached(t,e){for(let n=0;n<O.length;n++){let r=O[n];if(r.pos==e&&r.doc==t)return r}let n=O[E]=b.resolve(t,e);return E=(E+1)%T,n}}let O=[],E=0,T=12;class z{constructor(t,e,n){this.$from=t,this.$to=e,this.depth=n}get start(){return this.$from.before(this.depth+1)}get end(){return this.$to.after(this.depth+1)}get parent(){return this.$from.node(this.depth)}get startIndex(){return this.$from.index(this.depth)}get endIndex(){return this.$to.indexAfter(this.depth)}}const N=Object.create(null);class A{constructor(t,e,n,r=p.none){this.type=t,this.attrs=e,this.marks=r,this.content=n||h.empty}get nodeSize(){return this.isLeaf?1:2+this.content.size}get childCount(){return this.content.childCount}child(t){return this.content.child(t)}maybeChild(t){return this.content.maybeChild(t)}forEach(t){this.content.forEach(t)}nodesBetween(t,e,n,r=0){this.content.nodesBetween(t,e,n,r,this)}descendants(t){this.nodesBetween(0,this.content.size,t)}get textContent(){return this.isLeaf&&this.type.spec.leafText?this.type.spec.leafText(this):this.textBetween(0,this.content.size,"")}textBetween(t,e,n,r){return this.content.textBetween(t,e,n,r)}get firstChild(){return this.content.firstChild}get lastChild(){return this.content.lastChild}eq(t){return this==t||this.sameMarkup(t)&&this.content.eq(t.content)}sameMarkup(t){return this.hasMarkup(t.type,t.attrs,t.marks)}hasMarkup(t,e,n){return this.type==t&&c(this.attrs,e||t.defaultAttrs||N)&&p.sameSet(this.marks,n||p.none)}copy(t=null){return t==this.content?this:new A(this.type,this.attrs,t,this.marks)}mark(t){return t==this.marks?this:new A(this.type,this.attrs,this.content,t)}cut(t,e=this.content.size){return 0==t&&e==this.content.size?this:this.copy(this.content.cut(t,e))}slice(t,e=this.content.size,n=!1){if(t==e)return f.empty;let r=this.resolve(t),i=this.resolve(e),s=n?0:r.sharedDepth(e),o=r.start(s),h=r.node(s).content.cut(r.pos-o,i.pos-o);return new f(h,r.depth-s,i.depth-s)}replace(t,e,n){return g(this.resolve(t),this.resolve(e),n)}nodeAt(t){for(let e=this;;){let{index:n,offset:r}=e.content.findIndex(t);if(e=e.maybeChild(n),!e)return null;if(r==t||e.isText)return e;t-=r+1}}childAfter(t){let{index:e,offset:n}=this.content.findIndex(t);return{node:this.content.maybeChild(e),index:e,offset:n}}childBefore(t){if(0==t)return{node:null,index:0,offset:0};let{index:e,offset:n}=this.content.findIndex(t);if(n<t)return{node:this.content.child(e),index:e,offset:n};let r=this.content.child(e-1);return{node:r,index:e-1,offset:n-r.nodeSize}}resolve(t){return b.resolveCached(this,t)}resolveNoCache(t){return b.resolve(this,t)}rangeHasMark(t,e,n){let r=!1;return e>t&&this.nodesBetween(t,e,(t=>(n.isInSet(t.marks)&&(r=!0),!r))),r}get isBlock(){return this.type.isBlock}get isTextblock(){return this.type.isTextblock}get inlineContent(){return this.type.inlineContent}get isInline(){return this.type.isInline}get isText(){return this.type.isText}get isLeaf(){return this.type.isLeaf}get isAtom(){return this.type.isAtom}toString(){if(this.type.spec.toDebugString)return this.type.spec.toDebugString(this);let t=this.type.name;return this.content.size&&(t+="("+this.content.toStringInner()+")"),R(this.marks,t)}contentMatchAt(t){let e=this.type.contentMatch.matchFragment(this.content,0,t);if(!e)throw new Error("Called contentMatchAt on a node with invalid content");return e}canReplace(t,e,n=h.empty,r=0,i=n.childCount){let s=this.contentMatchAt(t).matchFragment(n,r,i),o=s&&s.matchFragment(this.content,e);if(!o||!o.validEnd)return!1;for(let t=r;t<i;t++)if(!this.type.allowsMarks(n.child(t).marks))return!1;return!0}canReplaceWith(t,e,n,r){if(r&&!this.type.allowsMarks(r))return!1;let i=this.contentMatchAt(t).matchType(n),s=i&&i.matchFragment(this.content,e);return!!s&&s.validEnd}canAppend(t){return t.content.size?this.canReplace(this.childCount,this.childCount,t.content):this.type.compatibleContent(t.type)}check(){this.type.checkContent(this.content);let t=p.none;for(let e=0;e<this.marks.length;e++)t=this.marks[e].addToSet(t);if(!p.sameSet(t,this.marks))throw new RangeError(`Invalid collection of marks for node ${this.type.name}: ${this.marks.map((t=>t.type.name))}`);this.content.forEach((t=>t.check()))}toJSON(){let t={type:this.type.name};for(let e in this.attrs){t.attrs=this.attrs;break}return this.content.size&&(t.content=this.content.toJSON()),this.marks.length&&(t.marks=this.marks.map((t=>t.toJSON()))),t}static fromJSON(t,e){if(!e)throw new RangeError("Invalid input for Node.fromJSON");let n=null;if(e.marks){if(!Array.isArray(e.marks))throw new RangeError("Invalid mark data for Node.fromJSON");n=e.marks.map(t.markFromJSON)}if("text"==e.type){if("string"!=typeof e.text)throw new RangeError("Invalid text node in JSON");return t.text(e.text,n)}let r=h.fromJSON(t,e.content);return t.nodeType(e.type).create(e.attrs,r,n)}}A.prototype.text=void 0;class I extends A{constructor(t,e,n,r){if(super(t,e,null,r),!n)throw new RangeError("Empty text nodes are not allowed");this.text=n}toString(){return this.type.spec.toDebugString?this.type.spec.toDebugString(this):R(this.marks,JSON.stringify(this.text))}get textContent(){return this.text}textBetween(t,e){return this.text.slice(t,e)}get nodeSize(){return this.text.length}mark(t){return t==this.marks?this:new I(this.type,this.attrs,this.text,t)}withText(t){return t==this.text?this:new I(this.type,this.attrs,t,this.marks)}cut(t=0,e=this.text.length){return 0==t&&e==this.text.length?this:this.withText(this.text.slice(t,e))}eq(t){return this.sameMarkup(t)&&this.text==t.text}toJSON(){let t=super.toJSON();return t.text=this.text,t}}function R(t,e){for(let n=t.length-1;n>=0;n--)e=t[n].type.name+"("+e+")";return e}class F{constructor(t){this.validEnd=t,this.next=[],this.wrapCache=[]}static parse(t,e){let n=new B(t,e);if(null==n.next)return F.empty;let r=P(n);n.next&&n.err("Unexpected trailing text");let i=function(t){let e=Object.create(null);return function n(r){let i=[];r.forEach((e=>{t[e].forEach((({term:e,to:n})=>{if(!e)return;let r;for(let t=0;t<i.length;t++)i[t][0]==e&&(r=i[t][1]);$(t,n).forEach((t=>{r||i.push([e,r=[]]),-1==r.indexOf(t)&&r.push(t)}))}))}));let s=e[r.join(",")]=new F(r.indexOf(t.length-1)>-1);for(let t=0;t<i.length;t++){let r=i[t][1].sort(L);s.next.push({type:i[t][0],next:e[r.join(",")]||n(r)})}return s}($(t,0))}(function(t){let e=[[]];return i(function t(e,s){if("choice"==e.type)return e.exprs.reduce(((e,n)=>e.concat(t(n,s))),[]);if("seq"!=e.type){if("star"==e.type){let o=n();return r(s,o),i(t(e.expr,o),o),[r(o)]}if("plus"==e.type){let o=n();return i(t(e.expr,s),o),i(t(e.expr,o),o),[r(o)]}if("opt"==e.type)return[r(s)].concat(t(e.expr,s));if("range"==e.type){let o=s;for(let r=0;r<e.min;r++){let r=n();i(t(e.expr,o),r),o=r}if(-1==e.max)i(t(e.expr,o),o);else for(let s=e.min;s<e.max;s++){let s=n();r(o,s),i(t(e.expr,o),s),o=s}return[r(o)]}if("name"==e.type)return[r(s,void 0,e.value)];throw new Error("Unknown expr type")}for(let r=0;;r++){let o=t(e.exprs[r],s);if(r==e.exprs.length-1)return o;i(o,s=n())}}(t,0),n()),e;function n(){return e.push([])-1}function r(t,n,r){let i={term:r,to:n};return e[t].push(i),i}function i(t,e){t.forEach((t=>t.to=e))}}(r));return function(t,e){for(let n=0,r=[t];n<r.length;n++){let t=r[n],i=!t.validEnd,s=[];for(let e=0;e<t.next.length;e++){let{type:n,next:o}=t.next[e];s.push(n.name),!i||n.isText||n.hasRequiredAttrs()||(i=!1),-1==r.indexOf(o)&&r.push(o)}i&&e.err("Only non-generatable nodes ("+s.join(", ")+") in a required position (see https://prosemirror.net/docs/guide/#generatable)")}}(i,n),i}matchType(t){for(let e=0;e<this.next.length;e++)if(this.next[e].type==t)return this.next[e].next;return null}matchFragment(t,e=0,n=t.childCount){let r=this;for(let i=e;r&&i<n;i++)r=r.matchType(t.child(i).type);return r}get inlineContent(){return 0!=this.next.length&&this.next[0].type.isInline}get defaultType(){for(let t=0;t<this.next.length;t++){let{type:e}=this.next[t];if(!e.isText&&!e.hasRequiredAttrs())return e}return null}compatible(t){for(let e=0;e<this.next.length;e++)for(let n=0;n<t.next.length;n++)if(this.next[e].type==t.next[n].type)return!0;return!1}fillBefore(t,e=!1,n=0){let r=[this];return function i(s,o){let l=s.matchFragment(t,n);if(l&&(!e||l.validEnd))return h.from(o.map((t=>t.createAndFill())));for(let t=0;t<s.next.length;t++){let{type:e,next:n}=s.next[t];if(!e.isText&&!e.hasRequiredAttrs()&&-1==r.indexOf(n)){r.push(n);let t=i(n,o.concat(e));if(t)return t}}return null}(this,[])}findWrapping(t){for(let e=0;e<this.wrapCache.length;e+=2)if(this.wrapCache[e]==t)return this.wrapCache[e+1];let e=this.computeWrapping(t);return this.wrapCache.push(t,e),e}computeWrapping(t){let e=Object.create(null),n=[{match:this,type:null,via:null}];for(;n.length;){let r=n.shift(),i=r.match;if(i.matchType(t)){let t=[];for(let e=r;e.type;e=e.via)t.push(e.type);return t.reverse()}for(let t=0;t<i.next.length;t++){let{type:s,next:o}=i.next[t];s.isLeaf||s.hasRequiredAttrs()||s.name in e||r.type&&!o.validEnd||(n.push({match:s.contentMatch,type:s,via:r}),e[s.name]=!0)}}return null}get edgeCount(){return this.next.length}edge(t){if(t>=this.next.length)throw new RangeError(`There's no ${t}th edge in this content match`);return this.next[t]}toString(){let t=[];return function e(n){t.push(n);for(let r=0;r<n.next.length;r++)-1==t.indexOf(n.next[r].next)&&e(n.next[r].next)}(this),t.map(((e,n)=>{let r=n+(e.validEnd?"*":" ")+" ";for(let n=0;n<e.next.length;n++)r+=(n?", ":"")+e.next[n].type.name+"->"+t.indexOf(e.next[n].next);return r})).join("\n")}}F.empty=new F(!0);class B{constructor(t,e){this.string=t,this.nodeTypes=e,this.inline=null,this.pos=0,this.tokens=t.split(/\s*(?=\b|\W|$)/),""==this.tokens[this.tokens.length-1]&&this.tokens.pop(),""==this.tokens[0]&&this.tokens.shift()}get next(){return this.tokens[this.pos]}eat(t){return this.next==t&&(this.pos++||!0)}err(t){throw new SyntaxError(t+" (in content expression '"+this.string+"')")}}function P(t){let e=[];do{e.push(D(t))}while(t.eat("|"));return 1==e.length?e[0]:{type:"choice",exprs:e}}function D(t){let e=[];do{e.push(J(t))}while(t.next&&")"!=t.next&&"|"!=t.next);return 1==e.length?e[0]:{type:"seq",exprs:e}}function J(t){let e=function(t){if(t.eat("(")){let e=P(t);return t.eat(")")||t.err("Missing closing paren"),e}if(!/\W/.test(t.next)){let e=function(t,e){let n=t.nodeTypes,r=n[e];if(r)return[r];let i=[];for(let t in n){let r=n[t];r.groups.indexOf(e)>-1&&i.push(r)}return 0==i.length&&t.err("No node type or group '"+e+"' found"),i}(t,t.next).map((e=>(null==t.inline?t.inline=e.isInline:t.inline!=e.isInline&&t.err("Mixing inline and block content"),{type:"name",value:e})));return t.pos++,1==e.length?e[0]:{type:"choice",exprs:e}}t.err("Unexpected token '"+t.next+"'")}(t);for(;;)if(t.eat("+"))e={type:"plus",expr:e};else if(t.eat("*"))e={type:"star",expr:e};else if(t.eat("?"))e={type:"opt",expr:e};else{if(!t.eat("{"))break;e=j(t,e)}return e}function q(t){/\D/.test(t.next)&&t.err("Expected number, got '"+t.next+"'");let e=Number(t.next);return t.pos++,e}function j(t,e){let n=q(t),r=n;return t.eat(",")&&(r="}"!=t.next?q(t):-1),t.eat("}")||t.err("Unclosed braced range"),{type:"range",min:n,max:r,expr:e}}function L(t,e){return e-t}function $(t,e){let n=[];return function e(r){let i=t[r];if(1==i.length&&!i[0].term)return e(i[0].to);n.push(r);for(let t=0;t<i.length;t++){let{term:r,to:s}=i[t];r||-1!=n.indexOf(s)||e(s)}}(e),n.sort(L)}function W(t){let e=Object.create(null);for(let n in t){let r=t[n];if(!r.hasDefault)return null;e[n]=r.default}return e}function _(t,e){let n=Object.create(null);for(let r in t){let i=e&&e[r];if(void 0===i){let e=t[r];if(!e.hasDefault)throw new RangeError("No value supplied for attribute "+r);i=e.default}n[r]=i}return n}function U(t){let e=Object.create(null);if(t)for(let n in t)e[n]=new H(t[n]);return e}class V{constructor(t,e,n){this.name=t,this.schema=e,this.spec=n,this.markSet=null,this.groups=n.group?n.group.split(" "):[],this.attrs=U(n.attrs),this.defaultAttrs=W(this.attrs),this.contentMatch=null,this.inlineContent=null,this.isBlock=!(n.inline||"text"==t),this.isText="text"==t}get isInline(){return!this.isBlock}get isTextblock(){return this.isBlock&&this.inlineContent}get isLeaf(){return this.contentMatch==F.empty}get isAtom(){return this.isLeaf||!!this.spec.atom}get whitespace(){return this.spec.whitespace||(this.spec.code?"pre":"normal")}hasRequiredAttrs(){for(let t in this.attrs)if(this.attrs[t].isRequired)return!0;return!1}compatibleContent(t){return this==t||this.contentMatch.compatible(t.contentMatch)}computeAttrs(t){return!t&&this.defaultAttrs?this.defaultAttrs:_(this.attrs,t)}create(t=null,e,n){if(this.isText)throw new Error("NodeType.create can't construct text nodes");return new A(this,this.computeAttrs(t),h.from(e),p.setFrom(n))}createChecked(t=null,e,n){return e=h.from(e),this.checkContent(e),new A(this,this.computeAttrs(t),e,p.setFrom(n))}createAndFill(t=null,e,n){if(t=this.computeAttrs(t),(e=h.from(e)).size){let t=this.contentMatch.fillBefore(e);if(!t)return null;e=t.append(e)}let r=this.contentMatch.matchFragment(e),i=r&&r.fillBefore(h.empty,!0);return i?new A(this,t,e.append(i),p.setFrom(n)):null}validContent(t){let e=this.contentMatch.matchFragment(t);if(!e||!e.validEnd)return!1;for(let e=0;e<t.childCount;e++)if(!this.allowsMarks(t.child(e).marks))return!1;return!0}checkContent(t){if(!this.validContent(t))throw new RangeError(`Invalid content for node ${this.name}: ${t.toString().slice(0,50)}`)}allowsMarkType(t){return null==this.markSet||this.markSet.indexOf(t)>-1}allowsMarks(t){if(null==this.markSet)return!0;for(let e=0;e<t.length;e++)if(!this.allowsMarkType(t[e].type))return!1;return!0}allowedMarks(t){if(null==this.markSet)return t;let e;for(let n=0;n<t.length;n++)this.allowsMarkType(t[n].type)?e&&e.push(t[n]):e||(e=t.slice(0,n));return e?e.length?e:p.none:t}static compile(t,e){let n=Object.create(null);t.forEach(((t,r)=>n[t]=new V(t,e,r)));let r=e.spec.topNode||"doc";if(!n[r])throw new RangeError("Schema is missing its top node type ('"+r+"')");if(!n.text)throw new RangeError("Every schema needs a 'text' type");for(let t in n.text.attrs)throw new RangeError("The text node type should not have attributes");return n}}class H{constructor(t){this.hasDefault=Object.prototype.hasOwnProperty.call(t,"default"),this.default=t.default}get isRequired(){return!this.hasDefault}}class Z{constructor(t,e,n,r){this.name=t,this.rank=e,this.schema=n,this.spec=r,this.attrs=U(r.attrs),this.excluded=null;let i=W(this.attrs);this.instance=i?new p(this,i):null}create(t=null){return!t&&this.instance?this.instance:new p(this,_(this.attrs,t))}static compile(t,e){let n=Object.create(null),r=0;return t.forEach(((t,i)=>n[t]=new Z(t,r++,e,i))),n}removeFromSet(t){for(var e=0;e<t.length;e++)t[e].type==this&&(t=t.slice(0,e).concat(t.slice(e+1)),e--);return t}isInSet(t){for(let e=0;e<t.length;e++)if(t[e].type==this)return t[e]}excludes(t){return this.excluded.indexOf(t)>-1}}class Q{constructor(t){this.cached=Object.create(null);let e=this.spec={};for(let n in t)e[n]=t[n];e.nodes=i.from(t.nodes),e.marks=i.from(t.marks||{}),this.nodes=V.compile(this.spec.nodes,this),this.marks=Z.compile(this.spec.marks,this);let n=Object.create(null);for(let t in this.nodes){if(t in this.marks)throw new RangeError(t+" can not be both a node and a mark");let e=this.nodes[t],r=e.spec.content||"",i=e.spec.marks;e.contentMatch=n[r]||(n[r]=F.parse(r,this.nodes)),e.inlineContent=e.contentMatch.inlineContent,e.markSet="_"==i?null:i?Y(this,i.split(" ")):""!=i&&e.inlineContent?null:[]}for(let t in this.marks){let e=this.marks[t],n=e.spec.excludes;e.excluded=null==n?[e]:""==n?[]:Y(this,n.split(" "))}this.nodeFromJSON=this.nodeFromJSON.bind(this),this.markFromJSON=this.markFromJSON.bind(this),this.topNodeType=this.nodes[this.spec.topNode||"doc"],this.cached.wrappings=Object.create(null)}node(t,e=null,n,r){if("string"==typeof t)t=this.nodeType(t);else{if(!(t instanceof V))throw new RangeError("Invalid node type: "+t);if(t.schema!=this)throw new RangeError("Node type from different schema used ("+t.name+")")}return t.createChecked(e,n,r)}text(t,e){let n=this.nodes.text;return new I(n,n.defaultAttrs,t,p.setFrom(e))}mark(t,e){return"string"==typeof t&&(t=this.marks[t]),t.create(e)}nodeFromJSON(t){return A.fromJSON(this,t)}markFromJSON(t){return p.fromJSON(this,t)}nodeType(t){let e=this.nodes[t];if(!e)throw new RangeError("Unknown node type: "+t);return e}}function Y(t,e){let n=[];for(let r=0;r<e.length;r++){let i=e[r],s=t.marks[i],o=s;if(s)n.push(s);else for(let e in t.marks){let r=t.marks[e];("_"==i||r.spec.group&&r.spec.group.split(" ").indexOf(i)>-1)&&n.push(o=r)}if(!o)throw new SyntaxError("Unknown mark type: '"+e[r]+"'")}return n}class G{constructor(t,e){this.schema=t,this.rules=e,this.tags=[],this.styles=[],e.forEach((t=>{t.tag?this.tags.push(t):t.style&&this.styles.push(t)})),this.normalizeLists=!this.tags.some((e=>{if(!/^(ul|ol)\b/.test(e.tag)||!e.node)return!1;let n=t.nodes[e.node];return n.contentMatch.matchType(n)}))}parse(t,e={}){let n=new rt(this,e,!1);return n.addAll(t,e.from,e.to),n.finish()}parseSlice(t,e={}){let n=new rt(this,e,!0);return n.addAll(t,e.from,e.to),f.maxOpen(n.finish())}matchTag(t,e,n){for(let r=n?this.tags.indexOf(n)+1:0;r<this.tags.length;r++){let n=this.tags[r];if(it(t,n.tag)&&(void 0===n.namespace||t.namespaceURI==n.namespace)&&(!n.context||e.matchesContext(n.context))){if(n.getAttrs){let e=n.getAttrs(t);if(!1===e)continue;n.attrs=e||void 0}return n}}}matchStyle(t,e,n,r){for(let i=r?this.styles.indexOf(r)+1:0;i<this.styles.length;i++){let r=this.styles[i],s=r.style;if(!(0!=s.indexOf(t)||r.context&&!n.matchesContext(r.context)||s.length>t.length&&(61!=s.charCodeAt(t.length)||s.slice(t.length+1)!=e))){if(r.getAttrs){let t=r.getAttrs(e);if(!1===t)continue;r.attrs=t||void 0}return r}}}static schemaRules(t){let e=[];function n(t){let n=null==t.priority?50:t.priority,r=0;for(;r<e.length;r++){let t=e[r];if((null==t.priority?50:t.priority)<n)break}e.splice(r,0,t)}for(let e in t.marks){let r=t.marks[e].spec.parseDOM;r&&r.forEach((t=>{n(t=st(t)),t.mark||t.ignore||t.clearMark||(t.mark=e)}))}for(let e in t.nodes){let r=t.nodes[e].spec.parseDOM;r&&r.forEach((t=>{n(t=st(t)),t.node||t.ignore||t.mark||(t.node=e)}))}return e}static fromSchema(t){return t.cached.domParser||(t.cached.domParser=new G(t,G.schemaRules(t)))}}const K={address:!0,article:!0,aside:!0,blockquote:!0,canvas:!0,dd:!0,div:!0,dl:!0,fieldset:!0,figcaption:!0,figure:!0,footer:!0,form:!0,h1:!0,h2:!0,h3:!0,h4:!0,h5:!0,h6:!0,header:!0,hgroup:!0,hr:!0,li:!0,noscript:!0,ol:!0,output:!0,p:!0,pre:!0,section:!0,table:!0,tfoot:!0,ul:!0},X={head:!0,noscript:!0,object:!0,script:!0,style:!0,title:!0},tt={ol:!0,ul:!0};function et(t,e,n){return null!=e?(e?1:0)|("full"===e?2:0):t&&"pre"==t.whitespace?3:-5&n}class nt{constructor(t,e,n,r,i,s,o){this.type=t,this.attrs=e,this.marks=n,this.pendingMarks=r,this.solid=i,this.options=o,this.content=[],this.activeMarks=p.none,this.stashMarks=[],this.match=s||(4&o?null:t.contentMatch)}findWrapping(t){if(!this.match){if(!this.type)return[];let e=this.type.contentMatch.fillBefore(h.from(t));if(!e){let e,n=this.type.contentMatch;return(e=n.findWrapping(t.type))?(this.match=n,e):null}this.match=this.type.contentMatch.matchFragment(e)}return this.match.findWrapping(t.type)}finish(t){if(!(1&this.options)){let t,e=this.content[this.content.length-1];if(e&&e.isText&&(t=/[ \t\r\n\u000c]+$/.exec(e.text))){let n=e;e.text.length==t[0].length?this.content.pop():this.content[this.content.length-1]=n.withText(n.text.slice(0,n.text.length-t[0].length))}}let e=h.from(this.content);return!t&&this.match&&(e=e.append(this.match.fillBefore(h.empty,!0))),this.type?this.type.create(this.attrs,e,this.marks):e}popFromStashMark(t){for(let e=this.stashMarks.length-1;e>=0;e--)if(t.eq(this.stashMarks[e]))return this.stashMarks.splice(e,1)[0]}applyPending(t){for(let e=0,n=this.pendingMarks;e<n.length;e++){let r=n[e];(this.type?this.type.allowsMarkType(r.type):ot(r.type,t))&&!r.isInSet(this.activeMarks)&&(this.activeMarks=r.addToSet(this.activeMarks),this.pendingMarks=r.removeFromSet(this.pendingMarks))}}inlineContext(t){return this.type?this.type.inlineContent:this.content.length?this.content[0].isInline:t.parentNode&&!K.hasOwnProperty(t.parentNode.nodeName.toLowerCase())}}class rt{constructor(t,e,n){this.parser=t,this.options=e,this.isOpen=n,this.open=0;let r,i=e.topNode,s=et(null,e.preserveWhitespace,0)|(n?4:0);r=i?new nt(i.type,i.attrs,p.none,p.none,!0,e.topMatch||i.type.contentMatch,s):new nt(n?null:t.schema.topNodeType,null,p.none,p.none,!0,null,s),this.nodes=[r],this.find=e.findPositions,this.needsBlock=!1}get top(){return this.nodes[this.open]}addDOM(t){3==t.nodeType?this.addTextNode(t):1==t.nodeType&&this.addElement(t)}withStyleRules(t,e){let n=t.getAttribute("style");if(!n)return e();let r=this.readStyles(function(t){let e,n=/\s*([\w-]+)\s*:\s*([^;]+)/g,r=[];for(;e=n.exec(t);)r.push(e[1],e[2].trim());return r}(n));if(!r)return;let[i,s]=r,o=this.top;for(let t=0;t<s.length;t++)this.removePendingMark(s[t],o);for(let t=0;t<i.length;t++)this.addPendingMark(i[t]);e();for(let t=0;t<i.length;t++)this.removePendingMark(i[t],o);for(let t=0;t<s.length;t++)this.addPendingMark(s[t])}addTextNode(t){let e=t.nodeValue,n=this.top;if(2&n.options||n.inlineContext(t)||/[^ \t\r\n\u000c]/.test(e)){if(1&n.options)e=2&n.options?e.replace(/\r\n?/g,"\n"):e.replace(/\r?\n|\r/g," ");else if(e=e.replace(/[ \t\r\n\u000c]+/g," "),/^[ \t\r\n\u000c]/.test(e)&&this.open==this.nodes.length-1){let r=n.content[n.content.length-1],i=t.previousSibling;(!r||i&&"BR"==i.nodeName||r.isText&&/[ \t\r\n\u000c]$/.test(r.text))&&(e=e.slice(1))}e&&this.insertNode(this.parser.schema.text(e)),this.findInText(t)}else this.findInside(t)}addElement(t,e){let n,r=t.nodeName.toLowerCase();tt.hasOwnProperty(r)&&this.parser.normalizeLists&&function(t){for(let e=t.firstChild,n=null;e;e=e.nextSibling){let t=1==e.nodeType?e.nodeName.toLowerCase():null;t&&tt.hasOwnProperty(t)&&n?(n.appendChild(e),e=n):"li"==t?n=e:t&&(n=null)}}(t);let i=this.options.ruleFromNode&&this.options.ruleFromNode(t)||(n=this.parser.matchTag(t,this,e));if(i?i.ignore:X.hasOwnProperty(r))this.findInside(t),this.ignoreFallback(t);else if(!i||i.skip||i.closeParent){i&&i.closeParent?this.open=Math.max(0,this.open-1):i&&i.skip.nodeType&&(t=i.skip);let e,n=this.top,s=this.needsBlock;if(K.hasOwnProperty(r))n.content.length&&n.content[0].isInline&&this.open&&(this.open--,n=this.top),e=!0,n.type||(this.needsBlock=!0);else if(!t.firstChild)return void this.leafFallback(t);i&&i.skip?this.addAll(t):this.withStyleRules(t,(()=>this.addAll(t))),e&&this.sync(n),this.needsBlock=s}else this.withStyleRules(t,(()=>{this.addElementByRule(t,i,!1===i.consuming?n:void 0)}))}leafFallback(t){"BR"==t.nodeName&&this.top.type&&this.top.type.inlineContent&&this.addTextNode(t.ownerDocument.createTextNode("\n"))}ignoreFallback(t){"BR"!=t.nodeName||this.top.type&&this.top.type.inlineContent||this.findPlace(this.parser.schema.text("-"))}readStyles(t){let e=p.none,n=p.none;for(let r=0;r<t.length;r+=2)for(let i;;){let s=this.parser.matchStyle(t[r],t[r+1],this,i);if(!s)break;if(s.ignore)return null;if(s.clearMark?this.top.pendingMarks.concat(this.top.activeMarks).forEach((t=>{s.clearMark(t)&&(n=t.addToSet(n))})):e=this.parser.schema.marks[s.mark].create(s.attrs).addToSet(e),!1!==s.consuming)break;i=s}return[e,n]}addElementByRule(t,e,n){let r,i,s;e.node?(i=this.parser.schema.nodes[e.node],i.isLeaf?this.insertNode(i.create(e.attrs))||this.leafFallback(t):r=this.enter(i,e.attrs||null,e.preserveWhitespace)):(s=this.parser.schema.marks[e.mark].create(e.attrs),this.addPendingMark(s));let o=this.top;if(i&&i.isLeaf)this.findInside(t);else if(n)this.addElement(t,n);else if(e.getContent)this.findInside(t),e.getContent(t,this.parser.schema).forEach((t=>this.insertNode(t)));else{let n=t;"string"==typeof e.contentElement?n=t.querySelector(e.contentElement):"function"==typeof e.contentElement?n=e.contentElement(t):e.contentElement&&(n=e.contentElement),this.findAround(t,n,!0),this.addAll(n)}r&&this.sync(o)&&this.open--,s&&this.removePendingMark(s,o)}addAll(t,e,n){let r=e||0;for(let i=e?t.childNodes[e]:t.firstChild,s=null==n?null:t.childNodes[n];i!=s;i=i.nextSibling,++r)this.findAtPoint(t,r),this.addDOM(i);this.findAtPoint(t,r)}findPlace(t){let e,n;for(let r=this.open;r>=0;r--){let i=this.nodes[r],s=i.findWrapping(t);if(s&&(!e||e.length>s.length)&&(e=s,n=i,!s.length))break;if(i.solid)break}if(!e)return!1;this.sync(n);for(let t=0;t<e.length;t++)this.enterInner(e[t],null,!1);return!0}insertNode(t){if(t.isInline&&this.needsBlock&&!this.top.type){let t=this.textblockFromContext();t&&this.enterInner(t)}if(this.findPlace(t)){this.closeExtra();let e=this.top;e.applyPending(t.type),e.match&&(e.match=e.match.matchType(t.type));let n=e.activeMarks;for(let r=0;r<t.marks.length;r++)e.type&&!e.type.allowsMarkType(t.marks[r].type)||(n=t.marks[r].addToSet(n));return e.content.push(t.mark(n)),!0}return!1}enter(t,e,n){let r=this.findPlace(t.create(e));return r&&this.enterInner(t,e,!0,n),r}enterInner(t,e=null,n=!1,r){this.closeExtra();let i=this.top;i.applyPending(t),i.match=i.match&&i.match.matchType(t);let s=et(t,r,i.options);4&i.options&&0==i.content.length&&(s|=4),this.nodes.push(new nt(t,e,i.activeMarks,i.pendingMarks,n,null,s)),this.open++}closeExtra(t=!1){let e=this.nodes.length-1;if(e>this.open){for(;e>this.open;e--)this.nodes[e-1].content.push(this.nodes[e].finish(t));this.nodes.length=this.open+1}}finish(){return this.open=0,this.closeExtra(this.isOpen),this.nodes[0].finish(this.isOpen||this.options.topOpen)}sync(t){for(let e=this.open;e>=0;e--)if(this.nodes[e]==t)return this.open=e,!0;return!1}get currentPos(){this.closeExtra();let t=0;for(let e=this.open;e>=0;e--){let n=this.nodes[e].content;for(let e=n.length-1;e>=0;e--)t+=n[e].nodeSize;e&&t++}return t}findAtPoint(t,e){if(this.find)for(let n=0;n<this.find.length;n++)this.find[n].node==t&&this.find[n].offset==e&&(this.find[n].pos=this.currentPos)}findInside(t){if(this.find)for(let e=0;e<this.find.length;e++)null==this.find[e].pos&&1==t.nodeType&&t.contains(this.find[e].node)&&(this.find[e].pos=this.currentPos)}findAround(t,e,n){if(t!=e&&this.find)for(let r=0;r<this.find.length;r++)null==this.find[r].pos&&1==t.nodeType&&t.contains(this.find[r].node)&&e.compareDocumentPosition(this.find[r].node)&(n?2:4)&&(this.find[r].pos=this.currentPos)}findInText(t){if(this.find)for(let e=0;e<this.find.length;e++)this.find[e].node==t&&(this.find[e].pos=this.currentPos-(t.nodeValue.length-this.find[e].offset))}matchesContext(t){if(t.indexOf("|")>-1)return t.split(/\s*\|\s*/).some(this.matchesContext,this);let e=t.split("/"),n=this.options.context,r=!(this.isOpen||n&&n.parent.type!=this.nodes[0].type),i=-(n?n.depth+1:0)+(r?0:1),s=(t,o)=>{for(;t>=0;t--){let h=e[t];if(""==h){if(t==e.length-1||0==t)continue;for(;o>=i;o--)if(s(t-1,o))return!0;return!1}{let t=o>0||0==o&&r?this.nodes[o].type:n&&o>=i?n.node(o-i).type:null;if(!t||t.name!=h&&-1==t.groups.indexOf(h))return!1;o--}}return!0};return s(e.length-1,this.open)}textblockFromContext(){let t=this.options.context;if(t)for(let e=t.depth;e>=0;e--){let n=t.node(e).contentMatchAt(t.indexAfter(e)).defaultType;if(n&&n.isTextblock&&n.defaultAttrs)return n}for(let t in this.parser.schema.nodes){let e=this.parser.schema.nodes[t];if(e.isTextblock&&e.defaultAttrs)return e}}addPendingMark(t){let e=function(t,e){for(let n=0;n<e.length;n++)if(t.eq(e[n]))return e[n]}(t,this.top.pendingMarks);e&&this.top.stashMarks.push(e),this.top.pendingMarks=t.addToSet(this.top.pendingMarks)}removePendingMark(t,e){for(let n=this.open;n>=0;n--){let r=this.nodes[n];if(r.pendingMarks.lastIndexOf(t)>-1)r.pendingMarks=t.removeFromSet(r.pendingMarks);else{r.activeMarks=t.removeFromSet(r.activeMarks);let e=r.popFromStashMark(t);e&&r.type&&r.type.allowsMarkType(e.type)&&(r.activeMarks=e.addToSet(r.activeMarks))}if(r==e)break}}}function it(t,e){return(t.matches||t.msMatchesSelector||t.webkitMatchesSelector||t.mozMatchesSelector).call(t,e)}function st(t){let e={};for(let n in t)e[n]=t[n];return e}function ot(t,e){let n=e.schema.nodes;for(let r in n){let i=n[r];if(!i.allowsMarkType(t))continue;let s=[],o=t=>{s.push(t);for(let n=0;n<t.edgeCount;n++){let{type:r,next:i}=t.edge(n);if(r==e)return!0;if(s.indexOf(i)<0&&o(i))return!0}};if(o(i.contentMatch))return!0}}class ht{constructor(t,e){this.nodes=t,this.marks=e}serializeFragment(t,e={},n){n||(n=at(e).createDocumentFragment());let r=n,i=[];return t.forEach((t=>{if(i.length||t.marks.length){let n=0,s=0;for(;n<i.length&&s<t.marks.length;){let e=t.marks[s];if(this.marks[e.type.name]){if(!e.eq(i[n][0])||!1===e.type.spec.spanning)break;n++,s++}else s++}for(;n<i.length;)r=i.pop()[1];for(;s<t.marks.length;){let n=t.marks[s++],o=this.serializeMark(n,t.isInline,e);o&&(i.push([n,r]),r.appendChild(o.dom),r=o.contentDOM||o.dom)}}r.appendChild(this.serializeNodeInner(t,e))})),n}serializeNodeInner(t,e){let{dom:n,contentDOM:r}=ht.renderSpec(at(e),this.nodes[t.type.name](t));if(r){if(t.isLeaf)throw new RangeError("Content hole not allowed in a leaf node spec");this.serializeFragment(t.content,e,r)}return n}serializeNode(t,e={}){let n=this.serializeNodeInner(t,e);for(let r=t.marks.length-1;r>=0;r--){let i=this.serializeMark(t.marks[r],t.isInline,e);i&&((i.contentDOM||i.dom).appendChild(n),n=i.dom)}return n}serializeMark(t,e,n={}){let r=this.marks[t.type.name];return r&&ht.renderSpec(at(n),r(t,e))}static renderSpec(t,e,n=null){if("string"==typeof e)return{dom:t.createTextNode(e)};if(null!=e.nodeType)return{dom:e};if(e.dom&&null!=e.dom.nodeType)return e;let r,i=e[0],s=i.indexOf(" ");s>0&&(n=i.slice(0,s),i=i.slice(s+1));let o=n?t.createElementNS(n,i):t.createElement(i),h=e[1],l=1;if(h&&"object"==typeof h&&null==h.nodeType&&!Array.isArray(h)){l=2;for(let t in h)if(null!=h[t]){let e=t.indexOf(" ");e>0?o.setAttributeNS(t.slice(0,e),t.slice(e+1),h[t]):o.setAttribute(t,h[t])}}for(let i=l;i<e.length;i++){let s=e[i];if(0===s){if(i<e.length-1||i>l)throw new RangeError("Content hole must be the only child of its parent node");return{dom:o,contentDOM:o}}{let{dom:e,contentDOM:i}=ht.renderSpec(t,s,n);if(o.appendChild(e),i){if(r)throw new RangeError("Multiple content holes");r=i}}}return{dom:o,contentDOM:r}}static fromSchema(t){return t.cached.domSerializer||(t.cached.domSerializer=new ht(this.nodesFromSchema(t),this.marksFromSchema(t)))}static nodesFromSchema(t){let e=lt(t.nodes);return e.text||(e.text=t=>t.text),e}static marksFromSchema(t){return lt(t.marks)}}function lt(t){let e={};for(let n in t){let r=t[n].spec.toDOM;r&&(e[n]=r)}return e}function at(t){return t.document||window.document}}}]);
//# sourceMappingURL=d4168b22.js.map
