# Supplementary material for: Providing Equitable Care for Patients With Non-English Language Preference in Telemedicine: Training on Working With Interpreters in Telehealth
Source: MedEdPORTAL. 2023 Dec 14;19:11367. doi: 10.15766/mep_2374-8265.11367 (PMC10719426; doi:10.15766/mep_2374-8265.11367)
Supplement: Supplementary file 1 — Module Instructions.docxEquitable Care in Telemedicine folderFacilitator Guide for Alternative Teaching Options.docxInterpreter Room for Improvement Example.mp4Interpreter Better Example.mp4Working With Interpreters in Telehealth.pptxTips for Best Practices With Interpreters Handout.docxPostsurvey.docx [file mep_2374-8265.11367-s001.zip › B. Equitable Care in Telemedicine/content/lib/wb/fadc459f.js]

"use strict";(self.webpackChunk_articulate_writers_block_bundles=self.webpackChunk_articulate_writers_block_bundles||[]).push([[935],{935:(e,r,a)=>{a.r(r),a.d(r,{ContentMatch:()=>s.sI,DOMParser:()=>s.aw,DOMSerializer:()=>s.PW,Fragment:()=>s.HY,Mark:()=>s.vc,MarkType:()=>s.ZU,Node:()=>s.NB,NodeRange:()=>s.Ts,NodeType:()=>s.Jq,ReplaceError:()=>s.e4,ResolvedPos:()=>s.ZQ,Schema:()=>s.V_,Slice:()=>s.p2});var s=a(676)}}]);
